# Supplementary material for: Dbx2, an Aging-Related Homeobox Gene, Inhibits the Proliferation of Adult Neural Progenitors
Source: Stem Cell Rev Rep. 2023 Aug 22;19(8):2837–51. doi: 10.1007/s12015-023-10600-7 (PMC10661760; doi:10.1007/s12015-023-10600-7)
Supplement: Supplementary file 15 — List of the 2854 DEGS with FDR < 0.05 in Dbx2-NSPCs vs GFP-NSPCs, and of the 12533 genes of the Dbx2-associated signature used for GSEA. (XLSX 1.55 mb) [file 12015_2023_10600_MOESM15_ESM.xlsx]

## Sheet: DEGs Dbx2 vs GFP
EnsemblGeneID	Symbol	Entrez	logFC	logCPM	F	pvalue	FDR
ENSMUSG00000045763	Basp1	70350	-3.14192	8.47436	720.689	1.5097e-18	1.89211e-14
ENSMUSG00000030774	Pak1	18479	-4.84196	5.61299	635.753	5.89969e-18	3.69704e-14
ENSMUSG00000063873	Slc24a3	94249	3.79177	5.88524	544.691	3.14205e-17	1.31264e-13
ENSMUSG00000031517	Gpm6a	234267	-1.91799	8.64944	524.747	4.69762e-17	1.44372e-13
ENSMUSG00000032766	Gng11	66066	-7.51392	5.12496	514.909	5.75967e-17	1.44372e-13
ENSMUSG00000030077	Chl1	12661	-3.61001	6.99627	503.746	7.29179e-17	1.47449e-13
ENSMUSG00000055639	Dach1	13134	-7.12579	3.73574	498.077	8.2354e-17	1.47449e-13
ENSMUSG00000029245	Epha5	13839	-3.1159	5.40564	457.667	2.04196e-16	3.19899e-13
ENSMUSG00000026442	Nfasc	269116	3.67692	5.31848	428.978	4.08101e-16	5.68303e-13
ENSMUSG00000046178	Nxph1	18231	-2.73745	5.59733	416.933	5.53065e-16	6.93157e-13
ENSMUSG00000031748	Gnao1	14681	2.7216	5.56259	379.354	1.51092e-15	1.72149e-12
ENSMUSG00000027559	Car3	12350	-4.45687	7.72113	367.808	2.09705e-15	2.19019e-12
ENSMUSG00000087006	Gm13889	620695	-2.2249	6.0903	326.974	7.26681e-15	7.00576e-12
ENSMUSG00000051323	Pcdh19	279653	-2.23596	4.95707	322.744	8.33358e-15	7.46034e-12
ENSMUSG00000045752	Tssc4	56844	1.4505	7.76723	316.285	1.03061e-14	8.6111e-12
ENSMUSG00000026833	Olfm1	56177	1.81964	5.89726	279.079	3.81559e-14	2.9888e-11
ENSMUSG00000042312	S100a13	20196	-4.14102	3.73003	257.423	8.82726e-14	6.50777e-11
ENSMUSG00000018340	Anxa6	11749	-1.6586	7.24508	254.043	1.01207e-13	7.04684e-11
ENSMUSG00000020814	Mxra7	67622	1.31954	6.73444	248.048	1.29533e-13	8.54438e-11
ENSMUSG00000020950	Foxg1	15228	-3.87198	3.60837	243.498	1.56788e-13	9.82515e-11
ENSMUSG00000036019	Tmtc2	278279	-2.27232	4.5289	226.77	3.2581e-13	1.94446e-10
ENSMUSG00000027966	Col11a1	12814	3.35118	6.24268	209.844	7.19396e-13	3.96174e-10
ENSMUSG00000029769	Ccdc136	232664	-1.46612	6.79129	209.627	7.2704e-13	3.96174e-10
ENSMUSG00000061517	Sox21	223227	-1.35622	7.13215	206.266	8.56864e-13	4.38779e-10
ENSMUSG00000038236	Hoxa7	15404	2.76788	4.09065	205.836	8.75248e-13	4.38779e-10
ENSMUSG00000026527	Rgs7	24012	-1.60037	5.36828	200.062	1.16809e-12	5.44409e-10
ENSMUSG00000040373	Cacng5	140723	-2.07695	6.27011	199.982	1.17283e-12	5.44409e-10
ENSMUSG00000028266	Lmo4	16911	-1.1264	8.35047	195.074	1.50805e-12	6.74619e-10
ENSMUSG00000028822	Tmem50a	71817	1.27043	7.28567	194.409	1.56099e-12	6.74619e-10
ENSMUSG00000004151	Etv1	14009	-1.48421	6.31118	191.752	1.79355e-12	7.49286e-10
ENSMUSG00000019966	Kitl	17311	-1.07555	7.82277	188.616	2.11794e-12	8.56262e-10
ENSMUSG00000029120	Ppp2r2c	269643	1.93109	5.29069	182.966	2.87563e-12	1.12626e-09
ENSMUSG00000061143	Maml3	433586	4.74209	3.64862	174.69	4.57144e-12	1.71329e-09
ENSMUSG00000038370	Pcp4l1	66425	-2.88565	6.94485	174.4	4.64788e-12	1.71329e-09
ENSMUSG00000058656	Samd12	320679	2.87573	3.91513	171.951	5.35259e-12	1.91669e-09
ENSMUSG00000030096	Slc6a6	21366	3.45588	4.5716	169.767	6.07968e-12	2.09727e-09
ENSMUSG00000038608	Dock10	210293	-1.17532	6.3685	169.456	6.19157e-12	2.09727e-09
ENSMUSG00000028583	Pdpn	14726	-1.60476	5.80464	168.838	6.42098e-12	2.11774e-09
ENSMUSG00000024486	Hbegf	15200	1.168	6.71859	164.18	8.479e-12	2.7248e-09
ENSMUSG00000059146	Ntrk3	18213	-1.50624	5.03916	162.209	9.55757e-12	2.99463e-09
ENSMUSG00000020044	Timp3	21859	-3.19476	5.92427	159.405	1.13578e-11	3.47189e-09
ENSMUSG00000025875	Tspan17	74257	2.37574	3.44591	157.78	1.25681e-11	3.75039e-09
ENSMUSG00000026456	Cyb5r1	72017	1.53066	5.80165	155.84	1.41999e-11	4.13877e-09
ENSMUSG00000028883	Sema3a	20346	-1.97464	5.36791	154.264	1.56966e-11	4.47104e-09
ENSMUSG00000021091	Serpina3n	20716	6.30168	3.26672	153.184	1.68199e-11	4.67306e-09
ENSMUSG00000036218	Pdzrn4	239618	-4.42424	4.78193	152.881	1.71516e-11	4.67306e-09
ENSMUSG00000027861	Casq2	12373	2.872	3.40839	152.481	1.75992e-11	4.6752e-09
ENSMUSG00000068614	Actc1	11464	-5.26648	3.38963	152.039	1.81084e-11	4.6752e-09
ENSMUSG00000044646	Zbtb7c	207259	1.43389	5.56646	151.592	1.86401e-11	4.6752e-09
ENSMUSG00000024268	Celf4	108013	2.64363	3.64877	151.583	1.86515e-11	4.6752e-09
ENSMUSG00000038602	Slc35f1	215085	-1.34791	5.3564	151.016	1.93502e-11	4.75522e-09
ENSMUSG00000047907	Tshz2	228911	2.21437	5.20239	149.206	2.17814e-11	5.24972e-09
ENSMUSG00000037679	Inf2	70435	2.55562	4.28077	148.316	2.30974e-11	5.46189e-09
ENSMUSG00000005360	Slc1a3	20512	-1.03527	9.56611	147.213	2.4851e-11	5.76773e-09
ENSMUSG00000063142	Kcnma1	16531	1.44898	5.74621	146.848	2.54623e-11	5.80215e-09
ENSMUSG00000034701	Neurod1	18012	2.57447	4.09647	145.186	2.846e-11	6.36944e-09
ENSMUSG00000069171	Nr2f1	13865	-0.996079	7.28955	143.237	3.24757e-11	7.14066e-09
ENSMUSG00000045515	Pou3f3	18993	-0.930051	7.58468	142.346	3.45141e-11	7.45802e-09
ENSMUSG00000026424	Gpr37l1	171469	1.52219	7.049	140.479	3.92521e-11	8.33807e-09
ENSMUSG00000021794	Glud1	14661	-1.20908	7.41536	139.635	4.16198e-11	8.69368e-09
ENSMUSG00000072825	Cep170b	217882	2.35333	3.59165	139.105	4.31887e-11	8.8735e-09
ENSMUSG00000092035	Peg10	170676	-1.37625	7.13647	135.888	5.42013e-11	1.08022e-08
ENSMUSG00000022037	Clu	12759	2.43426	5.1703	135.862	5.42998e-11	1.08022e-08
ENSMUSG00000104346	Pcdhga3	93711	2.80303	3.86469	132.826	6.75704e-11	1.32322e-08
ENSMUSG00000032625	Thsd7a	330267	-1.61018	5.87504	131.932	7.21236e-11	1.39065e-08
ENSMUSG00000026158	Ogfrl1	70155	1.32915	5.87008	128.252	9.47127e-11	1.79854e-08
ENSMUSG00000033581	Igf2bp2	319765	-1.73131	5.19227	127.496	1.00251e-10	1.87529e-08
ENSMUSG00000036585	Fgf1	14164	2.26137	5.45153	126.098	1.11441e-10	2.04248e-08
ENSMUSG00000070498	Tmem132b	208151	5.80276	3.01772	125.98	1.12448e-10	2.04248e-08
ENSMUSG00000020932	Gfap	14580	2.86804	4.71123	124.07	1.30157e-10	2.33038e-08
ENSMUSG00000023885	Thbs2	21826	-4.69228	2.86584	123.566	1.35335e-10	2.38894e-08
ENSMUSG00000029718	Pcolce	18542	2.85051	3.93249	123.295	1.38201e-10	2.40566e-08
ENSMUSG00000020140	Lgr5	14160	-2.08659	3.67003	122.22	1.50256e-10	2.57968e-08
ENSMUSG00000050321	Neto1	246317	-2.56662	4.65619	121.487	1.59135e-10	2.66529e-08
ENSMUSG00000033981	Gria2	14800	-1.12589	6.58043	121.378	1.60506e-10	2.66529e-08
ENSMUSG00000001783	Rtcb	28088	-0.681753	7.70086	121.289	1.61623e-10	2.66529e-08
ENSMUSG00000001020	S100a4	20198	2.16808	4.61149	119.694	1.83349e-10	2.98431e-08
ENSMUSG00000027546	Atp9a	11981	2.88688	3.47235	119.229	1.90268e-10	3.05722e-08
ENSMUSG00000016386	Mpped2	77015	-1.96806	4.08579	118.816	1.9665e-10	3.11977e-08
ENSMUSG00000025582	Nptx1	18164	1.22772	8.08096	117.221	2.2358e-10	3.50266e-08
ENSMUSG00000017493	Igfbp4	16010	2.70603	7.77669	115.962	2.47674e-10	3.83222e-08
ENSMUSG00000050334	C130071C03Rik	320203	-0.998766	6.76306	114.265	2.84739e-10	4.35199e-08
ENSMUSG00000020189	Osbpl8	237542	-1.15801	5.73234	114.075	2.89239e-10	4.36751e-08
ENSMUSG00000033161	Atp1a1	11928	0.841134	7.93413	112.497	3.2988e-10	4.92189e-08
ENSMUSG00000019943	Atp2b1	67972	-1.23682	8.35543	109.039	4.42442e-10	6.52368e-08
ENSMUSG00000059974	Ntm	235106	-1.87898	6.39218	108.817	4.50962e-10	6.57198e-08
ENSMUSG00000043668	Tox3	244579	-1.12569	5.59465	108.429	4.66315e-10	6.65576e-08
ENSMUSG00000008999	Bmp7	12162	1.24011	5.88861	108.404	4.67331e-10	6.65576e-08
ENSMUSG00000057604	Lmcd1	30937	1.82416	3.72687	108.152	4.77646e-10	6.72622e-08
ENSMUSG00000024579	Pcyox1l	240334	0.91957	6.94479	107.818	4.91681e-10	6.84694e-08
ENSMUSG00000036499	Eea1	216238	-0.80377	7.00701	107.501	5.05411e-10	6.96079e-08
ENSMUSG00000021782	Dlg5	71228	0.877213	7.43343	107.018	5.27131e-10	7.18101e-08
ENSMUSG00000005583	Mef2c	17260	-1.13239	5.96628	106.747	5.39774e-10	7.2328e-08
ENSMUSG00000024538	Ppic	19038	1.01116	6.23756	106.69	5.42474e-10	7.2328e-08
ENSMUSG00000056708	Ier5	15939	1.10434	6.20597	106	5.76371e-10	7.46784e-08
ENSMUSG00000005338	Cadm3	94332	4.1922	3.37276	105.929	5.79993e-10	7.46784e-08
ENSMUSG00000027162	Lin7c	22343	-0.741968	6.73818	105.902	5.81368e-10	7.46784e-08
ENSMUSG00000019952	Poc1b	382406	-1.14138	6.49747	105.852	5.83937e-10	7.46784e-08
ENSMUSG00000042155	Klhl23	277396	-0.811046	6.70771	105.737	5.89912e-10	7.46805e-08
ENSMUSG00000024617	Camk2a	12322	2.41906	3.87168	105.601	5.9702e-10	7.48245e-08
ENSMUSG00000017009	Sdc4	20971	1.19787	6.56844	105.109	6.23573e-10	7.73786e-08
ENSMUSG00000027661	Slc2a10	170441	-4.08099	2.4946	104.625	6.50997e-10	7.99896e-08
ENSMUSG00000000058	Cav2	12390	1.18993	5.66021	102.59	7.81487e-10	9.5091e-08
ENSMUSG00000032511	Scn5a	20271	3.30464	3.11284	102.308	8.01688e-10	9.66111e-08
ENSMUSG00000022744	Cldnd1	224250	-0.937003	7.15765	101.92	8.30479e-10	9.87242e-08
ENSMUSG00000023927	Satb1	20230	-0.970084	6.12639	101.86	8.34977e-10	9.87242e-08
ENSMUSG00000020018	Snrpf	69878	-1.13704	5.93716	101.587	8.56023e-10	1.00267e-07
ENSMUSG00000026879	Gsn	227753	3.46975	3.26541	100.73	9.2593e-10	1.07451e-07
ENSMUSG00000037606	Osbpl5	79196	1.27682	5.15004	100.333	9.60325e-10	1.09563e-07
ENSMUSG00000030088	Aldh1l1	107747	-1.19849	7.44596	100.319	9.61619e-10	1.09563e-07
ENSMUSG00000026173	Plcd4	18802	0.764957	7.05928	99.735	1.01491e-09	1.14593e-07
ENSMUSG00000033105	Lss	16987	-1.11655	5.85919	98.9998	1.08666e-09	1.21599e-07
ENSMUSG00000019806	Aig1	66253	1.85802	4.25614	98.8875	1.09809e-09	1.21791e-07
ENSMUSG00000045193	Cirbp	12696	-0.94784	5.98087	98.5725	1.13088e-09	1.24328e-07
ENSMUSG00000052516	Robo2	268902	-2.74469	4.8497	97.7686	1.2195e-09	1.32905e-07
ENSMUSG00000046186	Cd109	235505	2.39389	4.77325	97.5818	1.24116e-09	1.34099e-07
ENSMUSG00000056091	St3gal5	20454	1.45982	6.42653	97.4885	1.25214e-09	1.34129e-07
ENSMUSG00000028063	Lmna	16905	1.06702	5.42709	97.3538	1.26816e-09	1.34694e-07
ENSMUSG00000024063	Lbh	77889	1.15774	7.4839	96.7033	1.34879e-09	1.42054e-07
ENSMUSG00000042662	Dusp15	252864	2.74133	3.21019	96.5546	1.368e-09	1.42876e-07
ENSMUSG00000059182	Skap2	54353	1.21299	6.94869	96.2492	1.40837e-09	1.45469e-07
ENSMUSG00000025083	Afap1l2	226250	-3.08315	3.09971	96.1924	1.41604e-09	1.45469e-07
ENSMUSG00000003974	Grm3	108069	-3.17481	3.43716	94.006	1.748e-09	1.78111e-07
ENSMUSG00000039385	Cdh6	12563	-1.65479	5.35268	93.7353	1.79468e-09	1.81393e-07
ENSMUSG00000005043	Sgsh	27029	1.47491	4.86844	91.9183	2.14545e-09	2.15111e-07
ENSMUSG00000001986	Gria3	53623	1.04061	6.50488	91.8188	2.1667e-09	2.15518e-07
ENSMUSG00000020178	Adora2a	11540	-3.13405	2.83367	91.1892	2.30664e-09	2.26131e-07
ENSMUSG00000053117	E330013P04Rik	107376	1.62613	3.72317	91.1768	2.30949e-09	2.26131e-07
ENSMUSG00000075012	Fjx1	14221	-0.850978	6.09733	91.0569	2.33727e-09	2.27078e-07
ENSMUSG00000047361	Gm973	381260	1.55356	4.03622	90.7481	2.41054e-09	2.32394e-07
ENSMUSG00000021585	Cast	12380	1.88136	3.3267	90.6413	2.43643e-09	2.33098e-07
ENSMUSG00000026987	Baz2b	407823	-0.782415	7.07203	89.8328	2.64274e-09	2.50705e-07
ENSMUSG00000027737	Slc7a11	26570	-2.87097	3.49179	89.7666	2.66048e-09	2.50705e-07
ENSMUSG00000021892	Sh3bp5	24056	1.59166	5.71493	89.6252	2.69875e-09	2.52414e-07
ENSMUSG00000046668	Cxxc5	67393	-0.899825	6.16107	89.3872	2.76453e-09	2.56651e-07
ENSMUSG00000017390	Aldoc	11676	1.41386	8.59674	87.5408	3.33846e-09	3.06605e-07
ENSMUSG00000069662	Marcks	17118	-0.732426	9.85935	87.5028	3.35155e-09	3.06605e-07
ENSMUSG00000048388	Fam171b	241520	-0.901277	7.32424	87.3482	3.4054e-09	3.09275e-07
ENSMUSG00000002107	Celf2	14007	-0.907612	8.58155	87.2332	3.44609e-09	3.103e-07
ENSMUSG00000030688	Stard10	56018	1.40598	4.3749	87.1769	3.46621e-09	3.103e-07
ENSMUSG00000041801	Phlda3	27280	1.18557	6.94572	87.0059	3.52807e-09	3.12307e-07
ENSMUSG00000027692	Tnik	665113	-0.979291	7.87623	86.9775	3.53847e-09	3.12307e-07
ENSMUSG00000027111	Itga6	16403	-0.78591	8.04383	86.869	3.57847e-09	3.13629e-07
ENSMUSG00000035242	Oaz1	18245	-0.830295	7.40678	85.5821	4.09248e-09	3.56188e-07
ENSMUSG00000019889	Ptprk	19272	3.85116	2.19557	85.3941	4.17407e-09	3.60784e-07
ENSMUSG00000021127	Zfp36l1	12192	0.754951	7.54479	84.907	4.39387e-09	3.77181e-07
ENSMUSG00000034285	Nipsnap1	18082	0.979083	4.75957	84.6886	4.49646e-09	3.82594e-07
ENSMUSG00000020134	Peli1	67245	-0.743916	6.68735	84.6435	4.51799e-09	3.82594e-07
ENSMUSG00000026249	Serpine2	20720	0.605725	11.4816	84.3585	4.65652e-09	3.8988e-07
ENSMUSG00000018593	Sparc	20692	1.47703	9.43262	84.3389	4.66625e-09	3.8988e-07
ENSMUSG00000019961	Tmpo	21917	-1.10784	7.5381	84.2387	4.71616e-09	3.90178e-07
ENSMUSG00000040613	Apobec1	11810	1.69703	4.22857	84.207	4.73208e-09	3.90178e-07
ENSMUSG00000039377	Hlx	15284	-1.67303	4.94179	83.9304	4.87345e-09	3.99209e-07
ENSMUSG00000026956	Uap1l1	227620	1.48014	3.701	83.8636	4.90827e-09	3.99451e-07
ENSMUSG00000019907	Ppp1r12a	17931	-0.689887	8.40222	83.7153	4.98658e-09	4.03205e-07
ENSMUSG00000020024	Cep83	77048	-1.06808	6.24698	83.4376	5.13687e-09	4.11126e-07
ENSMUSG00000022454	Nell2	54003	-1.14079	6.87676	83.3618	5.17879e-09	4.11126e-07
ENSMUSG00000026817	Ak1	11636	0.813757	6.40449	83.3543	5.18295e-09	4.11126e-07
ENSMUSG00000036295	Lrrn3	16981	-1.17174	4.76609	82.9679	5.40245e-09	4.25842e-07
ENSMUSG00000035133	Arhgap5	11855	-0.789441	7.72852	82.5641	5.64272e-09	4.42001e-07
ENSMUSG00000041577	Prelp	116847	1.85359	3.56824	82.0832	5.94419e-09	4.62723e-07
ENSMUSG00000030111	A2m	232345	1.58701	4.75809	81.9222	6.04904e-09	4.65461e-07
ENSMUSG00000032470	Mras	17532	1.17383	6.48286	81.9152	6.05363e-09	4.65461e-07
ENSMUSG00000040724	Kcna2	16490	-0.863709	7.21006	81.123	6.60002e-09	5.0229e-07
ENSMUSG00000061576	Dpp6	13483	-3.73603	2.59185	81.1054	6.61276e-09	5.0229e-07
ENSMUSG00000006301	Tmbim1	69660	0.862188	5.13919	79.9302	7.52666e-09	5.68263e-07
ENSMUSG00000001036	Epn2	13855	-0.489477	9.08574	79.6664	7.75022e-09	5.79211e-07
ENSMUSG00000019841	Rev3l	19714	-0.880925	7.8285	79.6503	7.7641e-09	5.79211e-07
ENSMUSG00000040690	Col16a1	107581	1.36291	5.8562	79.559	7.84322e-09	5.81651e-07
ENSMUSG00000033377	Palmd	114301	-1.42332	5.60052	78.943	8.40114e-09	6.19362e-07
ENSMUSG00000029153	Ociad2	433904	-2.85479	2.80953	78.8575	8.48188e-09	6.21657e-07
ENSMUSG00000028226	Mmp16	17389	3.23476	2.44392	78.7613	8.57382e-09	6.24742e-07
ENSMUSG00000019897	Ccdc59	52713	-0.715905	7.1342	78.5679	8.76187e-09	6.34755e-07
ENSMUSG00000020218	Wif1	24117	4.12395	2.32283	78.2631	9.06755e-09	6.53124e-07
ENSMUSG00000021182	Ccdc88c	68339	1.11154	5.88703	77.919	9.42658e-09	6.75104e-07
ENSMUSG00000044681	Cnpy1	269637	1.44457	4.33222	77.8012	9.55296e-09	6.80269e-07
ENSMUSG00000059857	Ntng1	80883	-3.86271	2.65657	77.4602	9.92963e-09	7.03096e-07
ENSMUSG00000010064	Slc38a3	76257	1.15178	6.40053	77.2079	1.02185e-08	7.19489e-07
ENSMUSG00000038540	Tmc3	233424	-3.88181	3.96398	77.1371	1.03013e-08	7.21265e-07
ENSMUSG00000020015	Cdk17	237459	-0.780933	6.60217	77.0648	1.03866e-08	7.23199e-07
ENSMUSG00000003072	Atp5d	66043	-0.568102	8.56648	76.8947	1.05903e-08	7.33302e-07
ENSMUSG00000051359	Ncald	52589	-0.71328	8.2712	76.6441	1.08981e-08	7.50475e-07
ENSMUSG00000029211	Gabra4	14397	-3.98397	2.66499	76.0803	1.16272e-08	7.96303e-07
ENSMUSG00000050556	Kcnb1	16500	1.09821	4.43844	75.8679	1.19155e-08	8.08138e-07
ENSMUSG00000003824	Syce2	71846	-3.18367	3.7034	75.8581	1.19289e-08	8.08138e-07
ENSMUSG00000074457	S100a16	67860	-1.35849	6.86473	75.8106	1.19946e-08	8.08215e-07
ENSMUSG00000004667	Polr2e	66420	-0.783867	7.10039	75.6653	1.21978e-08	8.17514e-07
ENSMUSG00000087443	Ppp1r18os		2.37922	3.02926	75.6065	1.2281e-08	8.18713e-07
ENSMUSG00000073418	C4b	12268	3.14923	3.62563	75.306	1.27165e-08	8.43259e-07
ENSMUSG00000031778	Cx3cl1	20312	1.98318	3.97795	74.7505	1.35662e-08	8.94871e-07
ENSMUSG00000033491	Prss35	244954	-3.97538	2.52661	73.7901	1.5185e-08	9.96408e-07
ENSMUSG00000051730	Mettl5	75422	-1.66384	3.62669	73.4274	1.58503e-08	1.03464e-06
ENSMUSG00000036545	Adamts2	216725	4.74757	2.08097	73.1598	1.63613e-08	1.06096e-06
ENSMUSG00000034898	Filip1	70598	-2.35942	3.16256	73.1282	1.64228e-08	1.06096e-06
ENSMUSG00000032368	Zic1	22771	-1.27063	6.55866	72.8793	1.69164e-08	1.08724e-06
ENSMUSG00000046598	Bdh1	71911	-2.45442	3.16217	72.7785	1.71208e-08	1.09477e-06
ENSMUSG00000026748	Plxdc2	67448	2.96214	2.69641	72.5712	1.75498e-08	1.11651e-06
ENSMUSG00000053519	Kcnip1	70357	-2.57045	3.85678	72.4229	1.78638e-08	1.13074e-06
ENSMUSG00000021536	Adcy2	210044	3.92798	2.64883	72.2878	1.81554e-08	1.14342e-06
ENSMUSG00000067071	Hes6	55927	0.812816	7.57812	72.0357	1.87132e-08	1.17266e-06
ENSMUSG00000050953	Gja1	14609	-3.1778	5.01178	71.5783	1.97735e-08	1.22986e-06
ENSMUSG00000004934	Pias4	59004	-1.00525	5.01945	71.5579	1.98222e-08	1.22986e-06
ENSMUSG00000104861	3110039M20Rik	67293	-3.00304	2.92921	71.4972	1.99682e-08	1.23282e-06
ENSMUSG00000020022	Ndufa12	66414	-0.626203	8.32618	71.0069	2.11909e-08	1.30189e-06
ENSMUSG00000021453	Gadd45g	23882	1.09949	7.48552	70.7995	2.17326e-08	1.32865e-06
ENSMUSG00000041261	Car8	12319	-1.71493	4.50708	70.6109	2.22381e-08	1.35296e-06
ENSMUSG00000015889	Lta4h	16993	-1.13538	5.23057	70.4861	2.25796e-08	1.3671e-06
ENSMUSG00000024378	Stard4	170459	-0.797475	6.39397	70.3123	2.30651e-08	1.38979e-06
ENSMUSG00000020811	Wscd1	216881	0.674049	7.90279	69.437	2.56883e-08	1.54044e-06
ENSMUSG00000031283	Chrdl1	83453	-1.90013	4.6362	69.3586	2.59386e-08	1.54804e-06
ENSMUSG00000055421	Pcdh9	211712	-0.784873	6.78307	69.1369	2.6661e-08	1.57874e-06
ENSMUSG00000028645	Slc2a1	20525	-1.34975	5.11244	69.1236	2.67049e-08	1.57874e-06
ENSMUSG00000041220	Elovl6	170439	-0.710901	6.79734	68.7934	2.78238e-08	1.63716e-06
ENSMUSG00000042834	Nrep	27528	-0.817319	5.37662	68.7502	2.79741e-08	1.63832e-06
ENSMUSG00000075324	Fign	60344	-1.83927	3.70735	68.634	2.83822e-08	1.65009e-06
ENSMUSG00000030307	Slc6a11	243616	-0.926662	8.11198	68.6182	2.84385e-08	1.65009e-06
ENSMUSG00000113835	AC144543.2		-3.63501	2.58359	68.406	2.92023e-08	1.6866e-06
ENSMUSG00000024038	Ndufv3	78330	0.607955	8.18277	68.3612	2.93664e-08	1.6883e-06
ENSMUSG00000042750	Bex2	12069	-1.12453	8.26188	68.1968	2.99774e-08	1.71555e-06
ENSMUSG00000039542	Ncam1	17967	-0.515247	9.59764	68.0008	3.07239e-08	1.74392e-06
ENSMUSG00000081534	Slc48a1	67739	0.730249	7.025	67.9938	3.07513e-08	1.74392e-06
ENSMUSG00000068923	Syt11	229521	0.653537	10.512	67.7128	3.1858e-08	1.79699e-06
ENSMUSG00000037706	Cd81	12520	0.860816	9.45248	67.6492	3.21147e-08	1.79699e-06
ENSMUSG00000022425	Enpp2	18606	-3.37712	3.16529	67.6486	3.21172e-08	1.79699e-06
ENSMUSG00000037126	Psd	73728	-1.76947	3.89441	67.5969	3.23272e-08	1.8007e-06
ENSMUSG00000025393	Atp5b	11947	-0.7153	9.43088	67.5387	3.25659e-08	1.80597e-06
ENSMUSG00000058013	Sept11	52398	-0.863958	8.73814	67.3346	3.34172e-08	1.84501e-06
ENSMUSG00000030272	Camk1	52163	1.48459	5.82818	67.1573	3.41763e-08	1.87865e-06
ENSMUSG00000020219	Timm13	30055	-0.69263	7.37013	66.9916	3.49031e-08	1.91022e-06
ENSMUSG00000020917	Acly	104112	-0.628172	7.34798	66.7544	3.59731e-08	1.96022e-06
ENSMUSG00000025912	Mybl1	17864	1.05593	5.44821	66.5173	3.7078e-08	2.01168e-06
ENSMUSG00000040003	Magi2	50791	-0.766187	6.0425	66.3693	3.77866e-08	2.04129e-06
ENSMUSG00000108616	Gm35040		2.49897	6.34163	66.2564	3.83367e-08	2.06212e-06
ENSMUSG00000001911	Nfix	18032	0.604502	8.97639	66.1115	3.90558e-08	2.09182e-06
ENSMUSG00000040270	Bach2	12014	-1.13857	4.87669	65.9531	3.98593e-08	2.12577e-06
ENSMUSG00000068735	Trp53i11	277414	-1.0697	8.69935	65.9038	4.01126e-08	2.13022e-06
ENSMUSG00000038351	Sgsm2	97761	1.10778	4.95222	65.5363	4.20594e-08	2.22418e-06
ENSMUSG00000028373	Astn2	56079	3.03107	2.26615	65.2786	4.34862e-08	2.28997e-06
ENSMUSG00000006728	Cdk4	12567	-0.821738	7.84801	64.9367	4.54602e-08	2.3839e-06
ENSMUSG00000063457	Rps15	20054	-0.587768	9.65759	64.7795	4.64007e-08	2.41862e-06
ENSMUSG00000042078	Svop	68666	1.79963	4.89764	64.7618	4.65082e-08	2.41862e-06
ENSMUSG00000032252	Glce	93683	-1.43203	3.56532	64.5504	4.78095e-08	2.47602e-06
ENSMUSG00000008090	Fgfrl1	116701	0.838941	6.94976	64.2455	4.97571e-08	2.55936e-06
ENSMUSG00000022565	Plec	18810	2.30429	5.26816	64.2348	4.98272e-08	2.55936e-06
ENSMUSG00000102742	Pcdhga11	93723	4.02812	2.74153	64.096	5.07438e-08	2.58699e-06
ENSMUSG00000093674	Rpl41	67945	-0.69089	9.40446	64.0909	5.0778e-08	2.58699e-06
ENSMUSG00000030513	Pcsk6	18553	2.21643	3.28952	64.0172	5.12719e-08	2.6e-06
ENSMUSG00000032109	Nlrx1	270151	1.27912	4.49282	63.9912	5.14482e-08	2.6e-06
ENSMUSG00000034024	Cct2	12461	-0.656973	8.16485	63.9083	5.20124e-08	2.61284e-06
ENSMUSG00000024593	Megf10	70417	-2.93178	2.53986	63.8927	5.21193e-08	2.61284e-06
ENSMUSG00000022656	Nectin3	58998	-0.623444	6.83175	63.6987	5.34705e-08	2.6699e-06
ENSMUSG00000026566	Mpzl1	68481	-0.713327	5.96709	63.6558	5.3774e-08	2.67441e-06
ENSMUSG00000047146	Tet1	52463	-1.00672	5.49852	63.3803	5.57707e-08	2.76274e-06
ENSMUSG00000005054	Cstb	13014	1.87358	4.44302	63.3394	5.6074e-08	2.76683e-06
ENSMUSG00000038855	Itpkb	320404	0.668904	6.31447	62.8418	5.991e-08	2.93392e-06
ENSMUSG00000027581	Stmn3	20262	-1.54619	5.37041	62.8254	6.00414e-08	2.93392e-06
ENSMUSG00000024070	Prkd3	75292	-0.77794	5.73921	62.8103	6.01626e-08	2.93392e-06
ENSMUSG00000026003	Acadl	11363	-0.596801	8.09174	62.5964	6.1907e-08	3.00729e-06
ENSMUSG00000023169	Slc38a1	105727	0.829929	6.9449	62.314	6.42941e-08	3.11119e-06
ENSMUSG00000030317	Timp4	110595	0.737942	7.43448	62.279	6.45976e-08	3.11385e-06
ENSMUSG00000042751	Nmnat2	226518	1.04802	5.83127	61.881	6.81524e-08	3.27262e-06
ENSMUSG00000027381	Bcl2l11	12125	0.993045	4.97192	61.6744	7.00822e-08	3.3401e-06
ENSMUSG00000022342	Kcnv1	67498	-4.19697	1.79204	67.6584	7.03463e-08	3.3401e-06
ENSMUSG00000078440	Dohh	102115	-0.804106	6.62749	61.6454	7.03571e-08	3.3401e-06
ENSMUSG00000009569	Mkl2	239719	1.2252	5.87226	60.7908	7.90311e-08	3.73772e-06
ENSMUSG00000027309	4930402H24Rik	228602	0.906614	5.2621	60.7475	7.95006e-08	3.74579e-06
ENSMUSG00000026594	Ralgps2	78255	0.631682	7.0836	60.5184	8.20355e-08	3.82654e-06
ENSMUSG00000037568	Vash2	226841	-1.58616	3.66861	60.5114	8.21144e-08	3.82654e-06
ENSMUSG00000007783	Cpt1c	78070	1.28637	5.71031	60.4947	8.2303e-08	3.82654e-06
ENSMUSG00000021130	Galnt16	108760	0.894589	5.15062	60.4663	8.26241e-08	3.82654e-06
ENSMUSG00000026421	Csrp1	13007	0.832042	6.08321	60.443	8.28887e-08	3.82654e-06
ENSMUSG00000028995	Fam126a	84652	-0.734481	6.23362	60.4292	8.30464e-08	3.82654e-06
ENSMUSG00000060032	H2afj	232440	0.69809	7.22171	60.3428	8.40382e-08	3.85806e-06
ENSMUSG00000027624	Epb41l1	13821	1.22787	4.61729	60.2418	8.52142e-08	3.89777e-06
ENSMUSG00000054720	Lrrc8c	100604	-1.02473	5.80508	60.1114	8.67589e-08	3.954e-06
ENSMUSG00000093930	Hmgcs1	208715	-0.643561	10.2538	59.7967	9.06141e-08	4.11474e-06
ENSMUSG00000039195	1110008P14Rik	73737	0.893788	6.30596	59.4736	9.47677e-08	4.28781e-06
ENSMUSG00000060424	Pantr1	66297	-0.791182	7.07549	59.269	9.75047e-08	4.39578e-06
ENSMUSG00000040183	Ankrd6	140577	1.34075	4.85271	59.0949	9.99013e-08	4.48768e-06
ENSMUSG00000031760	Mt3	17751	0.864976	7.4041	59.029	1.00826e-07	4.51304e-06
ENSMUSG00000045954	Cavin2	20324	-1.67857	4.34598	58.9753	1.01585e-07	4.52057e-06
ENSMUSG00000043091	Tuba1c	22146	-4.10838	2.74123	58.9603	1.01798e-07	4.52057e-06
ENSMUSG00000032402	Smad3	17127	0.790777	5.871	58.9408	1.02076e-07	4.52057e-06
ENSMUSG00000034312	Iqsec1	232227	0.84397	5.90547	58.8502	1.0338e-07	4.56218e-06
ENSMUSG00000058297	Spock2	94214	-2.58185	2.6936	58.7775	1.04439e-07	4.59274e-06
ENSMUSG00000024530	Prelid3a	225655	1.26372	3.77593	58.0028	1.16482e-07	5.10445e-06
ENSMUSG00000009112	Bcl2l13	94044	-0.597617	6.44596	57.9333	1.17635e-07	5.137e-06
ENSMUSG00000039450	Dcxr	67880	1.38042	6.29916	57.656	1.22358e-07	5.32081e-06
ENSMUSG00000025403	Shmt2	108037	-0.841498	6.71206	57.6367	1.22693e-07	5.32081e-06
ENSMUSG00000005686	Ampd3	11717	1.9989	3.57939	57.4988	1.25127e-07	5.40763e-06
ENSMUSG00000052681	Rap1b	215449	-0.593647	7.10698	57.3208	1.28345e-07	5.52765e-06
ENSMUSG00000097327	E030030I06Rik	319887	1.39253	7.5812	57.292	1.28874e-07	5.53143e-06
ENSMUSG00000057098	Ebf1	13591	-1.66973	3.65412	57.2288	1.30042e-07	5.56252e-06
ENSMUSG00000035863	Palm	18483	1.5136	3.53941	57.0825	1.32794e-07	5.64647e-06
ENSMUSG00000058248	Kcnh1	16510	4.1261	1.77131	63.6474	1.32906e-07	5.64647e-06
ENSMUSG00000052430	Bmpr1b	12167	-1.29083	4.25261	56.9808	1.34743e-07	5.69376e-06
ENSMUSG00000062075	Lmnb2	16907	-1.07795	5.10446	56.9482	1.35375e-07	5.69376e-06
ENSMUSG00000004558	Ndrg2	29811	-1.81098	5.61023	56.9479	1.35382e-07	5.69376e-06
ENSMUSG00000037846	Rtkn2	170799	-0.927517	5.30066	56.8952	1.36409e-07	5.71778e-06
ENSMUSG00000043969	Emx2	13797	-1.00192	5.5829	56.6538	1.41229e-07	5.90007e-06
ENSMUSG00000009394	Syn2	20965	1.01922	6.0009	56.618	1.4196e-07	5.91092e-06
ENSMUSG00000034656	Cacna1a	12286	1.0816	4.68652	56.5329	1.43711e-07	5.96403e-06
ENSMUSG00000046500	Fam19a4	320701	-2.8671	3.44274	56.4672	1.45082e-07	6.00101e-06
ENSMUSG00000034560	Washc4	319277	-0.671087	6.35596	56.0373	1.54398e-07	6.36538e-06
ENSMUSG00000085007	Gm11549	100503068	-1.54489	3.79367	55.8405	1.58881e-07	6.52872e-06
ENSMUSG00000034667	Xpot	73192	-0.904373	5.8553	55.7578	1.60807e-07	6.58624e-06
ENSMUSG00000070003	Ssbp4	76900	0.646113	7.5552	55.6928	1.62337e-07	6.62726e-06
ENSMUSG00000022636	Alcam	11658	2.29128	3.23111	55.6588	1.63144e-07	6.63858e-06
ENSMUSG00000050271	Prag1	244418	-0.908558	5.40291	55.4749	1.67587e-07	6.79732e-06
ENSMUSG00000034994	Eef2	13629	-0.60234	11.1278	55.3449	1.70806e-07	6.9055e-06
ENSMUSG00000039328	Rnf122	68867	-0.66316	7.10948	55.2693	1.72711e-07	6.96011e-06
ENSMUSG00000022474	Pmm1	29858	0.665205	7.54013	55.1968	1.74556e-07	7.0119e-06
ENSMUSG00000001786	Fbxo7	69754	-0.925694	4.93845	55.1127	1.76727e-07	7.0764e-06
ENSMUSG00000056367	Actr3b	242894	0.976837	5.99056	55.0116	1.79374e-07	7.15952e-06
ENSMUSG00000028631	Kcnq4	60613	1.7822	3.49615	54.9433	1.81186e-07	7.20892e-06
ENSMUSG00000071719	Tmem28	620592	-2.47753	2.41338	54.8661	1.8326e-07	7.26836e-06
ENSMUSG00000022864	D16Ertd472e	67102	-0.912656	4.96529	54.8242	1.84395e-07	7.2903e-06
ENSMUSG00000029408	Abcb9	56325	1.54999	3.30877	54.7428	1.86625e-07	7.35524e-06
ENSMUSG00000029772	Ahcyl2	74340	-0.784982	5.15463	54.6081	1.90379e-07	7.47968e-06
ENSMUSG00000032418	Me1	17436	0.879668	7.24709	54.5691	1.9148e-07	7.49942e-06
ENSMUSG00000033066	Gas7	14457	0.993421	6.92175	54.5179	1.92939e-07	7.51542e-06
ENSMUSG00000025404	R3hdm2	71750	-0.589536	6.81053	54.5127	1.93087e-07	7.51542e-06
ENSMUSG00000020435	Osbp2	74309	2.69381	2.92649	54.3605	1.97494e-07	7.66314e-06
ENSMUSG00000036478	Btg1	12226	-0.810247	5.22763	54.2149	2.01812e-07	7.80653e-06
ENSMUSG00000022817	Itgb5	16419	1.26819	4.28448	54.068	2.06274e-07	7.95458e-06
ENSMUSG00000039994	Timeless	21853	-1.00556	6.13302	54.0343	2.07314e-07	7.97013e-06
ENSMUSG00000037852	Cpe	12876	0.837372	9.04338	53.9885	2.08736e-07	8.00029e-06
ENSMUSG00000058454	Dhcr7	13360	-0.751716	6.76579	53.9444	2.10114e-07	8.01453e-06
ENSMUSG00000028211	Trp53inp1	60599	0.700678	7.26065	53.9357	2.10387e-07	8.01453e-06
ENSMUSG00000044550	Tceal3	594844	5.70311	2.3784	77.2611	2.12881e-07	8.08495e-06
ENSMUSG00000079657	Rab26	328778	1.56514	5.39866	53.4375	2.26685e-07	8.58296e-06
ENSMUSG00000079259	Trim71	636931	-2.93337	2.6455	53.4177	2.27363e-07	8.58296e-06
ENSMUSG00000022095	Fam160b2	239170	0.805422	5.12363	53.3054	2.31237e-07	8.6912e-06
ENSMUSG00000027408	Cpxm1	56264	1.95754	2.87537	53.2944	2.31617e-07	8.6912e-06
ENSMUSG00000029455	Aldh2	11669	0.650823	6.76914	53.2459	2.33318e-07	8.72888e-06
ENSMUSG00000024597	Slc12a2	20496	0.747474	6.78479	53.1933	2.35173e-07	8.77209e-06
ENSMUSG00000022010	Tsc22d1	21807	0.601418	8.03933	53.1408	2.37043e-07	8.81562e-06
ENSMUSG00000061911	Myt1l	17933	3.62287	1.8523	56.3711	2.4083e-07	8.9068e-06
ENSMUSG00000026932	Nacc2	67991	0.974995	7.02899	53.0151	2.41588e-07	8.9068e-06
ENSMUSG00000029814	Igf2bp3	140488	3.55723	2.30156	53.014	2.41627e-07	8.9068e-06
ENSMUSG00000031604	Msmo1	66234	-0.589499	8.17339	52.9903	2.42495e-07	8.91259e-06
ENSMUSG00000025855	Prkar1b	19085	2.59608	2.65415	52.7372	2.51971e-07	9.22719e-06
ENSMUSG00000011256	Adam19	11492	-0.732996	5.78263	52.7227	2.52527e-07	9.22719e-06
ENSMUSG00000021670	Hmgcr	15357	-0.705535	7.6912	52.1691	2.74745e-07	9.9855e-06
ENSMUSG00000032026	Rexo2	104444	0.558194	7.8152	52.166	2.74874e-07	9.9855e-06
ENSMUSG00000029598	Plbd2	71772	0.850222	5.67352	52.1097	2.77253e-07	1.00428e-05
ENSMUSG00000100252	Mir124-2hg	70441	-1.57112	3.29042	52.0589	2.79415e-07	1.0092e-05
ENSMUSG00000019988	Nedd1	17997	-0.88759	4.66914	51.8927	2.86629e-07	1.03228e-05
ENSMUSG00000020723	Cacng4	54377	-0.814819	6.35942	51.8388	2.89009e-07	1.03787e-05
ENSMUSG00000004791	Pgf	18654	1.41519	3.94473	51.8199	2.89851e-07	1.03791e-05
ENSMUSG00000033658	Ddx19b	234733	-1.73795	3.14583	51.6941	2.95509e-07	1.05516e-05
ENSMUSG00000059991	Nptx2	53324	4.33147	2.11659	51.2985	3.14113e-07	1.1184e-05
ENSMUSG00000031442	Mcf2l	17207	1.72399	2.96064	51.2196	3.17974e-07	1.1246e-05
ENSMUSG00000047786	Lix1	66643	-2.18561	3.86597	51.214	3.18252e-07	1.1246e-05
ENSMUSG00000092341	Malat1	72289	0.671002	13.6361	51.2081	3.18545e-07	1.1246e-05
ENSMUSG00000006782	Cnp	12799	0.80507	6.70918	51.1479	3.21529e-07	1.13194e-05
ENSMUSG00000073678	Pgap1	241062	-0.605863	7.29765	50.9549	3.3131e-07	1.16311e-05
ENSMUSG00000044117	2900011O08Rik	67254	1.88628	3.49294	50.6577	3.47013e-07	1.21483e-05
ENSMUSG00000045294	Insig1	231070	-0.717522	6.99936	50.4629	3.57747e-07	1.24551e-05
ENSMUSG00000007837	Prrg2	65116	1.00461	4.30147	50.4626	3.57763e-07	1.24551e-05
ENSMUSG00000036112	Metap2	56307	-0.52688	9.67537	49.974	3.86307e-07	1.34116e-05
ENSMUSG00000063063	Ctnna2	12386	2.19886	3.05002	49.9187	3.89694e-07	1.34918e-05
ENSMUSG00000020211	Sf3a2	20222	-0.956719	5.35397	49.8852	3.91757e-07	1.35259e-05
ENSMUSG00000015222	Map2	17756	-0.467464	9.82196	49.6925	4.03875e-07	1.39059e-05
ENSMUSG00000063239	Grm4	268934	3.00196	2.29918	49.4615	4.18937e-07	1.4385e-05
ENSMUSG00000034751	Mast4	328329	-1.00314	5.00978	49.4429	4.2018e-07	1.43883e-05
ENSMUSG00000046402	Rbp1	19659	-2.1747	6.50887	49.3981	4.23182e-07	1.44516e-05
ENSMUSG00000037321	Tap1	21354	1.15092	4.43435	49.3559	4.26025e-07	1.45092e-05
ENSMUSG00000032060	Cryab	12955	2.25708	4.29058	49.2559	4.32864e-07	1.47021e-05
ENSMUSG00000034765	Dusp5	240672	1.37469	4.46624	49.2272	4.34849e-07	1.47296e-05
ENSMUSG00000020593	Lpin1	14245	0.690897	6.76505	49.1737	4.3857e-07	1.48156e-05
ENSMUSG00000030516	Tjp1	21872	0.663937	7.43242	49.0278	4.48902e-07	1.51239e-05
ENSMUSG00000022537	Tmem44	224090	0.68113	6.78973	48.9707	4.53022e-07	1.52218e-05
ENSMUSG00000022332	Khdrbs3	13992	-0.731367	6.76752	48.8701	4.6037e-07	1.54273e-05
ENSMUSG00000073155	1810058I24Rik	67705	0.547801	6.9671	48.8109	4.64763e-07	1.5533e-05
ENSMUSG00000020023	Tmcc3	319880	-0.904527	6.06236	48.7419	4.69928e-07	1.56638e-05
ENSMUSG00000052713	Zfp608	269023	-1.68782	5.17259	48.6673	4.75595e-07	1.58062e-05
ENSMUSG00000028041	Adam15	11490	0.728871	6.85621	48.6526	4.7672e-07	1.58062e-05
ENSMUSG00000042105	Inpp5f	101490	-0.73784	5.21889	48.6062	4.80289e-07	1.58825e-05
ENSMUSG00000039470	Zdhhc2	70546	1.25831	4.58943	48.4311	4.94012e-07	1.62879e-05
ENSMUSG00000052534	Pbx1	18514	-0.59747	7.0423	48.4169	4.95149e-07	1.62879e-05
ENSMUSG00000090101	Snhg9	73474	0.726356	8.51972	48.3777	4.98289e-07	1.63483e-05
ENSMUSG00000026944	Abca2	11305	0.724506	5.44293	48.3249	5.02548e-07	1.64231e-05
ENSMUSG00000022491	Glycam1	14663	3.11345	1.95483	50.79	5.03188e-07	1.64231e-05
ENSMUSG00000026880	Stom	13830	1.06384	4.97145	48.0645	5.2417e-07	1.70634e-05
ENSMUSG00000027210	Meis2	17536	-0.768786	6.79614	47.9677	5.32454e-07	1.72882e-05
ENSMUSG00000019359	Gdpd2	71584	0.886753	5.27828	47.9027	5.38111e-07	1.73959e-05
ENSMUSG00000053166	Cdh22	104010	0.723036	6.16859	47.8976	5.38548e-07	1.73959e-05
ENSMUSG00000020121	Srgap1	117600	-0.765016	5.51689	47.6254	5.62942e-07	1.81372e-05
ENSMUSG00000027253	Lrp4	228357	-1.94778	3.2767	47.5682	5.68224e-07	1.82604e-05
ENSMUSG00000078429	Ctdsp2	52468	-0.912738	5.69861	47.4948	5.75073e-07	1.84332e-05
ENSMUSG00000022641	Bbx	70508	-0.680737	5.9941	47.3875	5.85251e-07	1.87116e-05
ENSMUSG00000029581	Fscn1	14086	-1.08002	7.99073	47.3137	5.92365e-07	1.8853e-05
ENSMUSG00000030921	Trim30a	20128	5.22784	2.0992	65.8471	5.93978e-07	1.8853e-05
ENSMUSG00000028167	Bdh2	69772	2.2838	2.8543	47.2931	5.94374e-07	1.8853e-05
ENSMUSG00000005107	Slc2a9	117591	1.39049	5.1917	47.2796	5.95691e-07	1.8853e-05
ENSMUSG00000031639	Tlr3	142980	0.980902	4.74893	47.1146	6.12043e-07	1.93217e-05
ENSMUSG00000022150	Dab2	13132	2.14329	2.52568	47.0962	6.13889e-07	1.93313e-05
ENSMUSG00000059588	Calcrl	54598	-1.78042	4.91246	46.8718	6.3699e-07	1.99678e-05
ENSMUSG00000040212	Emp3	13732	3.01109	2.52912	46.869	6.37288e-07	1.99678e-05
ENSMUSG00000074466	Gm15417	545539	0.887853	5.11545	46.7471	6.50237e-07	2.03227e-05
ENSMUSG00000020362	Cnot6	104625	-0.501408	7.78639	46.7134	6.53873e-07	2.03855e-05
ENSMUSG00000022463	Srebf2	20788	-0.521829	7.30929	46.5812	6.68325e-07	2.07844e-05
ENSMUSG00000001175	Calm1	12313	0.522342	11.7563	46.4863	6.78921e-07	2.10469e-05
ENSMUSG00000029673	Auts2	319974	-0.873481	6.10172	46.4756	6.80124e-07	2.10469e-05
ENSMUSG00000031647	Mfap3l	71306	1.16448	5.09292	46.4194	6.86496e-07	2.11917e-05
ENSMUSG00000029763	Exoc4	20336	0.668652	8.2794	46.332	6.96543e-07	2.14491e-05
ENSMUSG00000010476	Ebf3	13593	-2.70201	3.21619	46.2638	7.04483e-07	2.16346e-05
ENSMUSG00000030091	Nup210	54563	-1.04393	6.01043	46.2507	7.06021e-07	2.16346e-05
ENSMUSG00000023249	Parp3	235587	1.16572	4.64394	46.095	7.24579e-07	2.21491e-05
ENSMUSG00000030341	Tnfrsf1a	21937	0.857677	6.54117	45.9809	7.3851e-07	2.25201e-05
ENSMUSG00000039114	Nrn1	68404	-0.858362	5.64437	45.9619	7.40868e-07	2.25371e-05
ENSMUSG00000021760	Gpx8	69590	0.969876	4.88017	45.8912	7.49676e-07	2.27499e-05
ENSMUSG00000026204	Ptprn	19275	2.47153	5.14512	45.812	7.59682e-07	2.29978e-05
ENSMUSG00000064181	Rab3ip	216363	-0.75132	5.37956	45.7272	7.70552e-07	2.32707e-05
ENSMUSG00000027447	Cst3	13010	0.818203	7.72412	45.6732	7.77572e-07	2.34262e-05
ENSMUSG00000042745	Id1	15901	0.793383	4.67791	45.6589	7.7944e-07	2.34262e-05
ENSMUSG00000037419	Endod1	71946	1.15257	3.87371	45.5969	7.87595e-07	2.36146e-05
ENSMUSG00000035278	Plekhj1	78670	-0.79018	5.38522	45.5327	7.96146e-07	2.38141e-05
ENSMUSG00000049521	Cdc42ep1	104445	-0.552689	6.32498	45.4651	8.05265e-07	2.40295e-05
ENSMUSG00000030257	Srgap3	259302	0.804413	6.45766	45.0858	8.58529e-07	2.55581e-05
ENSMUSG00000035799	Twist1	22160	4.31144	2.0882	62.0423	8.64121e-07	2.56636e-05
ENSMUSG00000028519	Dab1	13131	-0.918832	5.36273	44.7596	9.07422e-07	2.68859e-05
ENSMUSG00000026604	Ptpn14	19250	0.989815	5.39983	44.5686	9.37462e-07	2.77104e-05
ENSMUSG00000051579	Tceal8	66684	-0.512903	6.45762	44.4901	9.50117e-07	2.80184e-05
ENSMUSG00000034349	Smc4	70099	-0.548864	8.59113	44.3455	9.73919e-07	2.86529e-05
ENSMUSG00000062981	Mrpl42	67270	-0.576371	6.89011	44.3289	9.76692e-07	2.86672e-05
ENSMUSG00000033170	Card10	105844	-2.3407	2.70915	44.1651	1.00453e-06	2.941e-05
ENSMUSG00000040848	Sft2d2	108735	0.749001	5.37565	44.1525	1.00669e-06	2.941e-05
ENSMUSG00000026433	Rab29	226422	1.75843	3.4747	43.9744	1.03803e-06	3.02551e-05
ENSMUSG00000020300	Cpeb4	67579	0.604396	6.11952	43.8919	1.05289e-06	3.06169e-05
ENSMUSG00000020171	Yeats4	64050	-0.539434	7.91241	43.8539	1.05982e-06	3.07472e-05
ENSMUSG00000039683	Sdk1	330222	3.86656	1.78552	43.7971	1.07028e-06	3.09134e-05
ENSMUSG00000049265	Kcnk3	16527	2.58265	2.63698	43.7959	1.07049e-06	3.09134e-05
ENSMUSG00000018042	Cyb5r3	109754	0.492332	7.76664	43.6163	1.10428e-06	3.1786e-05
ENSMUSG00000074748	Atxn7l3b	382423	-0.59685	9.05836	43.6085	1.10578e-06	3.1786e-05
ENSMUSG00000045679	Pqlc3	217430	2.06385	2.51892	43.5384	1.11929e-06	3.20486e-05
ENSMUSG00000070526	Peg12	27412	-0.595936	6.37173	43.5346	1.12003e-06	3.20486e-05
ENSMUSG00000024076	Vit	74199	-4.69636	1.83291	59.424	1.13086e-06	3.2285e-05
ENSMUSG00000020181	Nav3	260315	-0.837422	6.41831	43.2451	1.17784e-06	3.35497e-05
ENSMUSG00000020190	Mknk2	17347	-0.88683	4.73527	43.2111	1.18486e-06	3.3673e-05
ENSMUSG00000017491	Rarb	218772	-1.03488	5.1164	43.1868	1.18989e-06	3.36989e-05
ENSMUSG00000019948	Actr6	67019	-0.821512	4.67156	43.1807	1.19114e-06	3.36989e-05
ENSMUSG00000040612	Ildr2	100039795	0.855611	6.92988	43.1475	1.19806e-06	3.37889e-05
ENSMUSG00000041308	Sntb2	20650	-1.07705	3.99569	43.1396	1.19972e-06	3.37889e-05
ENSMUSG00000003410	Elavl3	15571	0.908077	5.63908	43.084	1.21143e-06	3.40423e-05
ENSMUSG00000023018	Smarcd1	83797	-0.603032	5.99576	42.949	1.24037e-06	3.47775e-05
ENSMUSG00000017466	Timp2	21858	0.614172	8.15416	42.8555	1.26085e-06	3.52728e-05
ENSMUSG00000043531	Sorcs1	58178	-0.955914	4.7762	42.8319	1.26608e-06	3.53404e-05
ENSMUSG00000078851	Hist3h2a	319162	0.626459	6.01769	42.8046	1.27217e-06	3.5365e-05
ENSMUSG00000029648	Flt1	14254	2.41559	2.58961	42.8026	1.27261e-06	3.5365e-05
ENSMUSG00000060591	Ifitm2	80876	1.84393	4.00739	42.7884	1.27578e-06	3.53747e-05
ENSMUSG00000005917	Otx1	18423	-1.01763	4.19388	42.7401	1.28664e-06	3.55941e-05
ENSMUSG00000026860	Sh3glb2	227700	0.65252	6.11738	42.7281	1.28937e-06	3.55941e-05
ENSMUSG00000059743	Fdps	110196	-0.724292	7.39119	42.648	1.30765e-06	3.60193e-05
ENSMUSG00000007659	Bcl2l1	12048	0.889053	6.03292	42.5616	1.32769e-06	3.64459e-05
ENSMUSG00000028885	Smpdl3b	100340	0.795088	5.30029	42.5562	1.32895e-06	3.64459e-05
ENSMUSG00000022790	Igsf11	207683	-1.55262	3.10697	42.5072	1.34048e-06	3.66818e-05
ENSMUSG00000027168	Pax6	18508	-0.740847	5.18295	42.4669	1.35004e-06	3.68629e-05
ENSMUSG00000037872	Ackr1	13349	4.58213	1.78184	57.72	1.35424e-06	3.68972e-05
ENSMUSG00000078776	9530053A07Rik	319482	1.53913	5.20429	42.4	1.36608e-06	3.71391e-05
ENSMUSG00000005413	Hmox1	15368	1.0675	4.53569	42.3737	1.37243e-06	3.7228e-05
ENSMUSG00000036452	Arhgap26	71302	0.987773	4.90783	42.3619	1.37529e-06	3.7228e-05
ENSMUSG00000029622	Arpc1b	11867	0.884231	7.20637	42.2509	1.40256e-06	3.78841e-05
ENSMUSG00000038365	Fbxo25	66822	0.838092	4.8353	42.1972	1.41596e-06	3.81639e-05
ENSMUSG00000029406	Pitpnm2	19679	0.900324	5.01953	42.1403	1.43031e-06	3.84211e-05
ENSMUSG00000006403	Adamts4	240913	1.04255	6.72432	42.1351	1.43163e-06	3.84211e-05
ENSMUSG00000025647	Shisa5	66940	0.824902	5.92734	42.1135	1.43713e-06	3.84863e-05
ENSMUSG00000025862	Stag2	20843	-0.465882	7.43529	41.9048	1.49143e-06	3.98402e-05
ENSMUSG00000032648	Pygm	19309	-1.75578	2.97666	41.8861	1.49641e-06	3.98402e-05
ENSMUSG00000025212	Sfxn3	94280	0.751282	5.19459	41.883	1.49723e-06	3.98402e-05
ENSMUSG00000086859	Snhg20	76972	0.949139	5.47935	41.8215	1.51374e-06	4.01943e-05
ENSMUSG00000039031	Arhgap18	73910	-0.71237	7.30047	41.6799	1.55247e-06	4.10632e-05
ENSMUSG00000071072	Ptges3	56351	-0.541236	7.93404	41.6779	1.55302e-06	4.10632e-05
ENSMUSG00000015568	Lpl	16956	-2.67297	2.57513	41.3928	1.63436e-06	4.3123e-05
ENSMUSG00000004631	Sgce	20392	-2.04273	3.29365	41.3513	1.64658e-06	4.33543e-05
ENSMUSG00000051615	Rap2a	76108	0.5679	7.47226	41.1975	1.69276e-06	4.44766e-05
ENSMUSG00000036752	Tubb4b	227613	0.546692	8.35684	41.1625	1.70347e-06	4.46645e-05
ENSMUSG00000026478	Lamc1	226519	0.502629	6.41264	41.1376	1.71113e-06	4.47715e-05
ENSMUSG00000017550	Atad5	237877	-0.651819	5.56455	41.115	1.71811e-06	4.48604e-05
ENSMUSG00000062184	Hs6st2	50786	1.56487	4.65143	41.0254	1.74611e-06	4.5497e-05
ENSMUSG00000036095	Dgkb	217480	-0.837541	4.8617	40.9592	1.76713e-06	4.59489e-05
ENSMUSG00000035027	Map2k2	26396	-0.509317	7.50622	40.9435	1.77212e-06	4.59834e-05
ENSMUSG00000031209	Heph	15203	-2.61271	2.07732	40.9168	1.78071e-06	4.61108e-05
ENSMUSG00000005973	Rcn1	19672	0.541863	6.66441	40.8759	1.79392e-06	4.63572e-05
ENSMUSG00000040852	Plekhh2	213556	-0.985752	4.56375	40.8592	1.79937e-06	4.64024e-05
ENSMUSG00000032193	Ldlr	16835	-0.589474	7.61465	40.8289	1.80925e-06	4.65613e-05
ENSMUSG00000023031	Cela1	109901	1.56649	3.70861	40.74	1.83866e-06	4.7221e-05
ENSMUSG00000047497	Adamts12	239337	-1.78058	2.801	40.722	1.84467e-06	4.72786e-05
ENSMUSG00000025227	Mfsd13a	75146	1.29533	3.65121	40.7015	1.85155e-06	4.73581e-05
ENSMUSG00000048234	Rnf149	67702	0.574955	6.87541	40.6513	1.86851e-06	4.76946e-05
ENSMUSG00000060961	Slc4a4	54403	-0.560426	8.35446	40.6326	1.87485e-06	4.77591e-05
ENSMUSG00000056854	Pou3f4	18994	-0.81622	7.92686	40.6044	1.88449e-06	4.78892e-05
ENSMUSG00000020427	Igfbp3	16009	-0.934776	7.56932	40.5953	1.8876e-06	4.78892e-05
ENSMUSG00000039809	Gabbr2	242425	-3.09365	3.01435	40.5608	1.8995e-06	4.80198e-05
ENSMUSG00000041703	Zic5	65100	-1.11179	3.65263	40.5581	1.90041e-06	4.80198e-05
ENSMUSG00000028893	Sesn2	230784	0.593491	6.31948	40.4819	1.92696e-06	4.85928e-05
ENSMUSG00000041126	H2afv	77605	-0.511434	8.45298	40.4063	1.95369e-06	4.9168e-05
ENSMUSG00000055022	Cntn1	12805	-1.0852	5.38111	40.3938	1.95817e-06	4.91818e-05
ENSMUSG00000034813	Grip1	74053	-0.828946	6.45542	40.3204	1.98459e-06	4.97456e-05
ENSMUSG00000034818	Celf5	319586	1.08163	4.23019	40.2702	2.00287e-06	5.01036e-05
ENSMUSG00000020114	Cand1	71902	-0.477479	6.97477	40.1744	2.03828e-06	5.0888e-05
ENSMUSG00000025571	Tnrc6c	217351	0.869051	6.10647	40.1074	2.06343e-06	5.14134e-05
ENSMUSG00000063334	Krr1	52705	-0.678984	6.03015	39.9883	2.10903e-06	5.24454e-05
ENSMUSG00000035478	Mbd3	17192	-0.626992	7.12439	39.9388	2.12828e-06	5.28192e-05
ENSMUSG00000020486	Sept4	18952	1.20399	5.12495	39.6821	2.23136e-06	5.51504e-05
ENSMUSG00000034488	Edil3	13612	1.88624	3.83401	39.6743	2.23454e-06	5.51504e-05
ENSMUSG00000007891	Ctsd	13033	0.719117	8.80581	39.6722	2.23541e-06	5.51504e-05
ENSMUSG00000004285	Atp6v1f	66144	0.467171	8.13981	39.5471	2.28772e-06	5.633e-05
ENSMUSG00000037754	Ppp1r16b	228852	1.86183	3.80807	39.4745	2.31865e-06	5.69733e-05
ENSMUSG00000031596	Slc7a2	11988	1.86407	3.2097	39.4645	2.32294e-06	5.69733e-05
ENSMUSG00000016200	Syt14	329324	3.77593	1.78656	39.4441	2.33174e-06	5.70776e-05
ENSMUSG00000039166	Akap7	432442	-0.718719	4.64463	40.9768	2.3694e-06	5.78862e-05
ENSMUSG00000043895	S1pr2	14739	1.34279	4.43405	39.3197	2.38618e-06	5.81828e-05
ENSMUSG00000004415	Col26a1	140709	-4.2431	2.64276	39.2961	2.39664e-06	5.83129e-05
ENSMUSG00000022438	Parvb	170736	-1.16418	4.59421	39.2868	2.40082e-06	5.83129e-05
ENSMUSG00000070639	Lrrc8b	433926	-0.920451	5.1801	39.2298	2.42639e-06	5.87471e-05
ENSMUSG00000022564	Grina	66168	0.748077	7.07031	39.2261	2.42807e-06	5.87471e-05
ENSMUSG00000061589	Dot1l	208266	-0.547598	7.33273	39.1593	2.45841e-06	5.93665e-05
ENSMUSG00000041708	Mpped1	223726	3.73472	1.73081	39.1071	2.48242e-06	5.98312e-05
ENSMUSG00000048264	Dip2c	208440	-0.736191	5.26763	39.0911	2.48984e-06	5.98947e-05
ENSMUSG00000030852	Tacc2	57752	0.511993	7.39704	39.0478	2.51003e-06	6.02648e-05
ENSMUSG00000022587	Ly6e	17069	1.91601	3.68157	39.0059	2.52974e-06	6.06219e-05
ENSMUSG00000028972	Car6	12353	2.31432	3.00866	38.8266	2.61597e-06	6.25687e-05
ENSMUSG00000042671	Rgs8	67792	3.50451	2.13622	38.7918	2.63309e-06	6.28582e-05
ENSMUSG00000017754	Pltp	18830	2.35148	2.37841	38.7575	2.65009e-06	6.31436e-05
ENSMUSG00000021668	Polk	27015	0.867343	4.54631	38.739	2.65929e-06	6.32427e-05
ENSMUSG00000025364	Pa2g4	18813	-0.515634	9.73789	38.6984	2.6796e-06	6.3605e-05
ENSMUSG00000036469	March1	72925	-2.30165	2.72056	38.616	2.72141e-06	6.44754e-05
ENSMUSG00000036966	Spryd3	223918	0.847344	4.78172	38.5715	2.74423e-06	6.48933e-05
ENSMUSG00000031447	Lamp1	16783	0.410039	9.41565	38.5488	2.75598e-06	6.50485e-05
ENSMUSG00000024501	Dpysl3	22240	-1.3587	7.84007	38.515	2.77356e-06	6.53402e-05
ENSMUSG00000035215	Lsm7	66094	-0.636463	6.72188	38.4909	2.7862e-06	6.55149e-05
ENSMUSG00000000317	Bcl6b	12029	-3.62211	1.7014	43.2631	2.80089e-06	6.5737e-05
ENSMUSG00000025348	Itga7	16404	1.73199	4.37359	38.438	2.81412e-06	6.59241e-05
ENSMUSG00000020821	Kif1c	16562	0.580738	6.9647	38.414	2.82687e-06	6.60991e-05
ENSMUSG00000022607	Ptk2	14083	-0.652823	6.08807	38.3487	2.86188e-06	6.67932e-05
ENSMUSG00000020089	Ppa1	67895	-0.518946	6.59781	38.2209	2.93188e-06	6.82998e-05
ENSMUSG00000000326	Comt	12846	0.595256	5.9942	38.1676	2.96161e-06	6.88643e-05
ENSMUSG00000032565	Nudt16	75686	1.01635	3.74778	42.4139	2.99905e-06	6.94688e-05
ENSMUSG00000004902	Slc25a18	71803	0.612886	7.54839	38.0944	3.00297e-06	6.94688e-05
ENSMUSG00000036712	Cyld	74256	0.750123	4.87634	38.0921	3.00424e-06	6.94688e-05
ENSMUSG00000056851	Pcbp2	18521	-0.407598	8.19465	38.0356	3.0366e-06	7.00878e-05
ENSMUSG00000020186	Csrp2	13008	-1.12892	4.53332	37.8971	3.1176e-06	7.18251e-05
ENSMUSG00000026227	2810459M11Rik	72792	0.736872	6.38442	37.7048	3.23397e-06	7.43694e-05
ENSMUSG00000029649	Pomp	66537	0.413367	9.18462	37.6641	3.25917e-06	7.48073e-05
ENSMUSG00000025887	Casp12	12364	1.43871	3.35584	37.6548	3.26495e-06	7.48073e-05
ENSMUSG00000031458	Coprs	66423	0.459984	7.1988	37.6032	3.29734e-06	7.53014e-05
ENSMUSG00000019951	Uhrf1bp1l	75089	-0.557028	5.78361	37.6013	3.29853e-06	7.53014e-05
ENSMUSG00000019777	Hdac2	15182	-0.591995	7.75193	37.5504	3.33082e-06	7.59002e-05
ENSMUSG00000034574	Daam1	208846	0.642402	6.6839	37.4724	3.38095e-06	7.69027e-05
ENSMUSG00000051910	Sox6	20679	0.812197	6.11297	37.3774	3.44306e-06	7.81738e-05
ENSMUSG00000028793	Rnf19b	75234	1.09483	4.48929	37.1692	3.58373e-06	8.12204e-05
ENSMUSG00000030790	Adm	11535	0.786319	8.23062	37.1243	3.61483e-06	8.17773e-05
ENSMUSG00000020167	Tcf3	21423	-0.766605	6.45811	37.1081	3.62614e-06	8.18855e-05
ENSMUSG00000030255	Sspn	16651	0.632697	5.76931	37.0526	3.66522e-06	8.26191e-05
ENSMUSG00000020734	Grin2c	14813	3.17539	2.00653	37.0229	3.68631e-06	8.29452e-05
ENSMUSG00000005087	Cd44	12505	0.790131	5.72177	36.9329	3.75095e-06	8.42485e-05
ENSMUSG00000043557	Mdga1	74762	1.27072	4.29629	36.9108	3.76705e-06	8.44586e-05
ENSMUSG00000025436	Atp23	68876	-1.07041	3.77677	36.8684	3.79809e-06	8.50025e-05
ENSMUSG00000034714	Ttyh2	117160	1.42993	4.76486	36.7075	3.91848e-06	8.75407e-05
ENSMUSG00000017756	Slc12a7	20499	2.58287	2.43142	36.6625	3.95283e-06	8.81509e-05
ENSMUSG00000001467	Cyp51	13121	-0.447988	8.90153	36.5893	4.00949e-06	8.92557e-05
ENSMUSG00000087177	E130307A14Rik	327744	-0.850883	4.34755	36.5263	4.05904e-06	9.01984e-05
ENSMUSG00000040511	Pvr	52118	0.769705	5.63668	36.5017	4.07848e-06	9.04701e-05
ENSMUSG00000009894	Snap47	67826	0.589229	6.54097	36.4862	4.09082e-06	9.05834e-05
ENSMUSG00000029096	Htra3	78558	1.662	3.94157	36.4763	4.0988e-06	9.06e-05
ENSMUSG00000035798	Zdhhc17	320150	-0.873991	4.7365	36.462	4.11024e-06	9.0693e-05
ENSMUSG00000003316	Glg1	20340	0.344046	9.3614	36.3866	4.17113e-06	9.18748e-05
ENSMUSG00000045092	S1pr1	13609	-1.16334	4.45592	36.3645	4.18918e-06	9.21105e-05
ENSMUSG00000056204	Pgpep1	66522	0.773457	6.03325	36.3418	4.20782e-06	9.23584e-05
ENSMUSG00000041592	Sdk2	237979	2.20452	2.69793	36.2548	4.28e-06	9.37784e-05
ENSMUSG00000003346	Abhd17a	216169	-0.636757	5.75048	36.1601	4.36012e-06	9.53673e-05
ENSMUSG00000020099	Unc5b	107449	-0.977215	4.44053	36.1485	4.3701e-06	9.53771e-05
ENSMUSG00000020042	Btbd11	74007	-1.12808	4.1339	36.1419	4.37579e-06	9.53771e-05
ENSMUSG00000026048	Ercc5	22592	0.551937	6.20597	36.0527	4.45306e-06	9.68926e-05
ENSMUSG00000032517	Mobp	17433	3.40089	1.72672	45.6026	4.46301e-06	9.69409e-05
ENSMUSG00000044043	Pcdhb14	93885	1.26722	3.6078	35.9845	4.51314e-06	9.78602e-05
ENSMUSG00000049686	Orai1	109305	0.642368	5.32245	35.9625	4.53273e-06	9.81151e-05
ENSMUSG00000062753	AI413582	106672	0.859681	5.23354	35.8737	4.61268e-06	9.96737e-05
ENSMUSG00000078202	Nrarp	67122	-1.67758	3.97774	35.8442	4.63955e-06	0.000100082
ENSMUSG00000033214	Slitrk5	75409	-2.10353	2.8788	35.8227	4.65929e-06	0.000100335
ENSMUSG00000032294	Pkm	18746	0.484021	10.1618	35.8129	4.66835e-06	0.000100357
ENSMUSG00000038679	Trps1	83925	-0.514127	6.94473	35.7586	4.71857e-06	0.000101263
ENSMUSG00000002190	Clgn	12745	1.61736	2.80386	35.7423	4.73385e-06	0.000101418
ENSMUSG00000020038	Cry1	12952	-0.715678	5.14486	35.6967	4.77665e-06	0.000101989
ENSMUSG00000034664	Itga2b	16399	1.44045	3.0863	35.6966	4.77678e-06	0.000101989
ENSMUSG00000049791	Fzd4	14366	-0.719983	4.94891	35.6548	4.81641e-06	0.00010266
ENSMUSG00000022912	Pros1	19128	0.747477	6.92021	35.6443	4.82645e-06	0.000102699
ENSMUSG00000054115	Skp2	27401	-0.895597	4.89481	35.6225	4.84735e-06	0.000102969
ENSMUSG00000015143	Actn1	109711	0.85282	4.58849	35.6117	4.85764e-06	0.000103013
ENSMUSG00000024661	Fth1	14319	0.813441	9.57415	35.5712	4.89677e-06	0.000103668
ENSMUSG00000025408	Ddit3	13198	-0.673676	5.24129	35.5114	4.95518e-06	0.000104727
ENSMUSG00000020130	Tbc1d15	66687	-0.611159	5.74549	35.4667	4.99933e-06	0.000105482
ENSMUSG00000004056	Akt2	11652	0.570892	6.48029	35.4053	5.06067e-06	0.000106597
ENSMUSG00000001473	Tubb6	67951	0.741469	6.527	35.39	5.07612e-06	0.000106743
ENSMUSG00000015839	Nfe2l2	18024	0.618142	7.75013	35.2724	5.19627e-06	0.000109087
ENSMUSG00000007872	Id3	15903	-0.900058	6.85563	35.1959	5.27618e-06	0.000110579
ENSMUSG00000022186	Oxct1	67041	-0.555552	8.57987	35.1294	5.34662e-06	0.00011186
ENSMUSG00000060733	Ipmk	69718	-0.816545	4.94878	35.1215	5.35512e-06	0.00011186
ENSMUSG00000032038	St3gal4	20443	1.58702	3.06843	34.8456	5.65925e-06	0.000118016
ENSMUSG00000079037	Prnp	19122	0.569826	7.93842	34.8116	5.69799e-06	0.000118626
ENSMUSG00000070436	Serpinh1	12406	-1.69876	4.91249	34.75	5.76902e-06	0.000119906
ENSMUSG00000022261	Sdc2	15529	0.73679	5.69601	34.7163	5.80822e-06	0.000120521
ENSMUSG00000000632	Sez6	20370	0.850431	4.47629	34.6732	5.85882e-06	0.00012137
ENSMUSG00000056145	AI504432	229694	-2.95307	1.97241	34.6564	5.87869e-06	0.000121508
ENSMUSG00000074813	Gm14005		2.0274	2.32823	34.6512	5.88489e-06	0.000121508
ENSMUSG00000021285	Ppp1r13b	21981	1.93522	2.73651	34.633	5.90651e-06	0.000121622
ENSMUSG00000033960	Jcad	240185	0.687461	5.78331	34.6302	5.90982e-06	0.000121622
ENSMUSG00000040813	Tex264	21767	0.811618	4.79004	34.597	5.94951e-06	0.000122138
ENSMUSG00000019920	Lims1	110829	-0.813184	5.91796	34.5929	5.95438e-06	0.000122138
ENSMUSG00000047417	Rexo1	66932	-0.750688	6.494	34.5847	5.96431e-06	0.000122142
ENSMUSG00000024104	Washc2	28006	-0.452323	6.47063	34.5739	5.9773e-06	0.000122208
ENSMUSG00000030987	Stim1	20866	0.761303	5.0385	34.5403	6.01802e-06	0.000122555
ENSMUSG00000097971	Gm26917		-0.905842	7.93308	34.536	6.02321e-06	0.000122555
ENSMUSG00000028445	Enho	69638	0.669489	5.99641	34.5357	6.02359e-06	0.000122555
ENSMUSG00000025373	Rnf41	67588	-0.740067	4.45267	42.3198	6.05114e-06	0.000122916
ENSMUSG00000048578	Mlec	109154	0.405446	7.80245	34.4627	6.11309e-06	0.000123906
ENSMUSG00000032997	Chpf	74241	0.46911	6.42972	34.455	6.12254e-06	0.000123906
ENSMUSG00000004317	Clcn5	12728	-0.6772	5.37144	34.4493	6.12957e-06	0.000123906
ENSMUSG00000039835	Nhsl1	215819	-0.668903	4.91408	34.4337	6.14897e-06	0.000124098
ENSMUSG00000037348	Paqr7	71904	4.37521	1.69529	44.8073	6.21513e-06	0.000125232
ENSMUSG00000000253	Gmpr	66355	0.906185	4.77785	34.3505	6.2534e-06	0.000125801
ENSMUSG00000027605	Acss2	60525	-1.10753	4.76547	34.2944	6.32494e-06	0.000127036
ENSMUSG00000055531	Cpsf6	432508	-0.556463	6.54286	34.2781	6.34592e-06	0.000127253
ENSMUSG00000021848	Otx2	18424	-0.933804	3.86119	35.0279	6.4121e-06	0.000128375
ENSMUSG00000022353	Mtss1	211401	0.587115	7.18752	34.2182	6.42352e-06	0.000128399
ENSMUSG00000024500	Ppp2r2b	72930	-0.893279	4.52469	34.1021	6.5769e-06	0.000131255
ENSMUSG00000033342	Plppr5	75769	-1.32743	3.06648	49.9578	6.70083e-06	0.000133516
ENSMUSG00000032216	Nedd4	17999	-0.397086	9.33567	33.9875	6.73222e-06	0.000133928
ENSMUSG00000025478	Dpysl4	26757	1.94088	2.8371	33.9741	6.75068e-06	0.000134083
ENSMUSG00000023367	Tmem176a	66058	0.737175	8.95106	33.9382	6.80031e-06	0.000134855
ENSMUSG00000022103	Gfra2	14586	1.1198	4.91761	33.929	6.81301e-06	0.000134893
ENSMUSG00000038518	Jarid2	16468	-0.579163	5.87169	33.8561	6.9153e-06	0.000136703
ENSMUSG00000063919	Srrm4	68955	3.46168	2.11387	33.8415	6.93596e-06	0.000136895
ENSMUSG00000020458	Rtn4	68585	0.40593	8.16416	33.8152	6.97333e-06	0.000137216
ENSMUSG00000027200	Sema6d	214968	-0.626167	6.05102	33.8147	6.97411e-06	0.000137216
ENSMUSG00000022577	Ly6h	23934	3.82223	1.64969	33.7169	7.11512e-06	0.000139771
ENSMUSG00000027457	Snph	241727	1.06728	3.82128	33.5459	7.36924e-06	0.000144536
ENSMUSG00000048644	Ctxn1	330695	0.606939	6.95541	33.4957	7.44587e-06	0.000145662
ENSMUSG00000028184	Adgrl2	99633	-0.696203	6.681	33.493	7.4499e-06	0.000145662
ENSMUSG00000020069	Hnrnph3	432467	-0.673	5.78176	33.3856	7.61665e-06	0.000148691
ENSMUSG00000068615	Gjd2	14617	-2.68864	2.05055	33.3774	7.62944e-06	0.000148709
ENSMUSG00000022995	Enah	13800	-0.503498	8.19386	33.3266	7.70981e-06	0.000150042
ENSMUSG00000036699	Zcchc12	72693	-1.19063	5.08866	33.3096	7.73705e-06	0.000150339
ENSMUSG00000023832	Acat2	110460	-0.691445	7.36016	33.2868	7.77346e-06	0.000150812
ENSMUSG00000005682	Pan2	103135	-1.08628	3.68141	33.2201	7.88152e-06	0.000152672
ENSMUSG00000032265	Fam46a	212943	-1.37494	3.1682	33.1565	7.98595e-06	0.000154457
ENSMUSG00000032181	Scg3	20255	-0.481659	6.94526	32.9638	8.31165e-06	0.000160508
ENSMUSG00000033577	Myo6	17920	-0.379303	9.48801	32.9506	8.33438e-06	0.0001607
ENSMUSG00000022952	Runx1	12394	2.22707	2.37388	32.9177	8.39174e-06	0.000161533
ENSMUSG00000032717	Mdfi	17240	1.52382	3.53894	32.911	8.40337e-06	0.000161533
ENSMUSG00000045980	Tmem104	320534	1.11214	3.82026	32.8599	8.49325e-06	0.000163011
ENSMUSG00000017386	Traf4	22032	-0.535197	6.91773	32.8511	8.50883e-06	0.00016306
ENSMUSG00000002997	Prkar2b	19088	-0.723582	5.16146	32.8114	8.57943e-06	0.000164162
ENSMUSG00000032849	Abcc4	239273	0.722857	5.07263	32.7942	8.61027e-06	0.000164501
ENSMUSG00000057841	Rpl32	19951	-0.375103	9.85954	32.7486	8.69268e-06	0.000165823
ENSMUSG00000034265	Zdhhc14	224454	0.998759	3.85111	32.6713	8.83403e-06	0.000168064
ENSMUSG00000060935	Tmem263	103266	-0.562463	6.14229	32.666	8.84384e-06	0.000168064
ENSMUSG00000058153	Sez6l	56747	1.43798	3.18797	32.6624	8.85044e-06	0.000168064
ENSMUSG00000029156	Sgcb	24051	0.556824	5.20985	32.622	8.92562e-06	0.000169236
ENSMUSG00000045608	Dbx2	223843	1.12746	6.88478	32.5688	9.02556e-06	0.000170695
ENSMUSG00000055447	Cd47	16423	-0.525209	5.85037	32.5665	9.02984e-06	0.000170695
ENSMUSG00000079235	Ccdc13	100502861	1.98388	2.83317	32.5407	9.07874e-06	0.000171361
ENSMUSG00000057378	Ryr3	20192	2.32915	2.08437	35.7002	9.12198e-06	0.000171894
ENSMUSG00000033308	Dpyd	99586	-2.14993	2.44656	32.5077	9.14186e-06	0.000171894
ENSMUSG00000028413	B4galt1	14595	0.89502	4.11106	32.5044	9.1481e-06	0.000171894
ENSMUSG00000021699	Pde4d	238871	-1.39079	2.93749	35.6654	9.20454e-06	0.000172695
ENSMUSG00000024097	Srsf7	225027	-0.485762	7.11473	32.3837	9.38285e-06	0.000175778
ENSMUSG00000089922	Gm43517		-3.33639	1.69249	36.7078	9.41295e-06	0.000176022
ENSMUSG00000034781	Gna11	14672	-0.5502	7.4324	32.3629	9.42401e-06	0.000176022
ENSMUSG00000053279	Aldh1a1	11668	1.97402	3.52444	32.3505	9.44864e-06	0.00017622
ENSMUSG00000025375	Aatk	11302	0.862475	6.76773	32.3205	9.5083e-06	0.000177069
ENSMUSG00000046318	Ccbe1	320924	-1.58001	3.95277	32.2513	9.64794e-06	0.000179403
ENSMUSG00000020524	Gria1	14799	-0.990767	4.13977	32.2216	9.70854e-06	0.000180262
ENSMUSG00000021373	Cap2	67252	1.16223	4.9818	32.1848	9.78417e-06	0.000181398
ENSMUSG00000004360	9330159F19Rik	212448	-1.32913	3.53512	32.1693	9.81607e-06	0.00018172
ENSMUSG00000030000	Add2	11519	0.826769	5.23365	32.1279	9.90233e-06	0.000183047
ENSMUSG00000027931	Npr1	18160	-1.36085	3.16448	32.0493	1.00682e-05	0.000185838
ENSMUSG00000054717	Hmgb2	97165	-0.60508	8.36204	32.0389	1.00903e-05	0.000185974
ENSMUSG00000025358	Cdk2	12566	-0.79794	5.63156	32.0119	1.01482e-05	0.000186765
ENSMUSG00000021614	Vcan	13003	-1.90079	2.631	31.9908	1.01936e-05	0.000187327
ENSMUSG00000004044	Cavin1	19285	1.78885	5.97137	31.9628	1.02541e-05	0.000188016
ENSMUSG00000001751	Naglu	27419	0.657811	4.83175	31.9596	1.02611e-05	0.000188016
ENSMUSG00000027189	Trim44	80985	-0.59643	6.67097	31.8863	1.04218e-05	0.000190681
ENSMUSG00000026831	1700007K13Rik	69327	1.60095	3.40388	31.8728	1.04518e-05	0.000190723
ENSMUSG00000025958	Creb1	12912	-0.482188	6.6611	31.8715	1.04546e-05	0.000190723
ENSMUSG00000039579	Grin3a	242443	-1.20239	3.83296	31.8306	1.05458e-05	0.000192011
ENSMUSG00000052798	Nup107	103468	-1.09665	5.06012	31.8261	1.05558e-05	0.000192011
ENSMUSG00000020585	Laptm4a	17775	0.551033	9.22337	31.7955	1.06247e-05	0.000192984
ENSMUSG00000025037	Maoa	17161	-0.430502	6.49754	31.7677	1.06876e-05	0.000193847
ENSMUSG00000071379	Hpcal1	53602	0.68706	6.62041	31.7597	1.0706e-05	0.000193899
ENSMUSG00000060639	Hist1h4i	319158	0.710577	5.43153	31.7505	1.07269e-05	0.000193997
ENSMUSG00000038459	Abhd17c	70178	-0.479984	7.65334	31.7161	1.08057e-05	0.000195142
ENSMUSG00000069565	Dazap1	70248	-0.709338	7.75093	31.6225	1.10232e-05	0.000198754
ENSMUSG00000054942	Miga1	215708	1.50497	3.37502	31.6165	1.10375e-05	0.000198754
ENSMUSG00000029223	Uchl1	22223	0.664752	7.33162	31.5828	1.1117e-05	0.000199899
ENSMUSG00000042228	Lyn	17096	-0.704702	6.58976	31.5587	1.11744e-05	0.000200642
ENSMUSG00000041482	Piezo2	667742	1.1649	4.24826	31.525	1.12551e-05	0.000201803
ENSMUSG00000062762	Ei24	13663	0.524276	6.89188	31.4726	1.13818e-05	0.000203784
ENSMUSG00000003345	Csnk1g2	103236	-0.712897	6.13637	31.2542	1.19272e-05	0.000213244
ENSMUSG00000028906	Epb41	269587	-0.733966	6.10421	31.2271	1.19969e-05	0.000214183
ENSMUSG00000028565	Nfia	18027	-0.343151	9.9103	31.2036	1.20575e-05	0.000214961
ENSMUSG00000061904	Slc25a3	18674	-0.462365	9.06686	31.1736	1.21357e-05	0.00021579
ENSMUSG00000038510	Rpf2	67239	-0.554466	6.14451	31.1725	1.21385e-05	0.00021579
ENSMUSG00000033684	Qsox1	104009	0.559934	6.0352	31.1398	1.22243e-05	0.000217007
ENSMUSG00000029634	Rnf6	74132	0.646856	5.89821	31.1167	1.2285e-05	0.000217777
ENSMUSG00000072294	Klf12	16597	-0.436362	6.64854	31.0514	1.24592e-05	0.000220552
ENSMUSG00000034413	Neurl1b	240055	1.1592	7.16577	31.017	1.25519e-05	0.000221881
ENSMUSG00000026749	Nek6	59126	0.663615	6.16084	31.0023	1.25919e-05	0.000222273
ENSMUSG00000012422	Tmem167	66074	-0.402488	6.43612	30.9197	1.28184e-05	0.000225954
ENSMUSG00000033350	Chst2	54371	0.709185	10.0547	30.7849	1.31982e-05	0.000232321
ENSMUSG00000027577	Chrna4	11438	0.997935	5.3647	30.7742	1.32286e-05	0.000232531
ENSMUSG00000037306	Man1c1	230815	1.9553	3.38448	30.747	1.33071e-05	0.000233582
ENSMUSG00000038916	Soga3	67412	-0.964028	5.33352	30.674	1.35195e-05	0.000236807
ENSMUSG00000035232	Pdk3	236900	0.812036	4.11346	34.5384	1.35286e-05	0.000236807
ENSMUSG00000041548	Hspb8	80888	1.80308	5.16436	30.5595	1.38602e-05	0.000242273
ENSMUSG00000036186	Fam69b	56279	0.620068	5.63398	30.4457	1.42083e-05	0.000248012
ENSMUSG00000033767	Tmem131l	229473	-0.697919	5.3741	30.4252	1.42719e-05	0.000248776
ENSMUSG00000049154	Fam183b	75429	2.94704	1.8125	30.4165	1.42991e-05	0.000248904
ENSMUSG00000028402	Mpdz	17475	-0.728897	4.38441	30.3821	1.4407e-05	0.000250433
ENSMUSG00000037999	Arap2	212285	-0.346321	8.43622	30.3283	1.45776e-05	0.000253048
ENSMUSG00000074088	Snrnp40	66585	-0.459097	5.75914	30.2943	1.46864e-05	0.000254584
ENSMUSG00000017734	Dbndd2	52840	0.711222	5.63506	30.2512	1.48255e-05	0.00025664
ENSMUSG00000070738	Dgkd	227333	-0.509507	6.23047	30.2392	1.48644e-05	0.00025696
ENSMUSG00000033763	Mtss1l	244654	-0.461712	8.94517	30.1884	1.50309e-05	0.000259479
ENSMUSG00000036986	Pml	18854	0.730751	4.87902	30.1414	1.51866e-05	0.000261807
ENSMUSG00000036875	Dna2	327762	-0.937502	4.055	30.0711	1.54231e-05	0.000265243
ENSMUSG00000006517	Mvd	192156	-0.812534	6.96071	30.0613	1.54566e-05	0.000265243
ENSMUSG00000041012	Cmtm8	70031	1.83336	2.38429	30.4183	1.5462e-05	0.000265243
ENSMUSG00000020153	Ndufs7	75406	-0.476096	6.93993	30.0571	1.54706e-05	0.000265243
ENSMUSG00000096944	Gm26722		3.41151	1.6361	34.8078	1.55245e-05	0.000265804
ENSMUSG00000028559	Osbpl9	100273	0.69362	4.49266	32.3499	1.56153e-05	0.000266993
ENSMUSG00000063887	Nlgn1	192167	-0.632598	5.68639	29.9852	1.57175e-05	0.000268254
ENSMUSG00000001870	Ltbp1	268977	1.02662	4.47652	29.981	1.57318e-05	0.000268254
ENSMUSG00000032050	Rdx	19684	-0.381912	8.87674	29.9339	1.58959e-05	0.000270386
ENSMUSG00000020019	Ntn4	57764	-1.74816	5.60984	29.9251	1.59269e-05	0.000270386
ENSMUSG00000022894	Adamts5	23794	-2.24536	2.25294	29.9225	1.59359e-05	0.000270386
ENSMUSG00000038388	Mpp6	56524	-0.481	6.64329	29.9205	1.59431e-05	0.000270386
ENSMUSG00000031246	Sh3bgrl	56726	-0.399395	7.49946	29.9024	1.60067e-05	0.000271097
ENSMUSG00000053647	Gper1	76854	0.784844	5.00577	29.8748	1.61046e-05	0.000272388
ENSMUSG00000029810	Tmem176b	65963	0.603914	9.53614	29.8631	1.61463e-05	0.000272724
ENSMUSG00000061524	Zic2	22772	-1.17932	3.3301	29.7556	1.65343e-05	0.000278902
ENSMUSG00000020086	H2afy2	404634	-0.919142	4.16765	29.7202	1.66645e-05	0.000280721
ENSMUSG00000031608	Galnt7	108150	-0.543404	5.96882	29.706	1.67167e-05	0.000281222
ENSMUSG00000067367	Lyar	17089	-0.424968	6.76328	29.6731	1.68392e-05	0.000282904
ENSMUSG00000025362	Rps26	27370	-0.396479	11.7978	29.631	1.69969e-05	0.000285171
ENSMUSG00000045414	1190002N15Rik	68861	-0.875296	4.12218	29.5973	1.71244e-05	0.000286926
ENSMUSG00000037966	Ninj1	18081	0.713015	4.7943	29.5774	1.72005e-05	0.000287816
ENSMUSG00000021518	Ptdss1	19210	0.421797	6.45534	29.5236	1.74071e-05	0.000289853
ENSMUSG00000044080	S100a1	20193	-2.75076	2.87498	29.5234	1.74081e-05	0.000289853
ENSMUSG00000034708	Grn	14824	0.480353	7.62953	29.5226	1.74111e-05	0.000289853
ENSMUSG00000028609	Magoh	17149	-0.465213	5.85248	29.5216	1.74148e-05	0.000289853
ENSMUSG00000025507	Pidd1	57913	0.702643	4.68139	29.4434	1.77206e-05	0.000294552
ENSMUSG00000029428	Stx2	13852	-0.62294	5.50123	29.4211	1.78088e-05	0.000295625
ENSMUSG00000027293	Ehd4	98878	1.17765	5.66943	29.3481	1.81007e-05	0.00029996
ENSMUSG00000030103	Bhlhe40	20893	0.968588	5.331	29.3439	1.81178e-05	0.00029996
ENSMUSG00000030551	Nr2f2	11819	-1.22427	6.13248	29.3081	1.82631e-05	0.000301968
ENSMUSG00000042846	Lrrtm3	216028	-1.28033	3.02727	38.6983	1.84152e-05	0.000303337
ENSMUSG00000026764	Kif5c	16574	1.25696	3.28006	29.2674	1.84298e-05	0.000303337
ENSMUSG00000000031	H19	14955	-2.90262	2.32732	29.266	1.84355e-05	0.000303337
ENSMUSG00000032228	Tcf12	21406	-0.53764	8.33999	29.2643	1.84427e-05	0.000303337
ENSMUSG00000025374	Nabp2	69917	-0.691735	5.91066	29.2518	1.84942e-05	0.000303785
ENSMUSG00000058799	Nap1l1	53605	-0.403456	10.1208	29.1966	1.87237e-05	0.000307151
ENSMUSG00000049232	Tigd2	68140	0.604047	5.63029	29.1042	1.91153e-05	0.000313166
ENSMUSG00000054008	Ndst1	15531	0.507348	6.21928	29.0056	1.95428e-05	0.000319751
ENSMUSG00000073424	Cyp4f15	106648	-2.10351	3.22425	28.9969	1.95812e-05	0.000319963
ENSMUSG00000060143	Gm10076		-0.72457	5.05917	28.9787	1.96612e-05	0.000320852
ENSMUSG00000027805	Pfn2	18645	0.596747	6.69738	28.8237	2.03592e-05	0.000331809
ENSMUSG00000064345	mt-Nd2	17717	0.774699	13.9511	28.776	2.05795e-05	0.000334965
ENSMUSG00000032366	Tpm1	22003	0.487412	7.19757	28.6993	2.09389e-05	0.000340372
ENSMUSG00000038456	Dennd2a	209773	-0.379324	7.26853	28.6839	2.10121e-05	0.000340846
ENSMUSG00000042225	Ammecr1	56068	-0.717914	4.66335	28.6817	2.10224e-05	0.000340846
ENSMUSG00000074637	Sox2	20674	-0.372763	8.60367	28.6621	2.11158e-05	0.000341917
ENSMUSG00000021939	Ctsb	13030	0.820572	7.11	28.6525	2.1162e-05	0.000342223
ENSMUSG00000058586	Serhl	68607	1.10934	4.62888	28.636	2.12408e-05	0.000343056
ENSMUSG00000043003	Rasef	242505	-3.57487	1.56982	43.7044	2.14322e-05	0.000345275
ENSMUSG00000019857	Asf1a	66403	-0.643582	5.96825	28.5962	2.14333e-05	0.000345275
ENSMUSG00000039693	Msantd3	66665	-0.480081	5.56418	28.5661	2.15799e-05	0.00034719
ENSMUSG00000031523	Dlc1	50768	-1.27758	3.96462	28.5408	2.17041e-05	0.00034874
ENSMUSG00000022307	Oxr1	170719	0.631841	7.49316	28.5307	2.1754e-05	0.0003489
ENSMUSG00000032105	Pdzd3	170761	1.61616	2.71989	28.5275	2.17697e-05	0.0003489
ENSMUSG00000034520	Gjc1	14615	-0.970226	4.73827	28.5058	2.18769e-05	0.000349746
ENSMUSG00000040943	Tet2	214133	-0.92512	4.36316	28.5055	2.18783e-05	0.000349746
ENSMUSG00000047604	Frat2	212398	-0.866498	3.88889	28.5585	2.20361e-05	0.00035182
ENSMUSG00000027459	Fam110a	73847	0.440057	7.16131	28.4467	2.21724e-05	0.00035325
ENSMUSG00000068740	Celsr2	53883	0.510433	6.06343	28.4448	2.21821e-05	0.00035325
ENSMUSG00000026305	Lrrfip1	16978	0.534657	8.03507	28.4071	2.23732e-05	0.000355511
ENSMUSG00000048814	Lonrf2	381338	-1.14467	3.24153	30.416	2.23808e-05	0.000355511
ENSMUSG00000030465	Psd3	234353	-1.10561	3.76075	28.3928	2.24459e-05	0.000356094
ENSMUSG00000030760	Acer3	66190	0.889778	3.91415	28.3691	2.25671e-05	0.000357565
ENSMUSG00000029608	Rph3a	19894	2.66207	1.96504	28.3401	2.27165e-05	0.000359478
ENSMUSG00000024219	Anks1	224650	1.02908	3.74152	28.3225	2.28078e-05	0.000360364
ENSMUSG00000021221	Dpf3	70127	-0.533957	6.22187	28.3182	2.28301e-05	0.000360364
ENSMUSG00000057596	Trim30d	209387	1.92541	2.5153	28.3049	2.28994e-05	0.000361004
ENSMUSG00000022686	B3gnt5	108105	-0.839008	3.9659	28.5163	2.30809e-05	0.000363409
ENSMUSG00000049339	Retreg2	227298	0.429091	6.56833	28.2605	2.31324e-05	0.000363761
ENSMUSG00000032009	Sesn3	75747	0.522673	6.67836	28.1888	2.35144e-05	0.000369306
ENSMUSG00000024911	Fibp	58249	-0.56899	6.40293	28.18	2.35613e-05	0.00036958
ENSMUSG00000023067	Cdkn1a	12575	1.04734	10.7479	28.1697	2.36169e-05	0.000369989
ENSMUSG00000020198	Ap3d1	11776	-0.390009	7.85289	28.1023	2.39837e-05	0.000375187
ENSMUSG00000035314	Gdpd5	233552	0.845917	4.10162	28.0978	2.40086e-05	0.000375187
ENSMUSG00000071359	Tbpl1	237336	-0.937028	4.73717	28.0353	2.43543e-05	0.000380115
ENSMUSG00000021314	Amph	218038	-0.629891	5.44945	27.9926	2.45942e-05	0.000383383
ENSMUSG00000003032	Klf4	16600	1.17665	5.1602	27.9832	2.46471e-05	0.000383729
ENSMUSG00000066235	Pomgnt2	215494	0.783488	4.65987	27.9669	2.47397e-05	0.000384342
ENSMUSG00000021156	Zmynd11	66505	-0.343006	7.8245	27.9643	2.47542e-05	0.000384342
ENSMUSG00000026470	Stx6	58244	0.629331	5.1785	27.96	2.47785e-05	0.000384342
ENSMUSG00000034674	Tdg	21665	-0.921022	4.67056	27.9391	2.48977e-05	0.000385714
ENSMUSG00000031349	Nsdhl	18194	-0.540288	6.49053	27.8536	2.53918e-05	0.000392883
ENSMUSG00000071604	Fam189a2	381217	1.07422	3.36523	31.2888	2.55073e-05	0.000394183
ENSMUSG00000028673	Fuca1	71665	0.838696	7.15105	27.7883	2.57763e-05	0.000397687
ENSMUSG00000049929	Lpar4	78134	-2.10626	2.99659	27.7848	2.57975e-05	0.000397687
ENSMUSG00000035161	Ints6	18130	-0.515399	5.3882	27.7787	2.58334e-05	0.000397753
ENSMUSG00000029135	Fosl2	14284	1.0152	3.87574	27.7691	2.58904e-05	0.000398141
ENSMUSG00000066877	Nck2	17974	0.823077	5.3476	27.7631	2.59262e-05	0.000398203
ENSMUSG00000037979	Ccdc92	215707	0.788552	4.22504	27.6973	2.63228e-05	0.000403799
ENSMUSG00000028795	Ccdc28b	66264	-0.623674	5.73555	27.6766	2.64489e-05	0.000404917
ENSMUSG00000032076	Cadm1	54725	-0.555033	5.9993	27.6747	2.64603e-05	0.000404917
ENSMUSG00000031400	G6pdx	14381	0.532088	5.27586	27.6653	2.65178e-05	0.000405301
ENSMUSG00000021493	Pdlim7	67399	0.987647	4.63243	27.6118	2.68478e-05	0.000409363
ENSMUSG00000032300	1700017B05Rik	74211	0.550237	5.49083	27.6116	2.68488e-05	0.000409363
ENSMUSG00000003573	Homer3	26558	0.441821	5.86003	27.5873	2.70006e-05	0.000411177
ENSMUSG00000100680	1810044D09Rik	69798	1.24134	3.04488	27.8037	2.70911e-05	0.000412054
ENSMUSG00000026837	Col5a1	12831	1.26594	3.18806	27.5342	2.73345e-05	0.000414752
ENSMUSG00000040606	Kazn	71529	2.67312	2.29035	27.5341	2.73347e-05	0.000414752
ENSMUSG00000053441	Adamts19	240322	-2.11169	2.51053	27.5174	2.74406e-05	0.000415857
ENSMUSG00000034832	Tet3	194388	-0.555458	5.8123	27.4997	2.75536e-05	0.000417061
ENSMUSG00000023092	Fhl1	14199	-0.627002	7.06253	27.4945	2.75866e-05	0.000417061
ENSMUSG00000030339	Ltbr	17000	0.497594	6.67209	27.463	2.77888e-05	0.000419457
ENSMUSG00000027404	Snrpb	20638	-0.418848	7.07409	27.4594	2.7812e-05	0.000419457
ENSMUSG00000029229	Chic2	74277	-0.5539	5.6766	27.4326	2.79854e-05	0.000421564
ENSMUSG00000075033	Nxpe3	385658	1.10677	3.43951	27.4104	2.81304e-05	0.000423239
ENSMUSG00000029761	Cald1	109624	0.526215	8.57143	27.3816	2.8319e-05	0.000425567
ENSMUSG00000095041	AC149090.1		0.479127	8.40013	27.3428	2.85755e-05	0.000428906
ENSMUSG00000059327	Eda	13607	-1.5816	2.56952	29.8339	2.87298e-05	0.000430222
ENSMUSG00000031799	Tpm4	326618	-0.526578	7.88301	27.3193	2.87318e-05	0.000430222
ENSMUSG00000021709	Erbin	59079	0.456123	7.63914	27.3092	2.87996e-05	0.000430723
ENSMUSG00000029313	Aff1	17355	0.539398	5.24507	27.2552	2.91638e-05	0.00043565
ENSMUSG00000021087	Rtn1	104001	-0.459993	8.89388	27.2058	2.95018e-05	0.000440174
ENSMUSG00000024639	Gnaq	14682	-0.428134	6.83243	27.1923	2.95948e-05	0.000441037
ENSMUSG00000034336	Ina	226180	-0.965356	5.02164	27.155	2.98535e-05	0.000443949
ENSMUSG00000019868	Vta1	66201	-0.842509	4.89487	27.1539	2.98611e-05	0.000443949
ENSMUSG00000068154	Insm1	53626	-2.44907	1.92066	29.8454	2.99225e-05	0.000444335
ENSMUSG00000016528	Mapkapk2	17164	0.471209	6.69829	27.1194	3.01024e-05	0.000446478
ENSMUSG00000019927	Ube2d1	216080	-0.68993	4.82941	27.0102	3.08812e-05	0.000457486
ENSMUSG00000004788	Eif2b2	217715	0.493964	7.50992	26.9883	3.10396e-05	0.000458785
ENSMUSG00000036646	Man1b1	227619	0.504598	5.85662	26.988	3.1042e-05	0.000458785
ENSMUSG00000059895	Ptp4a3	19245	0.806092	5.08369	26.9569	3.12694e-05	0.000461601
ENSMUSG00000015217	Hmgb3	15354	-0.675778	7.45656	26.9003	3.16869e-05	0.000467214
ENSMUSG00000028273	Pdlim5	56376	0.431398	6.83132	26.8763	3.18661e-05	0.000469304
ENSMUSG00000050965	Prkca	18750	0.571824	5.58414	26.8654	3.19478e-05	0.000469955
ENSMUSG00000038872	Zfhx3	11906	0.601095	5.94216	26.8428	3.2118e-05	0.000471905
ENSMUSG00000045658	Pid1	98496	1.31984	5.91216	26.8377	3.21567e-05	0.00047192
ENSMUSG00000011114	Tbrg1	21376	-0.431352	5.87682	26.7885	3.25304e-05	0.000476847
ENSMUSG00000021488	Nsd1	18193	-0.399293	6.78536	26.7426	3.2884e-05	0.000481467
ENSMUSG00000033578	Tmem35a	67564	0.418583	7.66037	26.7018	3.32011e-05	0.000485542
ENSMUSG00000010461	Eya4	14051	2.82991	1.75241	37.2505	3.39044e-05	0.00049525
ENSMUSG00000021589	Rhobtb3	73296	-0.494009	6.42581	26.6002	3.40072e-05	0.000496172
ENSMUSG00000021185	9030617O03Rik	217830	0.928308	5.3925	26.4925	3.4884e-05	0.000508373
ENSMUSG00000027947	Il6ra	16194	1.60758	3.06918	26.45	3.52373e-05	0.000512926
ENSMUSG00000033955	Tnks1bp1	228140	-1.1317	3.90344	26.3337	3.62228e-05	0.00052657
ENSMUSG00000078716	Tmem8b	242409	0.899441	3.72945	34.6679	3.62586e-05	0.00052657
ENSMUSG00000057411	Fam173a	214917	-0.510505	7.27714	26.3042	3.6478e-05	0.000529143
ENSMUSG00000031342	Gpm6b	14758	-0.510094	8.95941	26.2912	3.65906e-05	0.000530162
ENSMUSG00000064115	Cadm2	239857	-1.71578	4.74888	26.2232	3.71879e-05	0.000538194
ENSMUSG00000022947	Cbr3	109857	0.638419	5.34908	26.2137	3.72718e-05	0.000538786
ENSMUSG00000052629	Gm9885		-2.21455	2.02505	27.4914	3.74058e-05	0.0005401
ENSMUSG00000000131	Xpo6	74204	-0.575431	5.72945	26.1833	3.75427e-05	0.000541248
ENSMUSG00000020166	Cnot2	72068	-0.68685	5.48809	26.1801	3.75716e-05	0.000541248
ENSMUSG00000027552	E2f5	13559	-0.691563	4.72415	26.1346	3.79811e-05	0.000546037
ENSMUSG00000030890	Ilk	16202	-0.398516	7.06625	26.1335	3.79913e-05	0.000546037
ENSMUSG00000054612	Mgmt	17314	2.6213	3.44923	26.109	3.82139e-05	0.000548609
ENSMUSG00000034602	Mon2	67074	-0.510828	6.04267	26.0974	3.832e-05	0.000549502
ENSMUSG00000038555	Reep2	225362	1.04669	4.10389	26.0823	3.84584e-05	0.000550274
ENSMUSG00000039908	Slc26a11	268512	1.04469	3.38092	26.082	3.84617e-05	0.000550274
ENSMUSG00000051515	Fam181b	58238	-0.359041	8.48016	26.0389	3.88599e-05	0.000555337
ENSMUSG00000072812	Ahnak2	100041194	3.03793	1.67167	34.0613	3.92623e-05	0.00056045
ENSMUSG00000003923	Tfam	21780	-0.497882	5.59434	25.9639	3.95631e-05	0.00056378
ENSMUSG00000078427	Sarnp	66118	-0.619777	6.14847	25.9615	3.95856e-05	0.00056378
ENSMUSG00000048040	Arxes2	76976	-0.628427	5.64345	25.9459	3.97345e-05	0.000564614
ENSMUSG00000020137	Thap2	66816	-0.710862	6.22222	25.9456	3.9737e-05	0.000564614
ENSMUSG00000020412	Ascc2	75452	0.672854	4.87558	25.9412	3.97793e-05	0.000564614
ENSMUSG00000044548	Dact1	59036	-1.59935	3.869	25.9269	3.99156e-05	0.00056568
ENSMUSG00000034932	Mrpl54	66047	-0.589855	6.24711	25.9238	3.99447e-05	0.00056568
ENSMUSG00000027993	Trim2	80890	-0.633743	5.37904	25.9158	4.00222e-05	0.000566138
ENSMUSG00000028086	Fbxw7	50754	-0.409941	6.74949	25.8634	4.0528e-05	0.000572647
ENSMUSG00000086191	Zfp652os	432396	2.51696	1.86226	28.9039	4.05904e-05	0.000572883
ENSMUSG00000047344	Lancl3	236285	-0.859611	4.16589	25.8035	4.11155e-05	0.00057964
ENSMUSG00000029094	Afap1	70292	0.834784	5.64116	25.7913	4.12361e-05	0.000580688
ENSMUSG00000061306	Slc38a10	72055	0.584396	6.66493	25.753	4.16178e-05	0.000585405
ENSMUSG00000016526	Dyrk3	226419	0.709088	4.54351	25.7418	4.17303e-05	0.000586149
ENSMUSG00000020547	Bzw2	66912	-0.52638	7.57786	25.7384	4.17643e-05	0.000586149
ENSMUSG00000001785	Pwp1	103136	-0.493636	6.42619	25.6622	4.25381e-05	0.000596283
ENSMUSG00000000120	Ngfr	18053	1.81733	2.29458	27.3322	4.25815e-05	0.000596283
ENSMUSG00000015937	H2afy	26914	-0.366759	8.63109	25.6374	4.27933e-05	0.000598581
ENSMUSG00000091993	B930036N10Rik		1.25289	4.18181	25.5865	4.33222e-05	0.000605304
ENSMUSG00000036856	Wnt4	22417	-1.88313	3.35087	25.5812	4.33767e-05	0.000605391
ENSMUSG00000036377	C530008M17Rik	320827	-0.552193	5.22617	25.5641	4.35571e-05	0.000607231
ENSMUSG00000053024	Cntn2	21367	2.83267	1.93513	25.5028	4.42073e-05	0.000615611
ENSMUSG00000031875	Cmtm3	68119	-0.805295	3.9656	33.487	4.44408e-05	0.000618176
ENSMUSG00000050908	Tvp23a	383103	1.79638	2.81237	25.427	4.5026e-05	0.000625622
ENSMUSG00000024065	Ehd3	57440	0.695339	6.07405	25.4033	4.52856e-05	0.000628532
ENSMUSG00000063297	Luzp2	233271	-2.66217	2.74891	31.3812	4.54548e-05	0.000630183
ENSMUSG00000018417	Myo1b	17912	-0.585989	6.15048	25.3141	4.62766e-05	0.000640866
ENSMUSG00000071172	Srsf3	20383	-0.355468	8.08518	25.2797	4.66644e-05	0.000645525
ENSMUSG00000034593	Myo5a	17918	0.420829	7.61768	25.2523	4.69765e-05	0.000649124
ENSMUSG00000047731	Wbp1l	226178	0.392253	5.98383	25.2385	4.71352e-05	0.000650601
ENSMUSG00000024897	Apba1	319924	1.36025	3.32626	25.2271	4.72655e-05	0.000651681
ENSMUSG00000038143	Stox2	71069	-0.469387	8.15128	25.163	4.80098e-05	0.000661216
ENSMUSG00000035642	Aamdc	66273	0.548558	6.11336	25.1243	4.84643e-05	0.000666743
ENSMUSG00000015094	Npdc1	18146	0.655597	5.4695	25.1148	4.85776e-05	0.000667432
ENSMUSG00000035365	Parpbp	75317	-1.13411	3.28775	25.1111	4.86209e-05	0.000667432
ENSMUSG00000074802	Gas2l3	237436	-0.729654	5.61073	25.0999	4.87548e-05	0.000668538
ENSMUSG00000040387	Klhl32	212390	-0.796993	4.07191	25.0785	4.90099e-05	0.000671302
ENSMUSG00000038502	Ptov1	84113	-0.356877	7.43387	25.0413	4.9457e-05	0.000676687
ENSMUSG00000002103	Acp2	11432	0.408495	6.07759	25.026	4.96419e-05	0.000677876
ENSMUSG00000020257	Wdr82	77305	-0.497024	5.9593	25.0252	4.96522e-05	0.000677876
ENSMUSG00000049551	Fzd9	14371	-1.03669	4.61138	24.9652	5.03857e-05	0.000687143
ENSMUSG00000061315	Naca	17938	-0.602154	7.65244	24.9239	5.08982e-05	0.000693378
ENSMUSG00000000560	Gabra2	14395	-2.91453	2.68534	24.8848	5.13886e-05	0.000699298
ENSMUSG00000002332	Dhrs1	52585	0.566876	6.69961	24.7989	5.24846e-05	0.000713438
ENSMUSG00000016918	Sulf1	240725	0.965374	6.39317	24.773	5.28198e-05	0.000717217
ENSMUSG00000017760	Ctsa	19025	0.487137	5.82874	24.7047	5.37151e-05	0.000728584
ENSMUSG00000038127	Ccdc50	67501	-0.421944	6.45306	24.697	5.38162e-05	0.000729165
ENSMUSG00000041957	Pkp2	67451	2.5929	1.82402	24.6624	5.4277e-05	0.000733629
ENSMUSG00000020170	Frs2	327826	-0.583905	5.00218	24.6569	5.43505e-05	0.000733629
ENSMUSG00000030771	Micalcl		2.04403	2.09604	25.9666	5.43578e-05	0.000733629
ENSMUSG00000028655	Mfsd2a	76574	1.09498	3.36305	24.6548	5.43797e-05	0.000733629
ENSMUSG00000035914	Cd276	102657	0.706335	4.7644	24.6418	5.45539e-05	0.000735187
ENSMUSG00000020048	Hsp90b1	22027	-0.412144	9.24704	24.6219	5.48226e-05	0.000738015
ENSMUSG00000041939	Mvk	17855	-0.428965	6.39371	24.612	5.49563e-05	0.000738419
ENSMUSG00000028469	Npr2	230103	1.03881	3.7684	24.611	5.49705e-05	0.000738419
ENSMUSG00000040209	Zfp704	170753	-0.63224	6.45279	24.5555	5.57283e-05	0.000747798
ENSMUSG00000030824	Nucb1	18220	0.512986	6.19053	24.5238	5.61669e-05	0.000752817
ENSMUSG00000000223	Drp2	13497	-1.77976	2.37978	24.5198	5.62225e-05	0.000752817
ENSMUSG00000021282	Eif5	217869	-0.309905	9.43531	24.509	5.63733e-05	0.00075403
ENSMUSG00000020027	Socs2	216233	-1.32748	3.27073	24.4763	5.68312e-05	0.000758619
ENSMUSG00000020808	Pimreg	109212	-0.583995	5.78717	24.4758	5.68374e-05	0.000758619
ENSMUSG00000040972	Igsf21	230868	-1.31484	3.93281	24.4224	5.75948e-05	0.00076791
ENSMUSG00000038718	Pbx3	18516	-0.603545	5.46604	24.4094	5.77798e-05	0.000768882
ENSMUSG00000020359	Phykpl	72947	1.13611	3.17603	24.4065	5.78225e-05	0.000768882
ENSMUSG00000067818	Myl9	98932	1.91741	2.80632	24.4044	5.78517e-05	0.000768882
ENSMUSG00000035620	Ric8b	237422	-0.641361	4.65043	24.38	5.82026e-05	0.000772726
ENSMUSG00000045031	Cetn4	207175	1.22039	2.99185	24.3686	5.83677e-05	0.00077389
ENSMUSG00000028670	Lypla2	26394	0.649436	7.67304	24.3654	5.84138e-05	0.00077389
ENSMUSG00000022217	Emc9	85308	-2.9997	1.8324	24.2872	5.95604e-05	0.000787844
ENSMUSG00000028630	Dyrk2	69181	-0.737429	4.96829	24.285	5.95928e-05	0.000787844
ENSMUSG00000046240	Hepacam	72927	0.753418	7.80648	24.2708	5.98028e-05	0.000789788
ENSMUSG00000059474	Mbtd1	103537	-0.437633	6.64928	24.2502	6.01109e-05	0.000793021
ENSMUSG00000085438	1700020I14Rik	66602	-0.402914	6.93098	24.2394	6.02727e-05	0.000793885
ENSMUSG00000036944	Tmem71	213068	-2.5735	2.01748	24.2374	6.03031e-05	0.000793885
ENSMUSG00000042541	Sem1	20422	-0.536595	6.54086	24.2059	6.07771e-05	0.000798976
ENSMUSG00000057554	Lgals8	56048	0.693175	4.97821	24.2033	6.08173e-05	0.000798976
ENSMUSG00000096974	Gm26881		1.08552	3.22484	24.6108	6.1478e-05	0.00080681
ENSMUSG00000001131	Timp1	21857	0.947706	3.79941	24.1394	6.17925e-05	0.000810089
ENSMUSG00000053219	Raet1e	379043	3.37545	1.98411	24.1306	6.19293e-05	0.000811035
ENSMUSG00000020358	Hnrnpab	15384	-0.30493	9.35022	24.1029	6.23589e-05	0.000815808
ENSMUSG00000039968	Rsbn1l	242860	-0.452827	5.42374	24.088	6.2591e-05	0.00081799
ENSMUSG00000061411	Nol4l	329540	0.691843	4.44433	24.0384	6.33714e-05	0.000826599
ENSMUSG00000003033	Ap1m1	11767	-0.40703	6.55918	24.0378	6.33816e-05	0.000826599
ENSMUSG00000023961	Enpp4	224794	0.735493	5.29937	23.9699	6.44667e-05	0.000839876
ENSMUSG00000034457	Eda2r	245527	0.648507	5.81116	23.9603	6.4623e-05	0.000841038
ENSMUSG00000024059	Clip4	78785	0.629132	6.74388	23.8687	6.61241e-05	0.000859683
ENSMUSG00000021094	Dhrs7	66375	0.659865	5.30063	23.857	6.63187e-05	0.000860779
ENSMUSG00000068856	Sf3b4	107701	-0.448376	5.59747	23.8553	6.63459e-05	0.000860779
ENSMUSG00000027952	Pmvk	68603	-0.446319	6.05578	23.8453	6.65129e-05	0.000862054
ENSMUSG00000024827	Gldc	104174	-0.771075	4.02121	23.7322	6.84311e-05	0.000883963
ENSMUSG00000071708	Sms	20603	-0.556747	7.12803	23.7321	6.84336e-05	0.000883963
ENSMUSG00000033379	Atp6v0b	114143	0.364209	8.25027	23.7312	6.84491e-05	0.000883963
ENSMUSG00000099696	2900052N01Rik	73040	2.59	1.78473	24.4229	6.84854e-05	0.000883963
ENSMUSG00000039405	Prss23	76453	-1.1617	6.08703	23.7007	6.89769e-05	0.000889391
ENSMUSG00000020423	Btg2	12227	0.880971	5.60275	23.6794	6.93479e-05	0.000893255
ENSMUSG00000028367	Txn1	22166	-0.696513	8.90494	23.6368	7.00982e-05	0.000901992
ENSMUSG00000113334	AC113508.1		-2.23673	1.95203	28.0415	7.04127e-05	0.00090511
ENSMUSG00000021071	Trim9	94090	0.795815	8.4449	23.5825	7.10654e-05	0.000912182
ENSMUSG00000035530	Eif1	20918	-0.374106	8.21543	23.5801	7.11084e-05	0.000912182
ENSMUSG00000020163	Uqcr11	66594	-0.359819	8.0632	23.539	7.18516e-05	0.000920773
ENSMUSG00000039473	Ubn1	170644	-0.39205	7.48549	23.5152	7.22844e-05	0.000925373
ENSMUSG00000042035	Igsf3	78908	1.01364	4.00917	23.5102	7.23757e-05	0.000925597
ENSMUSG00000030545	Pex11a	18631	0.487394	5.22271	24.8508	7.24945e-05	0.000926171
ENSMUSG00000022490	Ppp1r1a	58200	0.855675	3.99876	23.4911	7.2728e-05	0.000928207
ENSMUSG00000036862	Dchs1	233651	-0.457819	6.86907	23.4435	7.36091e-05	0.000938498
ENSMUSG00000033615	Cplx1	12889	-1.49014	3.46997	23.4189	7.40698e-05	0.000943412
ENSMUSG00000022389	Tef	21685	0.63308	7.22069	23.4067	7.43002e-05	0.000945385
ENSMUSG00000040321	Zfp770	228491	-0.517036	5.72666	23.323	7.5896e-05	0.00096471
ENSMUSG00000074785	Plxnc1	54712	-0.91969	3.99371	23.2918	7.64991e-05	0.000971392
ENSMUSG00000031465	Angpt2	11601	1.04144	5.98351	23.2769	7.67915e-05	0.000974118
ENSMUSG00000008393	Carhsp1	52502	0.632936	6.20426	23.1212	7.98992e-05	0.00101179
ENSMUSG00000001507	Itga3	16400	3.03487	1.61474	34.5919	7.99228e-05	0.00101179
ENSMUSG00000007617	Homer1	26556	-0.475154	5.56124	23.1139	8.00495e-05	0.00101237
ENSMUSG00000045238	A730035I17Rik		1.28786	2.89188	23.0957	8.04218e-05	0.00101606
ENSMUSG00000021222	Dcaf4	73828	0.642429	5.04183	23.0913	8.05129e-05	0.00101618
ENSMUSG00000056735	A930024E05Rik	109202	0.620488	4.81169	23.0807	8.07312e-05	0.00101791
ENSMUSG00000024294	Mib1	225164	-0.475003	5.74736	22.9926	8.25709e-05	0.00104006
ENSMUSG00000019971	Cep290	216274	-0.535998	6.20312	22.9799	8.28406e-05	0.00104241
ENSMUSG00000034171	Faah	14073	0.58723	5.01223	22.896	8.46423e-05	0.00106377
ENSMUSG00000003226	Ranbp2	19386	-0.499565	6.19581	22.893	8.47077e-05	0.00106377
ENSMUSG00000031387	Renbp	19703	-1.2115	4.0309	22.8482	8.56885e-05	0.00107501
ENSMUSG00000020037	Rfx4	71137	-0.67635	8.24652	22.8433	8.57971e-05	0.0010753
ENSMUSG00000026565	Pou2f1	18986	-0.537533	5.01959	22.8251	8.61994e-05	0.00107853
ENSMUSG00000038047	Haus6	230376	-0.474263	5.37986	22.8238	8.62276e-05	0.00107853
ENSMUSG00000020078	Vps26a	30930	-0.555156	5.07855	22.7478	8.79311e-05	0.00109874
ENSMUSG00000003644	Rps6ka1	20111	0.90753	5.44672	22.7339	8.82476e-05	0.0011016
ENSMUSG00000024778	Fas	14102	1.46722	2.64912	22.7225	8.85068e-05	0.00110374
ENSMUSG00000038446	Cdc40	71713	-0.522791	5.80571	22.6802	8.94768e-05	0.00111472
ENSMUSG00000019977	Hbs1l	56422	-0.511607	5.63206	22.6612	8.9918e-05	0.00111911
ENSMUSG00000015755	Tab2	68652	-0.411687	6.90604	22.6438	9.03223e-05	0.00112302
ENSMUSG00000048304	Slitrk3	386750	-1.63876	2.61798	22.6197	9.08855e-05	0.00112891
ENSMUSG00000002900	Lamb1	16777	0.467726	5.72516	22.5883	9.16279e-05	0.001137
ENSMUSG00000085912	Trp53cor1	100504267	0.905859	5.47823	22.5728	9.19949e-05	0.00114043
ENSMUSG00000006356	Crip2	68337	0.761773	8.81085	22.5401	9.27769e-05	0.00114898
ENSMUSG00000050043	Tmx2	66958	-0.35518	7.36916	22.5209	9.32383e-05	0.00115356
ENSMUSG00000020142	Slc1a4	55963	-0.487191	6.05596	22.4735	9.43928e-05	0.00116669
ENSMUSG00000008167	Fbxw9	68628	0.854052	5.052	22.4448	9.50965e-05	0.00117321
ENSMUSG00000004633	Chn2	69993	0.575766	6.83828	22.4444	9.51078e-05	0.00117321
ENSMUSG00000036613	Tssc1	380752	0.614297	5.02733	22.4086	9.59952e-05	0.001183
ENSMUSG00000028049	Scamp3	24045	0.371383	7.22941	22.4	9.62093e-05	0.00118447
ENSMUSG00000025626	Phf6	70998	-0.436292	5.46846	22.3668	9.70437e-05	0.00119357
ENSMUSG00000020133	2310011J03Rik	66374	-0.518835	5.46969	22.3603	9.72085e-05	0.0011944
ENSMUSG00000028719	Cmpk1	66588	-0.539457	5.13293	22.3566	9.7302e-05	0.0011944
ENSMUSG00000030519	Apba2	11784	0.513857	6.57894	22.315	9.83601e-05	0.00120621
ENSMUSG00000047205	Dusp18	75219	0.736789	5.20174	22.3015	9.87064e-05	0.00120927
ENSMUSG00000059791	Nrm	106582	-0.831289	4.49637	22.2189	0.000100854	0.00123343
ENSMUSG00000003031	Cdkn1b	12576	-0.42879	6.93878	22.2181	0.000100875	0.00123343
ENSMUSG00000041236	Vps41	218035	0.423194	6.12501	22.206	0.000101193	0.00123611
ENSMUSG00000020087	Tysnd1	71767	-0.501178	5.06962	22.6657	0.000101424	0.00123773
ENSMUSG00000020455	Trim11	94091	0.584966	4.65658	25.0699	0.000102135	0.00124519
ENSMUSG00000032601	Prkar2a	19087	-0.35067	7.78689	22.145	0.000102821	0.00125199
ENSMUSG00000025427	Rnf165	225743	-0.646244	5.54898	22.1423	0.000102892	0.00125199
ENSMUSG00000035673	Sbno2	216161	0.668225	6.24228	22.1286	0.000103261	0.00125525
ENSMUSG00000055745	Ldoc1l	223732	-3.38999	1.4914	30.9377	0.000103568	0.00125777
ENSMUSG00000015968	Cacna1d	12289	2.53231	1.82606	22.1107	0.000103744	0.00125869
ENSMUSG00000028040	Efna4	13639	0.850187	3.96891	22.0766	0.000104676	0.00126828
ENSMUSG00000047842	Diras2	68203	1.57779	2.78276	22.0743	0.000104737	0.00126828
ENSMUSG00000068566	Myadm	50918	-1.46217	2.5553	23.3743	0.000105372	0.00127351
ENSMUSG00000006304	Arpc2	76709	0.266908	9.03926	22.0513	0.000105372	0.00127351
ENSMUSG00000037499	Nenf	66208	0.891881	4.2348	22.0271	0.000106042	0.00128016
ENSMUSG00000031665	Sall1	58198	-0.555526	4.89687	22.0241	0.000106126	0.00128016
ENSMUSG00000054387	Mdm4	17248	0.458914	6.38336	21.9963	0.0001069	0.00128803
ENSMUSG00000048251	Bcl11b	58208	1.21075	2.93526	21.9934	0.000106984	0.00128803
ENSMUSG00000078681	Tm2d3	68634	0.51961	6.75817	21.9818	0.000107308	0.00129068
ENSMUSG00000000308	Ckmt1	12716	1.94574	2.30467	21.9667	0.000107736	0.00129459
ENSMUSG00000031825	Crispld2	78892	1.44956	3.7828	21.9599	0.000107927	0.0012951
ENSMUSG00000003992	Ssbp2	66970	-0.806022	4.06216	21.9579	0.000107985	0.0012951
ENSMUSG00000052981	Ube2ql1	76980	1.32291	3.58286	21.923	0.00010898	0.00130578
ENSMUSG00000051391	Ywhag	22628	0.313886	7.86682	21.8988	0.000109673	0.00131283
ENSMUSG00000097209	AU022754	105975	2.85704	1.64421	28.9564	0.000109902	0.00131431
ENSMUSG00000048120	Entpd1	12495	-2.07318	2.0045	25.1734	0.000110183	0.00131642
ENSMUSG00000026586	Prrx1	18933	-0.71408	5.27451	21.8517	0.000111042	0.00132541
ENSMUSG00000057858	Fam204a	76539	-0.38687	6.01461	21.8269	0.000111768	0.00133282
ENSMUSG00000039621	Prex1	277360	-0.484944	6.18419	21.7449	0.000114211	0.0013594
ENSMUSG00000074749	Kiz	228730	-0.602765	5.49828	21.7448	0.000114214	0.0013594
ENSMUSG00000073489	Ifi204	15951	4.00106	1.55669	26.2465	0.000114367	0.00135992
ENSMUSG00000037104	Socs5	56468	0.547683	5.28991	21.7187	0.000115004	0.00136621
ENSMUSG00000014668	Chfr	231600	-0.532144	5.55719	21.7118	0.000115213	0.0013674
ENSMUSG00000018849	Wwc1	211652	-0.637101	5.3241	21.7032	0.000115475	0.00136819
ENSMUSG00000024816	Frmd8	67457	0.519191	6.56523	21.7024	0.000115499	0.00136819
ENSMUSG00000025492	Ifitm3	66141	2.30263	8.96977	21.6965	0.000115681	0.00136905
ENSMUSG00000054934	Kcnmb4	58802	-0.860825	4.80242	21.6536	0.000117001	0.00138337
ENSMUSG00000028832	Stmn1	16765	0.55236	8.11934	21.6159	0.000118172	0.0013959
ENSMUSG00000045817	Zfp36l2	12193	-0.429582	5.80955	21.6079	0.000118423	0.00139754
ENSMUSG00000050912	Tmem123	71929	-0.466933	6.40219	21.5976	0.000118747	0.00140005
ENSMUSG00000024349	Tmem173	72512	0.756996	6.2219	21.5872	0.000119073	0.00140258
ENSMUSG00000032702	Kank1	107351	1.47431	2.89395	21.5831	0.000119205	0.00140281
ENSMUSG00000028488	Sh3gl2	20404	-0.909617	3.97873	21.5433	0.000120468	0.00141588
ENSMUSG00000074968	Ano3	228432	0.761463	4.8353	21.541	0.000120541	0.00141588
ENSMUSG00000020122	Egfr	13649	-0.459632	7.69514	21.5371	0.000120666	0.00141602
ENSMUSG00000035212	Leprot	230514	0.495855	5.51608	21.504	0.00012173	0.00142717
ENSMUSG00000020246	Hcfc2	67933	-0.533497	4.87179	21.4712	0.000122797	0.00143833
ENSMUSG00000050541	Adra1b	11548	2.11499	2.02705	21.4547	0.000123336	0.00144329
ENSMUSG00000096014	Sox1	20664	-0.495912	6.15453	21.4466	0.0001236	0.00144503
ENSMUSG00000022883	Robo1	19876	-1.25513	3.14583	21.4281	0.000124211	0.00144864
ENSMUSG00000027894	Slc6a17	229706	2.02757	2.11742	21.4268	0.000124253	0.00144864
ENSMUSG00000021994	Wnt5a	22418	0.545137	7.35756	21.4268	0.000124255	0.00144864
ENSMUSG00000078695	Cisd3	217149	0.953878	3.41035	27.4845	0.000125227	0.00145861
ENSMUSG00000045103	Dmd	13405	-0.548343	6.15562	21.3872	0.000125571	0.00146127
ENSMUSG00000061136	Prpf40a	56194	-0.300613	8.99474	21.3827	0.000125721	0.00146165
ENSMUSG00000041911	Dlx1	13390	-0.995573	3.59544	21.3713	0.000126103	0.00146474
ENSMUSG00000000838	Fmr1	14265	-0.411965	6.18934	21.3556	0.00012663	0.0014695
ENSMUSG00000032827	Ppp1r9a	243725	-0.399962	6.94879	21.3502	0.000126813	0.00147026
ENSMUSG00000006476	Nsmf	56876	0.516912	5.60384	21.3355	0.00012731	0.00147465
ENSMUSG00000016487	Ppfibp1	67533	1.10109	4.14416	21.3286	0.000127546	0.00147603
ENSMUSG00000030082	Sec61a1	53421	0.304302	8.59493	21.2431	0.000130489	0.00150869
ENSMUSG00000001552	Jup	16480	-0.687553	4.78327	21.2289	0.000130986	0.00151304
ENSMUSG00000024143	Rhoq	104215	0.259316	9.17001	21.2001	0.000131999	0.00152334
ENSMUSG00000006576	Slc4a3	20536	0.820718	5.01905	21.1937	0.000132224	0.00152453
ENSMUSG00000070880	Gad1	14415	-1.28723	3.4591	21.1865	0.000132478	0.00152606
ENSMUSG00000022858	Tra2b	20462	-0.427947	7.62951	21.1775	0.000132799	0.00152834
ENSMUSG00000078307	AI593442	330941	-1.00668	3.97832	21.1437	0.000134006	0.00154082
ENSMUSG00000014778	Fhod1	234686	0.778324	4.37196	21.1295	0.000134515	0.00154525
ENSMUSG00000030678	Maz	17188	-0.64344	5.89171	21.1055	0.000135384	0.00155321
ENSMUSG00000021621	Zcchc9	69085	-0.445645	5.55418	21.1035	0.000135455	0.00155321
ENSMUSG00000057914	Cacnb2	12296	1.81082	2.87426	21.0997	0.000135595	0.00155339
ENSMUSG00000039089	L3mbtl3	237339	-0.527079	5.80991	21.0718	0.000136612	0.00156361
ENSMUSG00000030172	Erc1	111173	0.444959	6.13828	21.0636	0.000136915	0.00156565
ENSMUSG00000024713	Pcsk5	18552	-1.60606	2.3597	23.9323	0.000137111	0.00156573
ENSMUSG00000019863	Qrsl1	76563	-0.603432	4.72302	21.0566	0.000137172	0.00156573
ENSMUSG00000026576	Atp1b1	11931	0.591745	7.48776	21.0417	0.00013772	0.00157056
ENSMUSG00000025510	Cd151	12476	0.76903	6.89786	21.0362	0.000137925	0.00157146
ENSMUSG00000040249	Lrp1	16971	-0.570657	5.28079	20.9974	0.00013937	0.00158648
ENSMUSG00000045932	Ifit2	15958	0.909636	3.55509	20.9677	0.000140489	0.00159778
ENSMUSG00000038538	Ubn2	320538	-0.343343	6.47565	20.9529	0.000141046	0.00160266
ENSMUSG00000075318	Scn2a	110876	1.17271	2.94232	26.9475	0.000141286	0.00160393
ENSMUSG00000051316	Taf7	24074	-0.651342	4.37296	20.936	0.000141693	0.00160652
ENSMUSG00000031189	Aff2	14266	-1.57533	2.95074	20.9317	0.000141856	0.00160652
ENSMUSG00000047242	Taf9b	407786	-2.16313	2.03059	20.9302	0.000141912	0.00160652
ENSMUSG00000030281	Il17rc	171095	-1.97214	2.20793	20.9252	0.000142103	0.00160652
ENSMUSG00000023020	Cox14	66379	0.343686	7.57868	20.9238	0.000142156	0.00160652
ENSMUSG00000058239	Usf2	22282	0.391442	8.44242	20.9157	0.000142467	0.00160859
ENSMUSG00000020844	Nxn	18230	0.885063	4.73296	20.8941	0.000143298	0.00161652
ENSMUSG00000001313	Rnd2	11858	0.67387	6.46964	20.8504	0.000144999	0.00163415
ENSMUSG00000039701	Usp53	99526	0.904569	4.11321	20.8469	0.000145133	0.00163415
ENSMUSG00000037851	Iars	105148	-0.427912	5.5258	20.8429	0.000145292	0.00163415
ENSMUSG00000023055	Calcoco1	67488	0.666142	5.70854	20.8406	0.000145383	0.00163415
ENSMUSG00000055322	Tns1	21961	0.797391	4.17293	20.8367	0.000145535	0.0016344
ENSMUSG00000041958	Pigs	276846	0.402355	6.23576	20.8046	0.0001468	0.00164713
ENSMUSG00000041773	Enc1	13803	0.483931	6.08403	20.7782	0.000147851	0.00165744
ENSMUSG00000030706	Mrpl48	52443	-0.533517	5.48332	20.7633	0.000148447	0.0016614
ENSMUSG00000047368	Abhd17b	226016	-0.410532	8.2465	20.7628	0.00014847	0.0016614
ENSMUSG00000054622	D730045B01Rik		0.869579	3.82134	20.7575	0.000148682	0.00166229
ENSMUSG00000020453	Patz1	56218	-0.390875	6.10976	20.7327	0.000149681	0.00167097
ENSMUSG00000041193	Pla2g5	18784	3.9525	1.54034	24.8611	0.000149724	0.00167097
ENSMUSG00000022674	Ube2v2	70620	-0.821449	3.83753	20.7256	0.000149969	0.00167191
ENSMUSG00000092274	Neat1	66961	1.45376	3.81648	20.7179	0.000150282	0.00167191
ENSMUSG00000000957	Mmp14	17387	-2.04182	4.68212	20.7175	0.000150301	0.00167191
ENSMUSG00000021913	Ogdhl	239017	0.641466	5.62944	20.7164	0.000150343	0.00167191
ENSMUSG00000032741	Tpcn1	252972	0.576639	5.30921	20.7117	0.000150534	0.00167256
ENSMUSG00000031239	Itm2a	16431	-3.10187	1.54064	23.8183	0.000151184	0.00167829
ENSMUSG00000019986	Ahi1	52906	0.393826	6.77489	20.689	0.000151464	0.00167991
ENSMUSG00000040276	Pacsin1	23969	1.13892	3.85224	20.6813	0.000151781	0.00168194
ENSMUSG00000048537	Phldb1	102693	0.604203	5.87466	20.6025	0.000155059	0.00171674
ENSMUSG00000025575	Cant1	76025	0.563619	5.53139	20.5926	0.000155477	0.00171985
ENSMUSG00000004565	Pnpla6	50767	0.74282	4.15991	20.5833	0.000155867	0.0017213
ENSMUSG00000028671	Gale	74246	0.682997	5.14718	20.5812	0.000155957	0.0017213
ENSMUSG00000034892	Rps29	20090	-0.284082	10.476	20.5797	0.00015602	0.0017213
ENSMUSG00000030084	Plxna1	18844	0.49002	5.11257	20.557	0.000156988	0.00173046
ENSMUSG00000040998	Npnt	114249	0.585712	5.10183	20.5186	0.000158633	0.00174705
ENSMUSG00000025283	Sat1	20229	1.14806	4.58587	20.4955	0.000159633	0.0017547
ENSMUSG00000052949	Rnf157	217340	0.582339	6.13346	20.4944	0.000159683	0.0017547
ENSMUSG00000031402	Mpp1	17524	0.716009	4.60876	20.4929	0.000159747	0.0017547
ENSMUSG00000030189	Ybx3	56449	-0.37705	8.42678	20.4749	0.000160534	0.00176179
ENSMUSG00000013846	St3gal1	20442	-1.69464	2.32534	20.4418	0.000161987	0.00177619
ENSMUSG00000021986	Amer2	72125	-0.92253	6.15845	20.4336	0.000162349	0.0017786
ENSMUSG00000031467	Agpat5	52123	0.326326	6.9723	20.4274	0.000162624	0.00177981
ENSMUSG00000020866	Cacna1g	12291	1.99462	2.01392	32.8376	0.000162845	0.00177981
ENSMUSG00000040451	Sgms1	208449	0.5372	5.05208	20.4215	0.000162885	0.00177981
ENSMUSG00000027201	Myef2	17876	-0.401824	6.25802	20.382	0.00016465	0.00179753
ENSMUSG00000050931	Sgms2	74442	1.43324	2.8513	20.3638	0.000165471	0.00180492
ENSMUSG00000020088	Sar1a	20224	-0.344721	6.57931	20.3316	0.000166934	0.00181929
ENSMUSG00000096753	Fam181a	100504156	-0.788722	3.81069	21.4227	0.000168672	0.00183664
ENSMUSG00000055707	Klhl26	234378	0.640351	4.59422	20.2745	0.000169562	0.00184472
ENSMUSG00000067279	Ppp1r3c	53412	0.695843	5.44131	20.2597	0.000170249	0.00185059
ENSMUSG00000031012	Cask	12361	-0.39923	6.85256	20.2386	0.000171234	0.00185969
ENSMUSG00000047712	Ust	338362	-0.764503	3.88517	26.2568	0.000171525	0.00186123
ENSMUSG00000029826	Zc3hav1	78781	-0.799538	4.09745	20.2126	0.00017246	0.00186975
ENSMUSG00000021196	Pfkp	56421	1.03796	4.34942	20.1866	0.000173695	0.00188072
ENSMUSG00000015165	Hnrnpl	15388	-0.419865	7.26932	20.1849	0.000173771	0.00188072
ENSMUSG00000026473	Glul	14645	-0.501231	8.81432	20.1793	0.000174043	0.00188172
ENSMUSG00000013921	Clip3	76686	0.651627	7.83167	20.1744	0.000174274	0.00188172
ENSMUSG00000070306	Ccdc153	270150	1.83334	2.43926	20.1715	0.000174412	0.00188172
ENSMUSG00000052688	Rab7b	226421	1.9801	2.45467	20.1704	0.000174464	0.00188172
ENSMUSG00000031955	Bcar1	12927	0.99119	4.06213	20.1398	0.000175938	0.00189598
ENSMUSG00000023391	Dlx2	13392	-1.42513	2.82312	20.1185	0.000176972	0.00190549
ENSMUSG00000024302	Dtna	13527	0.52676	7.10714	20.0996	0.000177894	0.00191377
ENSMUSG00000020248	Nfyb	18045	-0.452289	6.68394	20.095	0.000178119	0.00191455
ENSMUSG00000037580	Gch1	14528	2.47466	1.74434	22.3267	0.00017922	0.00192473
ENSMUSG00000071856	Mcc	328949	-0.964762	3.32732	22.2672	0.000180473	0.00193653
ENSMUSG00000071866	Ppia	268373	-0.405202	6.67423	19.9958	0.00018305	0.00196251
ENSMUSG00000037892	Pcdh18	73173	-1.15805	3.74735	19.9761	0.000184047	0.00197151
ENSMUSG00000025395	Prim1	19075	-0.521158	5.59784	19.9414	0.000185817	0.00198876
ENSMUSG00000038150	Ormdl3	66612	0.416706	5.53347	19.9178	0.000187029	0.00200003
ENSMUSG00000025610	Map3k7cl	224419	3.10152	1.51939	20.8367	0.000192181	0.00205337
ENSMUSG00000025402	Nab2	17937	-0.560215	5.86237	19.7936	0.00019357	0.00206645
ENSMUSG00000033717	Adra2a	11551	1.85711	2.25125	19.7805	0.000194272	0.00207218
ENSMUSG00000029804	Herc3	73998	0.893352	3.49084	19.832	0.000195048	0.00207869
ENSMUSG00000020326	Ccng1	12450	0.641155	7.5836	19.7554	0.000195629	0.00208156
ENSMUSG00000000567	Sox9	20682	0.387244	9.11947	19.755	0.00019565	0.00208156
ENSMUSG00000046722	Cdc42se1	57912	-0.436188	6.9565	19.7489	0.000195984	0.00208169
ENSMUSG00000025592	Dach2	93837	1.45376	2.9184	19.7487	0.000195994	0.00208169
ENSMUSG00000040521	Tsfm	66399	-0.797815	3.94904	19.7069	0.000198282	0.00210369
ENSMUSG00000025171	Ubtd1	226122	0.805706	4.38213	19.7047	0.000198401	0.00210369
ENSMUSG00000027669	Gnb4	14696	1.00738	3.96	19.6982	0.00019876	0.00210572
ENSMUSG00000055407	Map6	17760	0.587602	5.58691	19.6831	0.000199597	0.00211279
ENSMUSG00000031772	Cntnap4	170571	-2.78204	1.61621	27.1463	0.000200042	0.0021145
ENSMUSG00000019874	Fabp7	12140	-0.66129	9.86646	19.6741	0.000200096	0.0021145
ENSMUSG00000033107	Rnf125	67664	-2.06324	1.94665	22.116	0.000200509	0.00211708
ENSMUSG00000015749	Anp32e	66471	-0.370552	8.22725	19.6362	0.000202215	0.0021333
ENSMUSG00000034889	Cactin	70312	-0.462892	5.41792	19.6292	0.000202611	0.00213484
ENSMUSG00000048022	Tmem229a	319832	-0.542443	7.19694	19.6275	0.000202702	0.00213484
ENSMUSG00000017715	Pgs1	74451	0.590511	5.50003	19.5715	0.000205892	0.00216662
ENSMUSG00000025790	Slco3a1	108116	1.04707	3.98992	19.5646	0.000206286	0.00216895
ENSMUSG00000021756	Il6st	16195	0.473163	5.72581	19.5559	0.000206787	0.00217119
ENSMUSG00000044647	Csrnp3	77771	-1.08314	3.6486	19.5549	0.000206846	0.00217119
ENSMUSG00000026782	Abi2	329165	-0.352082	7.30195	19.5026	0.000209886	0.00220125
ENSMUSG00000046434	Hnrnpa1	15382	-0.46023	5.71105	19.476	0.000211448	0.00221578
ENSMUSG00000047261	Gap43	14432	-0.910276	8.62527	19.4726	0.000211651	0.00221606
ENSMUSG00000028634	Hivep3	16656	0.484753	5.72756	19.4237	0.000214562	0.00224467
ENSMUSG00000055044	Pdlim1	54132	1.23091	3.43759	19.417	0.000214968	0.00224703
ENSMUSG00000007836	Hnrnpa0	77134	-0.291707	8.79414	19.3871	0.000216772	0.00226401
ENSMUSG00000001750	Tcirg1	27060	-1.26495	3.12829	19.3839	0.000216966	0.00226414
ENSMUSG00000045664	Cdc42ep2	104252	0.974936	3.78846	19.3767	0.000217402	0.00226681
ENSMUSG00000064326	Siva1	30954	0.499088	5.7124	19.3693	0.000217854	0.00226963
ENSMUSG00000022665	Ccdc80	67896	-2.06793	1.93395	21.068	0.000219239	0.00228216
ENSMUSG00000027834	Serpini1	20713	2.05249	1.94314	26.7305	0.000219755	0.00228563
ENSMUSG00000005102	Eif2ak4	27103	-1.01515	3.76234	19.2857	0.000223026	0.00231774
ENSMUSG00000079557	March2	224703	0.473351	5.08345	21.6455	0.000225596	0.0023425
ENSMUSG00000028789	Azin2	242669	0.952511	3.3771	19.2267	0.00022675	0.00235253
ENSMUSG00000045257	Morn2	378462	0.532111	5.19641	19.216	0.000227437	0.0023577
ENSMUSG00000024176	Sox8	20681	-0.456995	6.66376	19.2084	0.00022792	0.00236077
ENSMUSG00000022090	Pdlim2	213019	-1.48545	2.42403	20.3697	0.000231302	0.00239382
ENSMUSG00000037816	Fbxw17	109082	1.1179	3.73482	19.1386	0.000232442	0.00240363
ENSMUSG00000063632	Sox11	20666	-0.405999	9.72459	19.1121	0.000234186	0.00241966
ENSMUSG00000042323	Pbrm1	66923	-0.290624	8.03069	19.1011	0.000234916	0.00242521
ENSMUSG00000073295	Nudt11	58242	0.998951	3.20686	24.6098	0.000235139	0.00242551
ENSMUSG00000041309	Nkx6-2	14912	-2.67914	1.63697	20.5626	0.000236419	0.00243671
ENSMUSG00000039680	Mrps6	121022	0.520697	8.61586	19.0727	0.000236807	0.0024383
ENSMUSG00000030203	Dusp16	70686	-0.48185	5.5237	19.0703	0.000236963	0.0024383
ENSMUSG00000028403	Zdhhc21	68268	-0.481588	6.22499	19.0603	0.000237633	0.00244319
ENSMUSG00000029348	Asphd2	72898	0.611639	5.05054	19.0429	0.000238809	0.00245327
ENSMUSG00000040195	Nemp1	72243	-0.672807	4.26214	19.0289	0.000239751	0.00246008
ENSMUSG00000054723	Vmac	106639	1.18538	3.26709	19.0273	0.000239864	0.00246008
ENSMUSG00000026353	Ubxn4	67812	0.287973	8.27382	19.0212	0.000240279	0.00246194
ENSMUSG00000041540	Sox5	20678	-0.420557	6.94049	19.0188	0.000240438	0.00246194
ENSMUSG00000030528	Blm	12144	-0.619211	4.87805	19.0147	0.000240718	0.00246279
ENSMUSG00000025511	Tspan4	64540	0.765139	5.31021	18.9948	0.000242075	0.00247465
ENSMUSG00000020132	Rab21	216344	-0.360353	6.91066	18.9855	0.000242715	0.00247767
ENSMUSG00000067889	Sptbn2	20743	-1.26181	2.71659	19.3414	0.000242765	0.00247767
ENSMUSG00000006586	Runx1t1	12395	-2.65067	1.64421	29.3993	0.000244595	0.00249431
ENSMUSG00000026739	Bmi1	12151	-0.362541	6.12064	18.9432	0.000245636	0.00250289
ENSMUSG00000024376	Epb41l4a	13824	0.832761	5.09393	18.9299	0.000246563	0.00251029
ENSMUSG00000025579	Gaa	14387	0.570186	5.28203	18.9015	0.000248558	0.00252855
ENSMUSG00000018846	Pank3	211347	-0.306092	7.80762	18.8872	0.000249565	0.00253633
ENSMUSG00000029246	Ppat	231327	-0.580285	5.08935	18.8849	0.000249728	0.00253633
ENSMUSG00000061393	Acvr2b	11481	-0.805817	3.86795	18.854	0.000251928	0.00255661
ENSMUSG00000032221	Mns1	17427	0.610343	5.16974	18.8358	0.000253237	0.00256781
ENSMUSG00000020160	Meis1	17268	-0.563084	4.68836	18.8214	0.000254275	0.00257535
ENSMUSG00000025950	Idh1	15926	-0.638989	6.47078	18.8198	0.000254391	0.00257535
ENSMUSG00000029545	Acads	11409	0.488202	6.3172	18.8138	0.000254824	0.00257765
ENSMUSG00000031109	Enox2	209224	-0.98439	4.13513	18.8069	0.000255325	0.00258063
ENSMUSG00000026457	Adipor1	72674	0.435922	6.03116	18.7982	0.000255956	0.00258493
ENSMUSG00000041180	Hectd2	226098	-0.840197	4.70855	18.7801	0.000257274	0.0025946
ENSMUSG00000035783	Acta2	11475	3.00944	1.52034	18.8919	0.000257328	0.0025946
ENSMUSG00000015829	Tnr	21960	0.921392	3.91929	18.7621	0.000258596	0.00260529
ENSMUSG00000023143	Nagpa	27426	0.504902	4.88108	20.4738	0.000259134	0.00260862
ENSMUSG00000040054	Baz2a	116848	-0.395772	6.92017	18.7452	0.000259843	0.00261366
ENSMUSG00000053141	Ptprt	19281	1.37368	2.6817	18.7289	0.000261055	0.00262374
ENSMUSG00000023904	Hcfc1r1	353502	0.822962	4.78588	18.6924	0.000263783	0.00264903
ENSMUSG00000018861	Fdxr	14149	0.70533	4.48381	18.6786	0.000264826	0.00265738
ENSMUSG00000040021	Lats1	16798	-0.491016	4.96936	18.6615	0.000266121	0.00266747
ENSMUSG00000070034	Sp110	109032	3.76359	1.48012	22.0603	0.000266258	0.00266747
ENSMUSG00000031532	Saraf	67887	0.324171	6.98111	18.6518	0.000266861	0.00267138
ENSMUSG00000030042	Pole4	66979	-0.495531	5.21475	18.6467	0.000267245	0.00267309
ENSMUSG00000033059	Pygb	110078	0.540581	6.89672	18.6323	0.000268349	0.00268199
ENSMUSG00000028121	Bcar3	29815	-1.19266	3.18547	18.6268	0.00026877	0.00268223
ENSMUSG00000072501	Phf20l1	239510	-0.359872	6.84476	18.6249	0.000268917	0.00268223
ENSMUSG00000037989	Wnk2	75607	0.994438	3.33523	18.6236	0.000269015	0.00268223
ENSMUSG00000034902	Pip5k1c	18717	-0.472135	5.76815	18.6134	0.0002698	0.00268792
ENSMUSG00000021700	Rab3c	67295	-2.322	2.0372	18.6088	0.000270154	0.00268931
ENSMUSG00000030541	Idh2	269951	-0.490368	6.96308	18.5905	0.000271572	0.00269931
ENSMUSG00000000127	Fer	14158	-0.478977	5.12916	18.5903	0.00027159	0.00269931
ENSMUSG00000068855	Hist2h2ac	319176	-0.693243	4.50799	18.58	0.000272387	0.00270509
ENSMUSG00000038156	Spon1	233744	-0.648326	4.59047	18.5757	0.000272723	0.00270628
ENSMUSG00000037239	Spred3	101809	0.645912	4.4935	18.5494	0.000274781	0.00272455
ENSMUSG00000021540	Smad5	17129	-0.317844	7.80505	18.5307	0.000276255	0.002737
ENSMUSG00000022203	Efs	13644	0.559404	4.92507	18.5175	0.000277303	0.00274521
ENSMUSG00000018500	Adora2b	11541	-1.57633	2.2988	28.4862	0.000279986	0.00276959
ENSMUSG00000031149	Praf2	54637	0.548866	5.49388	18.4665	0.000281389	0.00277968
ENSMUSG00000050222	Il17d	239114	-0.711342	4.05468	18.4657	0.00028145	0.00277968
ENSMUSG00000039844	Rapgef1	107746	0.279888	7.37324	18.4416	0.000283406	0.00279679
ENSMUSG00000034064	Poglut1	224143	0.367257	6.13105	18.4282	0.000284499	0.00280537
ENSMUSG00000021932	Rnaseh2b	67153	-0.537534	5.17554	18.4235	0.000284882	0.00280694
ENSMUSG00000029381	Shroom3	27428	1.17592	2.83114	26.2393	0.000285439	0.00281022
ENSMUSG00000039904	Gpr37	14763	1.82833	2.06875	20.7191	0.000287471	0.002828
ENSMUSG00000065979	Cpped1	223978	0.633109	6.12464	18.3631	0.000289873	0.0028481
ENSMUSG00000037709	Fam13a	58909	0.501003	4.95021	18.3619	0.000289968	0.0028481
ENSMUSG00000075705	Msrb1	27361	0.708209	4.96561	18.3368	0.000292074	0.00286535
ENSMUSG00000056153	Socs6	54607	-0.420034	5.63269	18.3355	0.000292182	0.00286535
ENSMUSG00000027506	Tpd52	21985	-0.520038	5.3739	18.3292	0.000292713	0.00286831
ENSMUSG00000043857	Mgat5b	268510	1.72139	2.15398	21.1363	0.000294552	0.00288408
ENSMUSG00000026918	Brd3	67382	-0.311772	8.09411	18.2765	0.000297193	0.00290767
ENSMUSG00000074781	Ube2n	93765	-0.658487	4.92523	18.2465	0.000299773	0.00293062
ENSMUSG00000030376	Slc8a2	110891	-2.33278	1.9715	18.2299	0.000301211	0.00294225
ENSMUSG00000090272	Mndal	100040462	3.38145	1.37405	26.7184	0.000301432	0.00294225
ENSMUSG00000022867	Usp25	30940	-0.502567	4.86656	18.8367	0.000301669	0.00294227
ENSMUSG00000047866	Lonp2	66887	0.430344	6.16122	18.2066	0.000303244	0.00295534
ENSMUSG00000041552	Ptchd1	211612	2.22961	1.81789	18.1807	0.000305527	0.00297527
ENSMUSG00000020737	Jpt1	15374	0.388836	7.29924	18.1732	0.00030619	0.00297844
ENSMUSG00000008683	Rps15a	267019	-0.238564	9.59899	18.1716	0.000306329	0.00297844
ENSMUSG00000051483	Cbr1	12408	0.519559	6.07712	18.1661	0.000306815	0.00298087
ENSMUSG00000031129	Slc9a9	331004	-0.610705	4.34587	20.4714	0.000309369	0.00300302
ENSMUSG00000021496	Pcbd2	72562	0.59522	4.71471	18.1352	0.000309575	0.00300302
ENSMUSG00000027203	Dut	110074	-0.468241	6.5706	18.118	0.00031112	0.00301568
ENSMUSG00000095180	Rhox5	18617	-2.74654	1.58585	18.3168	0.000315174	0.0030526
ENSMUSG00000060904	Arl1	104303	-0.421278	5.92577	18.0696	0.000315515	0.00305355
ENSMUSG00000042109	Csdc2	105859	-0.629927	4.95368	18.0526	0.000317073	0.00306626
ENSMUSG00000052928	Ctif	269037	0.493362	5.91746	18.0392	0.000318303	0.00307578
ENSMUSG00000032262	Elovl4	83603	-0.444698	5.25636	18.0195	0.000320135	0.00309111
ENSMUSG00000019795	Pcmt1	18537	-0.351243	6.55081	18.0038	0.000321591	0.00310277
ENSMUSG00000066357	Wdr6	83669	0.338158	7.43128	17.97	0.000324767	0.00312973
ENSMUSG00000024552	Slc14a2	27411	-1.21616	2.95132	17.9673	0.000325027	0.00312973
ENSMUSG00000030600	Lrfn1	80749	0.705614	4.16395	17.9661	0.000325134	0.00312973
ENSMUSG00000019320	Noxo1	71893	1.33624	2.5645	22.7129	0.00032588	0.00313381
ENSMUSG00000001270	Ckb	12709	-0.413012	12.7657	17.9564	0.000326058	0.00313381
ENSMUSG00000019699	Akt3	23797	0.463519	5.732	17.9512	0.000326548	0.00313611
ENSMUSG00000020363	Gfpt2	14584	-0.817792	4.0091	17.9334	0.000328246	0.00315
ENSMUSG00000040667	Nup88	19069	-0.399412	6.07632	17.9305	0.00032852	0.00315023
ENSMUSG00000046844	Vat1l	270097	1.8868	2.00832	21.8919	0.000329397	0.00315418
ENSMUSG00000062949	Atp11c	320940	-0.563075	4.78002	17.9209	0.000329436	0.00315418
ENSMUSG00000044221	Grsf1	231413	-0.3652	6.13984	17.9174	0.000329772	0.00315499
ENSMUSG00000032477	Cdc25a	12530	-0.385099	6.01535	17.9127	0.00033023	0.00315696
ENSMUSG00000006154	Eps8l1	67425	2.4384	1.69918	21.1095	0.000330555	0.00315766
ENSMUSG00000024120	Lrpprc	72416	0.492001	8.13338	17.905	0.00033097	0.0031577
ENSMUSG00000033307	Mif	17319	0.282523	8.98677	17.904	0.000331063	0.0031577
ENSMUSG00000024095	Hnrnpll	72692	-0.403985	5.96139	17.8879	0.000332617	0.00317011
ENSMUSG00000049327	Kmt5a	67956	-0.348357	7.15217	17.8721	0.000334153	0.00318233
ENSMUSG00000046822	Slc39a3	106947	-0.557093	4.61289	17.8545	0.000335879	0.00319634
ENSMUSG00000028524	Sgip1	73094	-0.798789	4.33168	17.8286	0.000338427	0.00321669
ENSMUSG00000001632	Brpf1	78783	-0.407232	5.76743	17.8275	0.000338531	0.00321669
ENSMUSG00000058773	Hist1h1b	56702	-0.643003	5.38306	17.8064	0.000340623	0.00323411
ENSMUSG00000026317	Cln8	26889	0.503948	5.18222	17.7825	0.00034301	0.00325431
ENSMUSG00000006732	Mettl1	17299	-0.681777	5.34182	17.7784	0.000343424	0.00325578
ENSMUSG00000032878	Ccdc85a	216613	-1.58132	2.26558	18.195	0.000345268	0.00327078
ENSMUSG00000037887	Dusp8	18218	-0.765418	4.2605	17.7563	0.000345644	0.00327187
ENSMUSG00000038876	Rnf146	68031	-0.609953	4.85865	17.7347	0.000347834	0.00329012
ENSMUSG00000094483	Purb	19291	-0.291932	9.3832	17.7263	0.000348697	0.00329579
ENSMUSG00000020191	4930415F15Rik	73862	2.72128	1.58435	24.0078	0.000350067	0.00330624
ENSMUSG00000022442	Ttll1	319953	0.890616	3.53809	17.7083	0.00035053	0.00330813
ENSMUSG00000042447	Mios	252875	-0.648476	4.32718	17.6848	0.000352958	0.00332761
ENSMUSG00000029298	Gbp9	236573	1.12919	3.2335	17.6832	0.000353126	0.00332761
ENSMUSG00000046432	Bex3	12070	-0.394419	6.72534	17.6447	0.000357132	0.00336284
ENSMUSG00000003534	Ddr1	12305	0.408679	8.75717	17.6323	0.000358428	0.00337251
ENSMUSG00000041889	Shisa4	77552	0.416218	7.34504	17.6286	0.000358825	0.00337371
ENSMUSG00000029098	Acox3	80911	0.791375	4.1073	17.6157	0.000360178	0.00338389
ENSMUSG00000031851	Ntpcr	66566	0.98935	3.1554	20.995	0.00036343	0.00341116
ENSMUSG00000035351	Nup37	69736	-0.803266	3.97224	17.5833	0.000363625	0.00341116
ENSMUSG00000028364	Tnc	21923	-0.693859	8.08491	17.5675	0.000365314	0.00342444
ENSMUSG00000029860	Zyx	22793	-0.543174	5.60696	17.5599	0.000366128	0.00342951
ENSMUSG00000025867	Cplx2	12890	0.555955	6.6834	17.5452	0.000367715	0.00344006
ENSMUSG00000023033	Scn8a	20273	0.551165	5.01853	17.5444	0.000367803	0.00344006
ENSMUSG00000043923	Ccdc84	382073	0.606954	4.61028	17.5362	0.000368695	0.00344583
ENSMUSG00000029638	Glcci1	170772	-0.90879	3.34226	22.347	0.00037015	0.00345684
ENSMUSG00000063200	Nol7	70078	-0.334232	7.26925	17.5191	0.000370559	0.00345809
ENSMUSG00000022122	Ednrb	13618	0.505538	7.97887	17.5162	0.000370867	0.00345839
ENSMUSG00000003348	Mob3a	208228	-0.593188	4.41736	17.5099	0.000371563	0.00346231
ENSMUSG00000047976	Kcna1	16485	3.157	1.44109	31.4222	0.00037243	0.00346781
ENSMUSG00000031848	Lsm4	50783	-0.324364	7.29015	17.4988	0.000372775	0.00346844
ENSMUSG00000039960	Rhou	69581	0.670081	4.52709	17.4636	0.000376664	0.00350203
ENSMUSG00000035615	Frmpd1	666060	0.955333	4.43381	17.4552	0.000377599	0.00350464
ENSMUSG00000060548	Tnfrsf19	29820	-0.800524	4.9546	17.4545	0.000377677	0.00350464
ENSMUSG00000034453	Polr3b	70428	-0.47257	4.99845	17.4535	0.000377784	0.00350464
ENSMUSG00000032128	Robo3	19649	1.91664	1.97012	18.7914	0.000379179	0.00351497
ENSMUSG00000037351	Actr1b	226977	0.303452	7.15962	17.4338	0.00037998	0.0035198
ENSMUSG00000033237	Arid2	77044	-0.407263	5.5066	17.4205	0.000381484	0.00353112
ENSMUSG00000013495	Tmem175	72392	0.583005	4.49789	17.4144	0.000382162	0.00353479
ENSMUSG00000027379	Bub1	12235	-0.601144	4.81322	17.377	0.000386412	0.00357146
ENSMUSG00000053113	Socs3	12702	1.73579	3.74221	17.3488	0.00038964	0.00359865
ENSMUSG00000048281	Dleu7	239133	-1.80395	2.05077	17.331	0.000391705	0.00361505
ENSMUSG00000004530	Coro1c	23790	0.326133	8.92646	17.3183	0.000393177	0.00362596
ENSMUSG00000038119	Cdon	57810	-0.84122	5.32615	17.312	0.000393913	0.00363008
ENSMUSG00000029338	Antxr2	71914	-0.987621	3.23147	17.2754	0.000398209	0.00366516
ENSMUSG00000062785	Kcnc3	16504	0.44761	5.22225	17.2745	0.000398304	0.00366516
ENSMUSG00000028161	Ppp3ca	19055	0.307743	9.34738	17.2509	0.000401108	0.00368826
ENSMUSG00000019846	Lama4	16775	-2.47195	1.66371	20.1818	0.000407814	0.00374717
ENSMUSG00000070348	Ccnd1	12443	0.266765	11.864	17.1581	0.000412305	0.00378413
ENSMUSG00000028820	Sfpq	71514	-0.260391	9.30302	17.157	0.000412441	0.00378413
ENSMUSG00000034926	Dhcr24	74754	-0.37237	7.02182	17.1536	0.000412866	0.00378526
ENSMUSG00000029130	Rnf32	56874	-1.03179	3.13909	17.1378	0.000414806	0.00379813
ENSMUSG00000035283	Adrb1	11554	0.492909	6.13251	17.1372	0.000414876	0.00379813
ENSMUSG00000040033	Stat2	20847	-0.8036	3.98684	17.129	0.000415898	0.0038044
ENSMUSG00000029166	Mapre3	100732	0.537106	5.34344	17.1268	0.000416168	0.0038044
ENSMUSG00000020372	Rack1	14694	-0.245874	9.69036	17.1123	0.000417968	0.00381807
ENSMUSG00000022146	Osmr	18414	2.49827	1.64796	24.9737	0.00042753	0.00390109
ENSMUSG00000029427	Zcchc8	70650	-0.465787	4.99837	25.3195	0.000427679	0.00390109
ENSMUSG00000063558	Aox1	11761	0.963538	3.97719	16.9916	0.000433275	0.00394926
ENSMUSG00000024974	Smc3	13006	-0.280062	8.70042	16.9854	0.000434084	0.00395156
ENSMUSG00000032750	Gab3	210710	-1.06451	3.33914	16.9848	0.000434157	0.00395156
ENSMUSG00000004937	Sgta	52551	-0.28758	8.17367	16.9802	0.000434752	0.0039541
ENSMUSG00000020629	Adi1	104923	0.960385	3.18974	21.3891	0.000435135	0.00395471
ENSMUSG00000056895	Hist3h2ba	78303	0.891293	3.77269	16.928	0.000441592	0.00401049
ENSMUSG00000051627	Hist1h1e	50709	-0.623245	7.84412	16.9209	0.000442535	0.00401615
ENSMUSG00000026484	Rnf2	19821	-0.371653	5.76133	16.9024	0.000444991	0.0040355
ENSMUSG00000002083	Bbc3	170770	0.628958	4.94315	16.8909	0.000446527	0.00404651
ENSMUSG00000072966	Gprasp2	245607	-1.16612	3.64225	16.8766	0.000448448	0.00406098
ENSMUSG00000034777	Vax2	24113	-1.5333	2.27903	17.1931	0.000449875	0.00407096
ENSMUSG00000050002	Idnk	75731	0.455875	5.04901	16.858	0.000450946	0.00407535
ENSMUSG00000054364	Rhob	11852	0.514523	5.98856	16.8575	0.00045101	0.00407535
ENSMUSG00000032802	Srxn1	76650	0.581198	5.45114	16.8498	0.000452057	0.00408186
ENSMUSG00000051242	Pcdhb9	93880	1.32535	3.54769	16.8464	0.000452526	0.00408316
ENSMUSG00000045062	Pcdhb7	93878	1.48057	3.7298	16.8403	0.000453349	0.00408764
ENSMUSG00000031924	Cyb5b	66427	-0.277224	7.43303	16.8226	0.000455758	0.00410641
ENSMUSG00000046997	Spsb4	211949	-0.358347	6.0742	16.8124	0.000457162	0.0041161
ENSMUSG00000025784	Clec3b	21922	2.80968	1.52849	19.6342	0.00045811	0.00412168
ENSMUSG00000026657	Frmd4a	209630	0.45765	6.09003	16.7817	0.000461393	0.00414824
ENSMUSG00000038290	Smg6	103677	-0.43694	5.49642	16.7594	0.000464488	0.00417098
ENSMUSG00000031388	Naa10	56292	-0.405	6.11024	16.7587	0.000464588	0.00417098
ENSMUSG00000029802	Abcg2	26357	0.690045	4.69224	16.7474	0.000466178	0.00418225
ENSMUSG00000097489	Gm26808		3.11816	1.43041	31.9843	0.000467153	0.004188
ENSMUSG00000037010	Apln	30878	1.28731	5.23343	16.7225	0.000469683	0.00420768
ENSMUSG00000067860	Zic3	22773	-1.09045	3.20646	16.7125	0.000471088	0.00421725
ENSMUSG00000037470	Uggt1	320011	0.357561	7.04174	16.71	0.000471454	0.00421751
ENSMUSG00000030785	Cox6a2	12862	-2.277	1.78237	16.7029	0.000472461	0.0042235
ENSMUSG00000026393	Nek7	59125	0.388567	5.89027	16.6999	0.000472887	0.0042243
ENSMUSG00000019773	Fbxo5	67141	-0.647336	5.26427	16.6904	0.000474234	0.00423332
ENSMUSG00000052812	Atad2b	320817	-0.337511	6.40489	16.685	0.000475012	0.00423724
ENSMUSG00000024590	Lmnb1	16906	-0.47733	8.64717	16.6811	0.000475571	0.00423921
ENSMUSG00000027242	Wdr76	241627	-0.556512	4.80634	16.6758	0.000476333	0.00424298
ENSMUSG00000035754	Wdr18	216156	-0.391976	5.48536	16.6447	0.000480812	0.00427432
ENSMUSG00000009293	Ube2g2	22213	-0.738859	4.29148	16.6445	0.000480847	0.00427432
ENSMUSG00000018821	Avpi1	69534	0.70605	4.05578	16.6443	0.000480874	0.00427432
ENSMUSG00000071657	Bscl2	14705	-0.93813	4.07689	16.6121	0.000485567	0.00431037
ENSMUSG00000031290	Lrch2	210297	-0.40751	5.57979	16.6118	0.000485617	0.00431037
ENSMUSG00000028278	Rragd	52187	0.692421	4.4536	16.5898	0.000488853	0.00433602
ENSMUSG00000013089	Etv5	104156	0.383753	8.82796	16.5699	0.000491791	0.00435899
ENSMUSG00000034292	Traf3ip1	74019	0.645622	4.24502	16.5611	0.000493112	0.00436761
ENSMUSG00000046058	Eid2	386655	-0.583396	5.56799	16.5438	0.000495696	0.00438618
ENSMUSG00000022219	Cideb	12684	2.67032	1.56801	16.7473	0.000495909	0.00438618
ENSMUSG00000037643	Prkci	18759	-0.768041	4.40484	16.5193	0.000499387	0.00441384
ENSMUSG00000027977	Ndst3	83398	2.95668	1.47331	22.0151	0.000500397	0.00441965
ENSMUSG00000026356	Dars	226414	-0.421371	5.92949	16.5093	0.000500894	0.00442092
ENSMUSG00000035226	Rims4	241770	-0.477819	5.52596	16.4965	0.000502844	0.00443501
ENSMUSG00000020224	Llph	66225	-0.529684	5.18601	16.4873	0.000504241	0.00444204
ENSMUSG00000031697	Orc6	56452	-0.486647	5.24228	16.4866	0.00050435	0.00444204
ENSMUSG00000047496	Rnf152	320311	0.5203	4.77913	16.4739	0.000506298	0.00445606
ENSMUSG00000003617	Cp	12870	0.742952	7.1549	16.4662	0.000507473	0.00446327
ENSMUSG00000033159	Cnppd1	69171	0.355382	5.8495	16.4538	0.000509387	0.00447697
ENSMUSG00000035443	Thyn1	77862	0.344436	6.22954	16.4335	0.000512538	0.0045015
ENSMUSG00000040599	Mis12	67139	-0.436635	5.30976	16.4282	0.000513352	0.00450549
ENSMUSG00000003068	Stk11	20869	-0.350113	6.7837	16.4057	0.000516872	0.00453321
ENSMUSG00000027612	Mmp24	17391	1.46882	2.32967	16.5845	0.000518177	0.00454148
ENSMUSG00000040253	Gbp7	229900	-0.892514	5.1496	16.3474	0.000526115	0.00460477
ENSMUSG00000091712	Sec14l5	665119	1.79495	2.01905	26.3819	0.000526134	0.00460477
ENSMUSG00000021252	Erg28	58520	-0.322775	7.26443	16.3274	0.000529324	0.00462875
ENSMUSG00000032607	Amt	434437	-0.917559	4.42822	16.3256	0.000529612	0.00462875
ENSMUSG00000059714	Flot1	14251	0.423851	6.32636	16.3056	0.000532851	0.00465102
ENSMUSG00000037742	Eef1a1	13627	-0.277513	10.2858	16.3053	0.000532902	0.00465102
ENSMUSG00000031431	Tsc22d3	14605	-0.568177	4.53021	16.2809	0.000536878	0.00468246
ENSMUSG00000071647	Eml3	225898	0.583436	4.38507	16.2769	0.000537534	0.00468464
ENSMUSG00000027770	Dhx36	72162	-0.339419	6.79708	16.2748	0.000537876	0.00468464
ENSMUSG00000025856	Pdgfa	18590	0.546345	6.81754	16.2489	0.000542138	0.00471848
ENSMUSG00000049313	Sorl1	20660	0.775306	4.79551	16.2453	0.000542739	0.00472044
ENSMUSG00000022048	Dpysl2	12934	-0.413223	6.28659	16.2407	0.000543489	0.00472368
ENSMUSG00000024425	Ndfip1	65113	0.560658	5.10107	16.2183	0.000547228	0.00475288
ENSMUSG00000042129	Rassf4	213391	2.61506	1.97725	16.2142	0.000547913	0.00475553
ENSMUSG00000057143	Trim12c	319236	1.82742	2.86041	16.2094	0.000548713	0.00475918
ENSMUSG00000019194	Scn1b	20266	1.24295	6.59128	16.2009	0.000550139	0.00476825
ENSMUSG00000035206	Sppl2b	73218	-0.412245	6.26275	16.1981	0.000550599	0.00476895
ENSMUSG00000025049	Taf5	226182	-0.59332	4.54845	16.1875	0.000552389	0.00478114
ENSMUSG00000000247	Lhx2	16870	0.465782	6.27794	16.1847	0.000552861	0.00478192
ENSMUSG00000042613	Pbxip1	229534	0.495562	10.2018	16.1748	0.000554548	0.00479321
ENSMUSG00000029920	Smarcad1	13990	-0.393386	5.40529	16.4093	0.000555226	0.00479576
ENSMUSG00000027715	Ccna2	12428	-0.62288	6.04594	16.1439	0.000559799	0.00483193
ENSMUSG00000053477	Tcf4	21413	-0.246727	10.7389	16.1408	0.000560341	0.00483328
ENSMUSG00000003161	Sri	109552	0.335589	6.63187	16.1376	0.000560891	0.00483469
ENSMUSG00000038732	Mboat1	218121	0.888969	3.59179	16.1352	0.000561296	0.00483486
ENSMUSG00000021427	Ssr1	107513	-0.305226	7.7253	16.1103	0.00056559	0.0048685
ENSMUSG00000033102	Cdc14b	218294	0.678042	4.25016	16.0832	0.000570309	0.00490576
ENSMUSG00000050379	Sept6	56526	-0.483329	5.71449	16.0686	0.000572865	0.00492436
ENSMUSG00000034252	Senp6	215351	-0.293388	7.14641	16.0294	0.000579788	0.00498045
ENSMUSG00000028032	Papss1	23971	-0.294783	7.12004	16.0175	0.000581916	0.00499531
ENSMUSG00000054256	Msi1	17690	-0.552481	5.11527	15.9819	0.000588314	0.00504678
ENSMUSG00000035189	Ano4	320091	-2.76566	1.51781	29.0944	0.000591739	0.00507268
ENSMUSG00000051510	Mafg	17134	0.492238	6.97883	15.9373	0.000596435	0.00510555
ENSMUSG00000029207	Apbb2	11787	0.502513	5.47725	15.9355	0.000596761	0.00510555
ENSMUSG00000075702	Selenom	114679	0.625245	4.47794	15.9354	0.000596795	0.00510555
ENSMUSG00000066415	Msl2	77853	-0.480838	5.74453	15.9276	0.00059823	0.00511433
ENSMUSG00000069114	Zbtb10	229055	-0.533641	4.94746	15.9156	0.000600445	0.00512977
ENSMUSG00000063446	Plppr1	272031	-2.52971	1.59962	19.1913	0.00060621	0.00517444
ENSMUSG00000048330	Ric3	320360	-0.790047	3.57612	20.7291	0.000606499	0.00517444
ENSMUSG00000037940	Inpp4b	234515	-1.14264	3.1226	15.8697	0.000608985	0.00519212
ENSMUSG00000034653	Ythdc2	240255	-0.821835	3.48206	18.7192	0.000611601	0.00521088
ENSMUSG00000038594	Cep85l	100038725	-0.668835	3.98496	15.8481	0.000613052	0.00521969
ENSMUSG00000037035	Inhbb	16324	0.909062	4.35186	15.8425	0.000614118	0.00522521
ENSMUSG00000026471	Mr1	15064	1.37805	3.28905	15.8269	0.000617082	0.00524687
ENSMUSG00000020451	Limk2	16886	0.510362	5.30589	15.8174	0.000618892	0.00525606
ENSMUSG00000041895	Wipi1	52639	0.485593	5.29132	15.8165	0.000619065	0.00525606
ENSMUSG00000000552	Zfp385a	29813	-0.534476	5.28638	15.8147	0.000619421	0.00525606
ENSMUSG00000005142	Man2b1	17159	0.535436	5.07235	15.8054	0.000621203	0.00526738
ENSMUSG00000055945	Prr18	320111	-0.59417	6.78626	15.8033	0.000621595	0.00526738
ENSMUSG00000050174	Nudt6	229228	0.822211	3.54515	15.767	0.000628615	0.00532326
ENSMUSG00000048058	Ldlrad3	241576	-0.68441	4.76134	15.7618	0.000629625	0.00532822
ENSMUSG00000029426	Scarb2	12492	0.386387	7.4009	15.7541	0.000631132	0.00533737
ENSMUSG00000056758	Hmga2	15364	-0.696613	5.47497	15.7308	0.000635686	0.00537004
ENSMUSG00000027238	Frmd5	228564	1.43392	2.33969	17.9159	0.00063587	0.00537004
ENSMUSG00000032113	Chek1	12649	-0.526433	4.64763	15.7278	0.000636282	0.00537004
ENSMUSG00000022893	Adamts1	11504	-0.49628	5.22207	15.7214	0.000637539	0.00537654
ENSMUSG00000008734	Gprc5b	64297	0.350327	6.65988	15.7196	0.000637909	0.00537654
ENSMUSG00000090112	Shprh	268281	-0.436659	5.08167	20.8038	0.00063849	0.00537782
ENSMUSG00000036242	3632451O06Rik	67419	-0.923079	4.38159	15.7071	0.000640373	0.00538678
ENSMUSG00000029238	Clock	12753	-0.336116	6.2744	15.7069	0.000640413	0.00538678
ENSMUSG00000024754	Tmem2	83921	0.375836	7.09538	15.7036	0.000641079	0.00538722
ENSMUSG00000086013	Gm15706	100039495	0.873359	3.36392	15.7005	0.000641696	0.00538722
ENSMUSG00000025758	Plk4	20873	-0.503286	5.02296	15.7002	0.000641755	0.00538722
ENSMUSG00000024043	Arhgap28	268970	2.98221	1.50069	15.6859	0.000644589	0.00540738
ENSMUSG00000040265	Dnm3	103967	0.842551	4.02866	15.6771	0.00064636	0.00541769
ENSMUSG00000047238	Mageh1	75625	0.315372	7.7389	15.6741	0.000646967	0.00541769
ENSMUSG00000032018	Sc5d	235293	-0.394096	6.40198	15.6733	0.000647114	0.00541769
ENSMUSG00000022003	Slc25a30	67554	-0.56493	4.91213	15.6686	0.000648062	0.005422
ENSMUSG00000027671	Actl6a	56456	-0.367371	6.89977	15.6593	0.000649931	0.00543401
ENSMUSG00000029730	Mcm7	17220	-0.505616	8.47038	15.646	0.000652616	0.00545283
ENSMUSG00000045095	Magi1	14924	0.465268	6.61747	15.6432	0.0006532	0.00545407
ENSMUSG00000045689	Pcdhb4	93875	1.41903	2.88774	15.6225	0.000657412	0.00548294
ENSMUSG00000079523	Tmsb10	19240	-0.344723	7.01677	15.6219	0.000657533	0.00548294
ENSMUSG00000039578	Ccser1	232035	-2.82598	1.51844	15.6078	0.000660415	0.00550331
ENSMUSG00000002731	Prkra	23992	-0.405313	5.54835	15.6054	0.000660904	0.00550373
ENSMUSG00000049122	Frmd3	242506	-0.624261	4.19802	15.5909	0.00066389	0.00552492
ENSMUSG00000021745	Ptprg	19270	-0.380864	5.96328	15.5848	0.000665141	0.00553126
ENSMUSG00000056185	Snx32	225861	0.693956	4.18504	15.5829	0.000665534	0.00553126
ENSMUSG00000010095	Slc3a2	17254	0.529382	7.79522	15.5727	0.00066765	0.00554517
ENSMUSG00000025410	Dctn2	69654	-0.341072	7.94659	15.567	0.000668848	0.00555144
ENSMUSG00000023755	Rhebl1	69159	0.986972	3.23953	15.5451	0.000673424	0.00558572
ENSMUSG00000006498	Ptbp1	19205	-0.439734	7.42668	15.5357	0.000675392	0.00559834
ENSMUSG00000034613	Ppm1h	319468	-1.03803	3.05121	15.5149	0.000679785	0.005628
ENSMUSG00000023000	Dhh	13363	-1.32802	2.46303	17.9757	0.000679868	0.005628
ENSMUSG00000020432	Tcn2	21452	0.635484	4.80626	15.4698	0.000689408	0.0057032
ENSMUSG00000025702	March8	71779	-0.328174	5.926	15.4594	0.000691635	0.00571785
ENSMUSG00000025781	Atp5c1	11949	-0.312427	7.70803	15.4402	0.000695799	0.00574848
ENSMUSG00000041741	Pde3a	54611	-0.69752	3.97958	15.4363	0.00069666	0.00575181
ENSMUSG00000025821	Zfp282	101095	-0.440252	5.04117	22.8379	0.000697515	0.00575507
ENSMUSG00000032562	Gnai2	14678	0.26737	10.2959	15.4268	0.000698727	0.00575825
ENSMUSG00000009614	Sardh	192166	0.402589	5.94034	15.4263	0.000698819	0.00575825
ENSMUSG00000015757	Ppil4	67418	-0.380424	6.91585	15.4096	0.000702477	0.00577675
ENSMUSG00000031617	Tmem184c	234463	0.391119	6.52242	15.4063	0.000703205	0.00577675
ENSMUSG00000015542	Nat9	66176	0.836314	3.51513	15.4063	0.000703218	0.00577675
ENSMUSG00000026799	Med27	68975	-0.537847	4.51082	16.6901	0.000703316	0.00577675
ENSMUSG00000000202	Btbd17	72014	0.748127	8.314	15.4056	0.000703369	0.00577675
ENSMUSG00000041654	Slc39a11	69806	0.956417	5.53302	15.3816	0.000708653	0.00581634
ENSMUSG00000023017	Asic1	11419	-0.6593	4.50295	15.3711	0.000710998	0.00583177
ENSMUSG00000042757	Tmem108	81907	1.2094	2.8036	15.3514	0.000715384	0.00586391
ENSMUSG00000034858	Fam214a	235493	0.657401	3.98839	18.0135	0.000718188	0.00588304
ENSMUSG00000024534	Sncaip	67847	0.841851	4.93478	15.3202	0.000722409	0.00591375
ENSMUSG00000028636	Ppcs	106564	0.622079	4.12681	17.1805	0.000726821	0.00594598
ENSMUSG00000025026	Add3	27360	-0.305117	7.41722	15.2983	0.000727395	0.0059468
ENSMUSG00000049184	Purg	75029	-0.759554	3.63115	16.1292	0.000728536	0.00595224
ENSMUSG00000000028	Cdc45	12544	-0.659107	4.3366	15.2741	0.000732937	0.0059843
ENSMUSG00000022551	Cyc1	66445	-0.341512	7.58905	15.2586	0.000736505	0.00600952
ENSMUSG00000029228	Lnx1	16924	-2.89131	1.45498	22.8658	0.000737086	0.00601034
ENSMUSG00000000902	Smarcb1	20587	-0.415724	6.3541	15.2389	0.000741083	0.00603901
ENSMUSG00000019478	Rab4a	19341	0.877327	3.4396	15.2176	0.000746047	0.00607551
ENSMUSG00000005683	Cs	12974	-0.495113	8.09713	15.2035	0.000749375	0.00609865
ENSMUSG00000031790	Mmp15	17388	-0.274804	7.70361	15.1981	0.000750654	0.00610388
ENSMUSG00000037738	Nek5	330721	2.2108	1.82936	15.1966	0.000750993	0.00610388
ENSMUSG00000021236	Entpd5	12499	0.624806	4.16641	15.1898	0.000752613	0.00611309
ENSMUSG00000015745	Plekho1	67220	-0.523728	5.48295	15.1672	0.000757967	0.00615259
ENSMUSG00000026872	Zeb2	24136	-0.485277	6.75321	15.1641	0.000758727	0.00615477
ENSMUSG00000030170	Wnt5b	22419	1.06934	3.27447	15.1376	0.000765072	0.00620223
ENSMUSG00000028194	Ddah1	69219	-0.30222	8.75355	15.1291	0.000767129	0.00621488
ENSMUSG00000029994	Anxa4	11746	2.03025	1.81121	19.9053	0.000768567	0.00622251
ENSMUSG00000036504	Phpt1	75454	0.300343	8.05958	15.1135	0.000770898	0.00623735
ENSMUSG00000037434	Slc30a1	22782	0.437778	5.31703	15.1042	0.000773172	0.00625172
ENSMUSG00000028525	Pde4b	18578	-0.394812	8.20255	15.0962	0.000775135	0.00626098
ENSMUSG00000029875	Ccdc184	239650	-1.00887	2.97895	17.7279	0.000775316	0.00626098
ENSMUSG00000039640	Mrpl12	56282	0.375817	7.71409	15.0794	0.000779232	0.00628855
ENSMUSG00000047675	Rps8	20116	-0.251239	10.7255	15.0737	0.000780636	0.00629583
ENSMUSG00000052613	Pcdh15	11994	-0.698635	5.49346	15.0665	0.000782415	0.00630611
ENSMUSG00000020185	E2f7	52679	-0.888048	4.4027	15.0496	0.000786618	0.00633592
ENSMUSG00000051978	Erich1	234086	0.524781	4.68872	15.0146	0.000795371	0.0063989
ENSMUSG00000079560	Hoxa3	15400	1.15587	2.69695	21.1607	0.000795459	0.0063989
ENSMUSG00000025377	Tepsin	78777	0.591003	4.2321	14.9885	0.000801954	0.00644701
ENSMUSG00000027435	Cd93	17064	-1.82939	1.93725	22.0602	0.000807435	0.00648691
ENSMUSG00000019970	Sgk1	20393	0.675151	4.91401	14.9555	0.000810367	0.00650629
ENSMUSG00000024558	Mapk4	225724	-0.609752	4.62963	14.9425	0.000813725	0.00652907
ENSMUSG00000036775	Decr2	26378	0.788574	4.65788	14.9347	0.000815741	0.00653858
ENSMUSG00000014748	Tex261	21766	0.309851	6.91855	14.9339	0.000815953	0.00653858
ENSMUSG00000015133	Lrrk1	233328	0.972536	3.2167	14.9284	0.00081736	0.00654567
ENSMUSG00000030747	Dgat2	67800	0.635105	4.04974	17.3071	0.00081796	0.00654629
ENSMUSG00000030621	Me3	109264	-0.938668	3.81011	14.8992	0.000824976	0.00659823
ENSMUSG00000039747	Orai2	269717	1.26989	2.51149	14.9675	0.00083006	0.00663355
ENSMUSG00000002797	Ggct	110175	0.7145	4.35495	14.8783	0.000830451	0.00663355
ENSMUSG00000021957	Tkt	21881	-0.317889	8.1668	14.8725	0.00083199	0.00664162
ENSMUSG00000026737	Pip4k2a	18718	-0.347709	5.7954	14.8585	0.000835691	0.00666691
ENSMUSG00000040722	Scamp5	56807	0.363038	5.8119	14.8523	0.000837339	0.00667238
ENSMUSG00000031530	Dusp4	319520	0.635294	4.76521	14.852	0.000837442	0.00667238
ENSMUSG00000026858	Miga2	108958	0.457201	4.92602	14.8485	0.000838364	0.00667549
ENSMUSG00000032194	Kank2	235041	0.820984	4.17478	14.8417	0.000840174	0.00668565
ENSMUSG00000035456	Prdm8	77630	1.10059	3.0018	14.8339	0.000842253	0.00669794
ENSMUSG00000038160	Atg5	11793	-0.373277	5.88406	14.8269	0.000844144	0.00670872
ENSMUSG00000021559	Dapk1	69635	0.632244	4.19197	14.8206	0.000845844	0.00671797
ENSMUSG00000014932	Yes1	22612	-0.560542	4.49027	14.8131	0.000847847	0.00672962
ENSMUSG00000021573	Tppp	72948	1.28601	3.44125	14.7988	0.000851731	0.00675588
ENSMUSG00000002981	Clptm1	56457	0.276102	6.95959	14.7969	0.000852234	0.00675588
ENSMUSG00000033389	Arhgap44	216831	1.31311	2.4459	16.9201	0.000855561	0.00677797
ENSMUSG00000034755	Pcdh11x	245578	-1.31482	5.42343	14.7814	0.000856458	0.00678079
ENSMUSG00000030346	Rad51ap1	19362	-0.474575	5.43332	14.7596	0.000862407	0.00682358
ENSMUSG00000027508	Pag1	94212	-0.716078	3.73583	18.4364	0.000863928	0.0068313
ENSMUSG00000034685	Fam171a2	217219	0.40558	6.65895	14.7359	0.000868949	0.00686667
ENSMUSG00000064367	mt-Nd5	17721	0.53514	10.1532	14.7263	0.000871617	0.00688341
ENSMUSG00000043991	Pura	19290	0.323866	9.04535	14.7011	0.000878656	0.00693249
ENSMUSG00000038132	Rbm24	666794	0.541071	5.7393	14.7001	0.000878937	0.00693249
ENSMUSG00000015850	Adamtsl4	229595	2.20463	1.70029	20.316	0.000881362	0.00694628
ENSMUSG00000029775	Klhdc10	76788	-0.275628	6.70694	14.6899	0.000881795	0.00694628
ENSMUSG00000022337	Emc2	66736	-0.330599	6.26246	14.6762	0.000885669	0.00697242
ENSMUSG00000064363	mt-Nd4	17719	0.701228	14.0479	14.6735	0.000886441	0.00697348
ENSMUSG00000035621	Midn	59090	-0.332686	9.42289	14.6718	0.000886916	0.00697348
ENSMUSG00000032171	Pin1	23988	-0.366324	6.35182	14.6669	0.000888302	0.00697999
ENSMUSG00000035437	Rabgap1	227800	0.269592	6.67691	14.6511	0.000892817	0.00701107
ENSMUSG00000087687	Pet100	100503890	0.356423	6.07146	14.6253	0.000900216	0.00706475
ENSMUSG00000066568	Lsm14a	67070	-0.357007	5.7982	14.6224	0.000901047	0.00706685
ENSMUSG00000030347	D6Wsu163e	28040	-1.02075	2.92506	20.6086	0.000907256	0.00711109
ENSMUSG00000074738	Fndc10	230991	0.830107	5.66757	14.59	0.000910446	0.00713164
ENSMUSG00000000416	Cttnbp2	30785	-0.649665	5.3768	14.5777	0.000914038	0.00714947
ENSMUSG00000032353	Tmed3	66111	0.382687	6.06587	14.5774	0.000914113	0.00714947
ENSMUSG00000037071	Scd1	20249	-0.453252	7.51521	14.5763	0.000914434	0.00714947
ENSMUSG00000022836	Mylk	107589	-0.8237	5.29921	14.5704	0.000916173	0.0071586
ENSMUSG00000076437	Selenoh	72657	-0.375205	6.95555	14.559	0.000919522	0.00718029
ENSMUSG00000026443	Lrrn2	16980	0.626296	5.48636	14.5469	0.000923099	0.00720303
ENSMUSG00000026600	Soat1	20652	0.334165	6.07398	14.5453	0.000923583	0.00720303
ENSMUSG00000020471	Pold2	18972	-0.440939	5.62912	14.5081	0.000934659	0.00728488
ENSMUSG00000019854	Reps1	19707	-0.682876	4.44672	14.4873	0.000940916	0.00732742
ENSMUSG00000021069	Pygl	110095	0.840399	3.46279	14.4842	0.000941868	0.00732742
ENSMUSG00000034007	Scaper	244891	0.367372	5.63589	14.4842	0.000941871	0.00732742
ENSMUSG00000036099	Vezt	215008	-0.458734	5.00609	14.4809	0.000942869	0.00733063
ENSMUSG00000028790	Khdrbs1	20218	-0.274374	7.22125	14.4608	0.00094897	0.00737349
ENSMUSG00000038248	Sobp	109205	-0.627999	5.82672	14.4563	0.000950346	0.00737961
ENSMUSG00000058740	Kcnt1	227632	1.73487	2.03015	14.4527	0.00095146	0.00738368
ENSMUSG00000044098	Rsbn1	229675	-0.512803	5.03908	14.4461	0.000953464	0.00739079
ENSMUSG00000020700	Map3k3	26406	-0.554643	4.57152	14.4458	0.000953555	0.00739079
ENSMUSG00000056536	Pign	27392	0.619319	4.07894	20.1734	0.000960185	0.00743425
ENSMUSG00000020063	Sirt1	93759	-0.657969	4.00207	14.4238	0.000960349	0.00743425
ENSMUSG00000025757	Hspa4l	18415	-0.35024	6.08178	14.4044	0.000966351	0.00747609
ENSMUSG00000022351	Sqle	20775	-0.318036	7.63747	14.3791	0.00097427	0.00753002
ENSMUSG00000031093	Dock11	75974	-1.02425	3.19586	14.3783	0.000974523	0.00753002
ENSMUSG00000029440	Psmd9	67151	-0.38633	5.29537	17.8839	0.000978023	0.00755139
ENSMUSG00000037787	Apopt1	68020	0.481226	5.00965	14.3657	0.000978494	0.00755139
ENSMUSG00000023845	Lnpep	240028	0.367625	6.39063	14.3537	0.000982289	0.00757602
ENSMUSG00000030089	Slc41a3	71699	1.40192	2.59426	14.3343	0.00098846	0.00761892
ENSMUSG00000059456	Ptk2b	19229	2.60559	1.51907	15.6308	0.000993545	0.00765341
ENSMUSG00000028382	Ptbp3	230257	-0.451497	5.90451	14.2952	0.00100101	0.00770617
ENSMUSG00000079470	Utp14b	195434	-0.51863	5.89977	14.2806	0.00100575	0.0077379
ENSMUSG00000024298	Zfp871	208292	-0.404724	7.07938	14.2671	0.00101017	0.00776712
ENSMUSG00000032336	Nptn	20320	0.342979	7.2655	14.2282	0.00102294	0.0078605
ENSMUSG00000034361	Cpne2	234577	0.404944	5.3143	14.2251	0.00102398	0.00786367
ENSMUSG00000042589	Cux2	13048	0.853229	3.29283	14.8036	0.00102548	0.00787039
ENSMUSG00000020250	Txnrd1	50493	-0.387303	8.20218	14.2071	0.00102997	0.00789999
ENSMUSG00000079056	Kcnip3	56461	1.03184	7.23823	14.1972	0.00103326	0.00791684
ENSMUSG00000036992	Nxt1	56488	-0.579566	4.24673	14.1967	0.00103343	0.00791684
ENSMUSG00000052298	Cdc42se2	72729	-0.371856	6.80487	14.1859	0.00103707	0.00793635
ENSMUSG00000010097	Nxf1	53319	-0.322948	6.42262	14.1854	0.00103724	0.00793635
ENSMUSG00000087413	Gm11266	102635783	0.823864	3.79446	14.1687	0.00104286	0.00797451
ENSMUSG00000022321	Cdh10	320873	-0.797021	3.74421	14.1542	0.00104779	0.00800726
ENSMUSG00000039530	Tusc3	80286	-0.384867	5.29843	14.1374	0.00105352	0.00804615
ENSMUSG00000031709	Tbc1d9	71310	-0.786555	3.78321	14.1289	0.00105642	0.0080634
ENSMUSG00000036880	Acaa2	52538	0.366169	5.60992	14.1088	0.00106335	0.00811136
ENSMUSG00000035397	Klf16	118445	-0.628913	4.37405	14.1001	0.00106636	0.00812939
ENSMUSG00000050587	Lrrc4c	241568	1.35047	4.87924	14.0858	0.00107135	0.00816248
ENSMUSG00000059070	Rpl18	19899	-0.217966	9.04216	14.0754	0.00107497	0.00818504
ENSMUSG00000024851	Pitpnm1	18739	-1.61528	2.56342	14.0592	0.00108066	0.00822337
ENSMUSG00000020818	Mfsd11	69900	0.597697	4.97105	14.0502	0.00108383	0.0082425
ENSMUSG00000030209	Grin2b	14812	-2.39344	1.59096	16.4663	0.00108611	0.00825485
ENSMUSG00000024742	Fen1	14156	-0.528066	5.16156	14.0234	0.00109333	0.0083047
ENSMUSG00000064373	Selenop	20363	-0.732982	7.54004	14.0173	0.00109552	0.00831627
ENSMUSG00000028927	Padi2	18600	3.19708	1.32984	16.0172	0.00109666	0.00831989
ENSMUSG00000042712	Tceal9	22381	-0.308127	8.07586	14.0121	0.00109736	0.00832012
ENSMUSG00000006736	Tspan31	67125	-0.645816	4.89906	14.0026	0.00110075	0.00834081
ENSMUSG00000020238	Ncln	103425	-0.506152	6.85315	13.9837	0.00110758	0.00838747
ENSMUSG00000032435	Dync1li1	235661	-0.284674	6.53483	13.965	0.00111437	0.00843381
ENSMUSG00000027472	Pdrg1	68559	0.481877	6.94985	13.9543	0.00111827	0.00845826
ENSMUSG00000019942	Cdk1	12534	-0.564137	7.18734	13.9513	0.00111935	0.00846125
ENSMUSG00000074247	Dda1	66498	-0.308213	5.90636	14.5234	0.00112635	0.00850903
ENSMUSG00000020064	Herc4	67345	-0.48735	4.71528	13.9294	0.0011274	0.00851186
ENSMUSG00000053536	Cstf2t	83410	-0.54647	5.12371	13.9043	0.00113669	0.0085717
ENSMUSG00000021277	Traf3	22031	-0.437599	5.59232	13.9043	0.00113669	0.0085717
ENSMUSG00000026509	Capn2	12334	0.350148	6.72619	13.8708	0.00114922	0.00866095
ENSMUSG00000059713	Rcan3	53902	0.668294	4.46377	13.8375	0.00116182	0.00875067
ENSMUSG00000028005	Gucy1b3	54195	-0.700901	4.54497	13.8338	0.00116322	0.0087559
ENSMUSG00000062078	Qk	19317	-0.250474	9.46836	13.8129	0.00117122	0.00881084
ENSMUSG00000075590	Nrbp2	223649	0.594632	4.72949	13.8063	0.00117377	0.00882129
ENSMUSG00000032020	Ubash3b	72828	-0.363268	6.37842	13.8057	0.00117401	0.00882129
ENSMUSG00000047648	Fbxo30	71865	-0.787824	3.60683	13.765	0.0011898	0.00893009
ENSMUSG00000058258	Idi1	319554	-0.964161	2.99331	25.6443	0.00119049	0.00893009
ENSMUSG00000038805	Six3	20473	-0.328376	9.69055	13.7621	0.00119095	0.00893009
ENSMUSG00000028195	Cyr61	16007	1.02905	4.25794	13.7611	0.00119134	0.00893009
ENSMUSG00000021417	Eci2	23986	0.350762	6.34996	13.7445	0.00119785	0.00897351
ENSMUSG00000032883	Acsl3	74205	-0.42116	8.25078	13.7398	0.00119968	0.00898182
ENSMUSG00000049252	Lrp1b	94217	-1.06458	2.78551	13.8933	0.00120129	0.00898849
ENSMUSG00000028405	Aco1	11428	-0.531533	5.3377	13.7309	0.0012032	0.00899741
ENSMUSG00000029122	Evc	59056	0.441228	5.48394	13.7087	0.00121205	0.00905818
ENSMUSG00000044528	Tram1l1	229801	0.754972	3.54174	14.4705	0.00121278	0.00905823
ENSMUSG00000028610	Dmrtb1	56296	1.33279	2.56602	13.6952	0.00121743	0.00908762
ENSMUSG00000040415	Dtx3	80904	-0.390219	5.22543	14.1044	0.00121964	0.00909862
ENSMUSG00000079808	AC168977.1	102638047	3.0944	1.30704	20.5597	0.00122335	0.00912094
ENSMUSG00000025607	Copg2	54160	-0.428571	5.44612	13.6777	0.00122449	0.00912398
ENSMUSG00000053046	Brsk2	75770	-0.671483	4.35131	13.6452	0.00123766	0.00921663
ENSMUSG00000055435	Maf	17132	0.923202	7.23359	13.604	0.00125462	0.0093374
ENSMUSG00000020571	Pdia6	71853	0.299371	7.45857	13.5809	0.00126419	0.00939764
ENSMUSG00000007815	Rhoa	11848	-0.256864	7.958	13.5805	0.00126439	0.00939764
ENSMUSG00000023827	Agpat4	68262	0.44705	5.27966	13.5787	0.00126514	0.00939764
ENSMUSG00000026864	Hspa5	14828	0.228552	9.5945	13.5773	0.00126572	0.00939764
ENSMUSG00000037287	Tbcel	272589	0.372278	5.94734	13.5303	0.00128557	0.00953937
ENSMUSG00000031176	Dynlt3	67117	0.326164	7.72625	13.5251	0.00128776	0.00954272
ENSMUSG00000075327	Zbtb2	381990	-0.581745	4.20425	13.5239	0.00128826	0.00954272
ENSMUSG00000039154	Shd	20420	-1.97562	2.15762	13.5232	0.00128858	0.00954272
ENSMUSG00000009281	Rarres2	71660	1.23062	2.60157	13.5205	0.00128973	0.00954272
ENSMUSG00000029603	Dtx1	14357	-0.753221	3.53139	13.8376	0.00128982	0.00954272
ENSMUSG00000028360	Slc44a5	242259	-1.85507	1.85604	15.5639	0.00129222	0.00955479
ENSMUSG00000056050	Mia3	338366	0.241871	7.44268	13.51	0.0012942	0.00956383
ENSMUSG00000026796	Fam129b	227737	1.45435	2.205	15.5567	0.00129682	0.00957753
ENSMUSG00000032501	Trib1	211770	0.477123	6.03684	13.5014	0.00129791	0.00957993
ENSMUSG00000029752	Asns	27053	-0.6975	5.35644	13.4932	0.00130146	0.00960045
ENSMUSG00000059326	Csf2ra	12982	0.931944	3.74691	13.4909	0.00130244	0.00960206
ENSMUSG00000036402	Gng12	14701	-0.342003	6.92946	13.4868	0.00130421	0.00960946
ENSMUSG00000074505	Fat3	270120	-0.691524	4.39933	13.4758	0.00130899	0.00963899
ENSMUSG00000019792	Trmt11	73681	-0.799795	3.44191	13.456	0.00131759	0.0096966
ENSMUSG00000034612	Chst11	58250	0.359515	7.30477	13.4452	0.0013223	0.00972561
ENSMUSG00000035572	Dcaf10	242418	-0.314454	6.19425	13.4375	0.00132571	0.00974429
ENSMUSG00000071637	Cebpd	12609	0.634314	4.53233	13.4359	0.0013264	0.00974429
ENSMUSG00000061244	Exoc5	105504	-0.345906	6.41287	13.4332	0.00132762	0.00974751
ENSMUSG00000023883	Phf10	72057	-0.309118	5.94146	13.4293	0.00132932	0.00975307
ENSMUSG00000058966	Fam57b	68952	-1.1765	2.57104	13.5856	0.00132993	0.00975307
ENSMUSG00000030035	Wbp1	22377	0.340912	5.86022	13.4144	0.0013359	0.00979114
ENSMUSG00000019831	Wasf1	83767	-0.47156	5.029	13.3815	0.00135063	0.00989328
ENSMUSG00000039087	Rreb1	68750	-0.698857	3.6959	13.4294	0.00135542	0.00992262
ENSMUSG00000050248	Evc2	68525	0.652819	4.23815	13.3654	0.00135784	0.00993168
ENSMUSG00000068794	Col28a1	213945	-1.38056	2.28275	14.9672	0.00135825	0.00993168
ENSMUSG00000035095	Fam167a	219148	1.35789	2.42991	13.3598	0.00136039	0.00994157
ENSMUSG00000027087	Itgav	16410	0.348097	7.03518	13.3467	0.00136635	0.00997926
ENSMUSG00000029359	Tesc	57816	1.0092	4.84016	13.3395	0.0013696	0.00999722
ENSMUSG00000025656	Arhgef9	236915	-0.363994	5.79542	13.3335	0.00137236	0.0100116
ENSMUSG00000023009	Nckap5l	380969	-0.563212	4.22781	14.1169	0.00137337	0.0100116
ENSMUSG00000063065	Mapk3	26417	0.359697	7.02224	13.33	0.00137397	0.0100116
ENSMUSG00000048696	Mex3d	237400	-0.737151	3.57013	13.4273	0.00138169	0.0100578
ENSMUSG00000026743	Mllt10	17354	-0.412339	6.4078	13.3127	0.00138192	0.0100578
ENSMUSG00000028261	Ndufaf4	68493	-0.310684	6.38358	13.2878	0.00139341	0.0101356
ENSMUSG00000020456	Ogdh	18293	-0.266672	6.41626	13.2855	0.00139451	0.0101377
ENSMUSG00000041836	Ptpre	19267	0.853683	3.84599	13.27	0.00140175	0.0101844
ENSMUSG00000019998	Stx7	53331	-0.368172	5.91933	13.2647	0.00140419	0.0101962
ENSMUSG00000028082	Sh3d19	27059	0.535678	4.70933	13.2336	0.00141886	0.0102968
ENSMUSG00000072568	Fam84b	399603	-0.747196	4.50346	13.2259	0.00142255	0.0103176
ENSMUSG00000040111	Gramd1b	235283	0.689951	5.06158	13.2226	0.00142411	0.0103229
ENSMUSG00000064127	Med14	26896	-0.404194	5.23505	13.2083	0.00143094	0.0103665
ENSMUSG00000013275	Slc41a1	98396	0.570663	4.68891	13.1797	0.0014447	0.0104601
ENSMUSG00000003344	Btbd2	208198	-0.643121	4.54583	13.1743	0.0014473	0.0104728
ENSMUSG00000022553	Maf1	68877	-0.365963	5.77728	13.1726	0.00144813	0.0104728
ENSMUSG00000026923	Notch1	18128	0.329235	7.34542	13.1662	0.00145122	0.010485
ENSMUSG00000060002	Chpt1	212862	-0.348697	6.27311	13.1657	0.00145149	0.010485
ENSMUSG00000029482	Aacs	78894	-0.741301	4.47331	13.1554	0.0014565	0.0105152
ENSMUSG00000038644	Pold1	18971	-0.477163	5.90777	13.1515	0.00145838	0.0105226
ENSMUSG00000029822	Osbpl3	71720	1.05989	2.80011	13.1451	0.00146151	0.0105392
ENSMUSG00000063856	Gpx1	14775	0.479444	7.27179	13.1338	0.00146708	0.0105733
ENSMUSG00000020124	Usp15	14479	-0.405162	5.60517	13.1237	0.00147205	0.010603
ENSMUSG00000024012	Mtch1	56462	0.368717	8.89145	13.1087	0.00147944	0.0106501
ENSMUSG00000024446	Rpp21	67676	0.374143	5.8266	13.1053	0.00148113	0.0106561
ENSMUSG00000031434	Morc4	75746	0.917181	4.19187	13.1021	0.00148274	0.0106616
ENSMUSG00000038070	Cntln	338349	-0.522688	6.23018	13.092	0.00148776	0.0106915
ENSMUSG00000032649	Colgalt2	269132	-0.746187	3.8148	13.086	0.00149077	0.0107058
ENSMUSG00000020135	Apc2	23805	-0.973225	3.60378	13.0847	0.00149145	0.0107058
ENSMUSG00000038886	Man2a2	140481	0.321872	6.33712	13.0752	0.0014962	0.0107338
ENSMUSG00000020492	Ska2	66140	-0.391621	5.18294	14.2803	0.00149755	0.0107373
ENSMUSG00000028127	Abcd3	19299	-0.272109	7.2933	13.0696	0.00149903	0.0107418
ENSMUSG00000055612	Cdca7	66953	-0.567902	5.14845	13.0658	0.0015009	0.010749
ENSMUSG00000034799	Unc13a	382018	-1.26921	2.41033	15.6584	0.00150238	0.0107535
ENSMUSG00000024292	Cyp4f14	64385	1.62018	2.25106	13.0516	0.00150812	0.0107884
ENSMUSG00000044707	Ccnjl	380694	-0.423603	5.50935	13.0465	0.00151071	0.0107954
ENSMUSG00000073478	D730003I15Rik		0.919958	3.27149	13.0463	0.00151082	0.0107954
ENSMUSG00000056383	AI987944	233168	0.418045	5.48302	13.0429	0.00151255	0.0108012
ENSMUSG00000020893	Per1	18626	-0.798625	4.64384	13.0413	0.00151336	0.0108012
ENSMUSG00000056429	Tgoln1	22134	0.3029	6.36311	13.0354	0.00151636	0.0108164
ENSMUSG00000017631	Abr	109934	-0.931949	3.01436	13.2795	0.00153546	0.0109465
ENSMUSG00000033768	Nrxn2	18190	0.284403	8.04893	12.9936	0.00153783	0.0109527
ENSMUSG00000037344	Slc12a9	83704	0.353685	5.46197	13.5686	0.00153809	0.0109527
ENSMUSG00000058546	Rpl23a	268449	-0.206988	10.7829	12.988	0.0015407	0.0109652
ENSMUSG00000036155	Mgat5	107895	0.365604	5.61392	12.9825	0.00154356	0.0109793
ENSMUSG00000031925	Maml2	270118	-0.293068	6.52658	12.9752	0.00154738	0.0110002
ENSMUSG00000035637	Grhpr	76238	0.55708	4.23983	13.6462	0.00155148	0.0110231
ENSMUSG00000036995	Asap3	230837	1.21604	2.48142	15.7279	0.00155244	0.0110237
ENSMUSG00000052539	Magi3	99470	-0.484054	5.43175	12.9608	0.00155491	0.0110278
ENSMUSG00000106317	Gm43848		-0.567567	4.19067	13.2894	0.00155587	0.0110278
ENSMUSG00000107023	Gm42715		-0.602567	4.04163	12.9581	0.00155633	0.0110278
ENSMUSG00000074215	Gm10643		0.91135	3.0599	13.6432	0.00155654	0.0110278
ENSMUSG00000001844	Zdhhc4	72881	0.332969	6.36525	12.9557	0.00155761	0.0110291
ENSMUSG00000028902	Sf3a3	75062	-0.346565	5.56455	12.9484	0.00156141	0.0110498
ENSMUSG00000015709	Arnt2	11864	-0.403552	6.48057	12.9444	0.00156354	0.0110586
ENSMUSG00000033526	Ppip5k1	327655	0.791363	3.53318	12.9016	0.00158628	0.011208
ENSMUSG00000028967	Errfi1	74155	0.955302	3.13613	12.9013	0.00158645	0.011208
ENSMUSG00000033938	Ndufb7	66916	0.244689	6.94377	12.8846	0.00159543	0.0112651
ENSMUSG00000032485	Scap	235623	0.403428	6.52584	12.8818	0.00159691	0.0112677
ENSMUSG00000039217	Il18	16173	-0.467785	5.41444	12.8806	0.0015976	0.0112677
ENSMUSG00000028271	Gtf2b	229906	-0.689326	3.69744	17.0734	0.00159973	0.0112714
ENSMUSG00000027833	Shox2	20429	-2.51189	1.50068	17.4174	0.0016002	0.0112714
ENSMUSG00000097789	Gm2115		0.898502	4.96807	12.8746	0.00160082	0.0112714
ENSMUSG00000025979	Mob4	19070	0.251353	7.3654	12.8711	0.00160271	0.0112784
ENSMUSG00000004929	Thop1	50492	-0.441049	4.89975	12.8577	0.00160999	0.0113232
ENSMUSG00000053129	Gsx1	14842	-2.88584	1.37091	21.6551	0.00161103	0.0113242
ENSMUSG00000040675	Mthfd1l	270685	-0.445604	6.54194	12.848	0.0016153	0.0113458
ENSMUSG00000002015	Bcap31	27061	0.287473	6.76339	12.8469	0.00161592	0.0113458
ENSMUSG00000038776	Ephx1	13849	0.354019	7.71756	12.8438	0.00161757	0.0113511
ENSMUSG00000025372	Baiap2	108100	0.521913	5.62516	12.84	0.00161969	0.0113596
ENSMUSG00000074158	Zfp976	208111	1.12191	2.97771	12.8359	0.00162192	0.0113636
ENSMUSG00000050148	Ubqln2	54609	-0.386942	5.97964	12.8356	0.00162207	0.0113636
ENSMUSG00000021546	Hnrnpk	15387	-0.243414	8.51795	12.832	0.00162405	0.011371
ENSMUSG00000027864	Ptgfrn	19221	0.663612	3.78755	13.1982	0.00162547	0.0113746
ENSMUSG00000027357	Crls1	66586	-0.587002	4.26294	12.8276	0.00162647	0.0113753
ENSMUSG00000044071	Fam19a2	268354	-1.61317	2.01146	16.0098	0.00163074	0.0113988
ENSMUSG00000039810	Zc3h10	103284	-0.669631	4.1933	12.818	0.0016318	0.0113999
ENSMUSG00000039194	Rlbp1	19771	-1.15298	3.5586	12.7944	0.00164489	0.0114849
ENSMUSG00000003970	Rpl8	26961	-0.274795	10.0414	12.7874	0.0016488	0.0115058
ENSMUSG00000029591	Ung	22256	-0.456428	5.45761	12.7746	0.00165596	0.0115493
ENSMUSG00000033099	Nol12	97961	-0.34104	5.76796	12.7594	0.00166451	0.0116025
ENSMUSG00000030554	Synm	233335	1.44112	2.17792	15.0716	0.00167317	0.0116564
ENSMUSG00000073421	H2-Ab1	14961	1.51487	2.12943	12.7367	0.0016774	0.0116793
ENSMUSG00000033565	Rbfox2	93686	0.368112	5.96479	12.7301	0.00168116	0.011699
ENSMUSG00000027011	Ube2e3	22193	-0.275259	7.12748	12.7271	0.00168286	0.0117044
ENSMUSG00000042675	Ypel3	66090	0.354045	5.86666	12.7247	0.00168424	0.0117074
ENSMUSG00000044788	Fads6	328035	2.01469	1.75241	12.7087	0.00169345	0.01176
ENSMUSG00000026502	Desi2	78825	-0.297684	6.00223	12.7083	0.00169367	0.01176
ENSMUSG00000051177	Plcb1	18795	0.54173	5.30232	12.7037	0.00169632	0.0117718
ENSMUSG00000031441	Atp11a	50770	0.42711	4.96456	12.6868	0.00170608	0.0118218
ENSMUSG00000039917	Rhbdd2	215160	0.343149	5.59209	12.7103	0.00170609	0.0118218
ENSMUSG00000036356	Csgalnact1	234356	-0.516028	5.57731	12.6864	0.00170635	0.0118218
ENSMUSG00000035713	Usp35	244144	0.904429	3.23244	12.6799	0.00171012	0.0118414
ENSMUSG00000040557	Mettl27	79565	0.460299	4.83612	12.6706	0.00171553	0.0118723
ENSMUSG00000062209	Erbb4	13869	-0.891755	3.09572	12.6664	0.00171797	0.0118826
ENSMUSG00000022680	Pdxdc1	94184	0.409068	5.1284	12.6557	0.00172424	0.0119194
ENSMUSG00000062444	Ap3b2	11775	-0.824424	4.68208	12.6535	0.00172555	0.0119219
ENSMUSG00000016252	Atp5e	67126	-0.293423	8.00648	12.6387	0.00173425	0.0119709
ENSMUSG00000020564	Atxn7l1	380753	1.41647	2.19951	22.2143	0.00173456	0.0119709
ENSMUSG00000017288	Vps53	68299	0.374211	5.38251	12.6254	0.00174211	0.0120164
ENSMUSG00000025135	Anapc11	66156	0.363203	7.99581	12.6195	0.00174563	0.0120341
ENSMUSG00000041629	Fam104a	28081	0.311259	7.70896	12.6157	0.00174789	0.012043
ENSMUSG00000036678	Aaas	223921	0.332404	6.15345	12.6088	0.00175205	0.0120651
ENSMUSG00000032540	Abhd5	67469	0.523141	5.20497	12.5972	0.00175896	0.0121005
ENSMUSG00000004815	Dgkq	110524	0.564579	4.17393	17.6502	0.00175915	0.0121005
ENSMUSG00000049100	Pcdh10	18526	-1.90331	3.93318	12.5953	0.00176009	0.0121005
ENSMUSG00000033880	Lgals3bp	19039	0.937499	3.84911	12.5774	0.00177089	0.0121681
ENSMUSG00000028187	Rpf1	70285	-0.39957	5.37431	12.5707	0.00177495	0.0121893
ENSMUSG00000078652	Psme3	19192	-0.284307	6.02799	12.5678	0.00177669	0.0121946
ENSMUSG00000030559	Rab38	72433	-1.6566	1.9604	15.0574	0.0017821	0.012225
ENSMUSG00000021816	Ppp3cb	19056	-0.294313	5.98661	12.5558	0.00178401	0.0122314
ENSMUSG00000045039	Megf8	269878	0.482521	4.57768	14.8998	0.00179676	0.0123121
ENSMUSG00000035011	Zbtb7a	16969	-0.380478	6.49369	12.5297	0.0018	0.0123275
ENSMUSG00000018102	Hist1h2bc	68024	0.593312	6.22759	12.5253	0.00180271	0.0123394
ENSMUSG00000030556	Lrrc28	67867	0.64947	5.03449	12.5202	0.00180585	0.0123541
ENSMUSG00000034974	Dapk3	13144	-0.697282	3.64153	14.4793	0.00181138	0.0123852
ENSMUSG00000020156	Mum1	68114	-0.591074	4.99301	12.5083	0.0018132	0.0123909
ENSMUSG00000004980	Hnrnpa2b1	53379	-0.279404	8.62932	12.4992	0.00181884	0.0124226
ENSMUSG00000054178	Gm9938		0.951809	3.02139	12.4968	0.00182034	0.0124261
ENSMUSG00000001119	Col6a1	12833	2.11269	1.67507	12.487	0.00182645	0.012461
ENSMUSG00000041923	Nol4	319211	-0.822828	3.25171	13.4757	0.00183194	0.0124917
ENSMUSG00000047259	Mc4r	17202	-1.93132	1.8362	12.4741	0.00183454	0.0125026
ENSMUSG00000001829	Clpb	20480	0.332486	5.95093	12.4709	0.00183656	0.0125096
ENSMUSG00000036206	Sh3bp4	98402	0.888655	3.84754	12.4658	0.0018398	0.0125234
ENSMUSG00000036766	Dner	227325	0.991858	6.59115	12.4645	0.00184059	0.0125234
ENSMUSG00000003746	Man1a	17155	2.47672	1.49686	15.8777	0.00185268	0.012598
ENSMUSG00000024286	Ccny	67974	0.29866	6.22702	12.444	0.00185356	0.012598
ENSMUSG00000000184	Ccnd2	12444	0.323265	11.7849	12.4394	0.00185651	0.0126078
ENSMUSG00000045876	Pcdhb8	93879	1.48068	2.11825	15.1565	0.00185702	0.0126078
ENSMUSG00000025409	Mbd6	110962	-0.453801	4.93362	12.4284	0.00186351	0.012645
ENSMUSG00000021124	Vti1b	53612	0.325256	6.663	12.4187	0.00186973	0.0126804
ENSMUSG00000090862	Rps13	68052	-0.204284	9.87527	12.4144	0.00187252	0.0126924
ENSMUSG00000026427	Eif2d	16865	0.653452	4.25248	12.4114	0.00187443	0.0126985
ENSMUSG00000025731	Mettl26	68347	0.469838	4.70522	12.4094	0.00187574	0.0127005
ENSMUSG00000052712	BC004004	80748	0.358894	5.90934	12.405	0.00187855	0.01271
ENSMUSG00000047123	Ticam1	106759	0.730287	3.55178	12.404	0.00187917	0.01271
ENSMUSG00000037894	H2afz	51788	-0.299729	7.35147	12.3959	0.0018844	0.0127385
ENSMUSG00000038664	Herc1	235439	-0.264165	6.56474	12.3893	0.00188872	0.0127608
ENSMUSG00000009013	Dynll1	56455	-0.29597	7.54262	12.3863	0.00189065	0.0127662
ENSMUSG00000041025	Iffo2	212632	0.77829	4.58172	12.3849	0.00189155	0.0127662
ENSMUSG00000020493	Prr11	270906	-0.510718	4.40897	12.7868	0.00189676	0.0127905
ENSMUSG00000029101	Rgs12	71729	-0.351134	6.25907	12.3763	0.00189719	0.0127905
ENSMUSG00000005968	Tuft1	22156	2.29564	1.68353	12.3744	0.00189838	0.0127916
ENSMUSG00000078348	Sf3b5	66125	-0.444219	6.21674	12.3675	0.00190291	0.0128118
ENSMUSG00000034614	Pik3ip1	216505	0.52707	4.77485	12.3667	0.00190343	0.0128118
ENSMUSG00000025138	Sirt7	209011	0.494043	5.46136	12.3598	0.00190798	0.0128356
ENSMUSG00000048355	Arxes1	76219	-0.571042	4.72002	12.3477	0.00191591	0.0128777
ENSMUSG00000049300	Prmt6	99890	-0.582185	4.74265	12.3471	0.0019163	0.0128777
ENSMUSG00000061080	Lsamp	268890	-0.501896	6.61304	12.3419	0.00191975	0.012893
ENSMUSG00000025583	Rptor	74370	0.537246	4.96559	12.3405	0.00192063	0.012893
ENSMUSG00000035021	Baz1a	217578	-0.314617	6.95295	12.3334	0.00192538	0.012918
ENSMUSG00000024077	Strn	268980	-0.54861	4.22521	13.4574	0.00192924	0.012937
ENSMUSG00000011589	Fsd1	240121	0.727488	3.52497	13.8444	0.00193561	0.0129727
ENSMUSG00000107722	2900060B14Rik	68204	-0.505674	5.87343	12.3149	0.00193768	0.0129797
ENSMUSG00000024350	Dnajc18	76594	0.308977	6.2674	12.3047	0.0019445	0.0130184
ENSMUSG00000022377	Asap1	13196	-0.295666	6.11572	12.3002	0.00194749	0.0130315
ENSMUSG00000027333	Smox	228608	0.418101	5.99707	12.2907	0.0019539	0.0130673
ENSMUSG00000051343	Rab11fip5	52055	0.794239	3.50317	12.2711	0.00196711	0.0131487
ENSMUSG00000020743	Mif4gd	69674	0.639597	4.21277	12.2623	0.00197313	0.0131819
ENSMUSG00000029780	Nt5c3	107569	-0.408865	5.13509	12.2573	0.00197653	0.0131976
ENSMUSG00000028176	Lrrc7	242274	0.698655	3.84384	12.2507	0.00198105	0.0132089
ENSMUSG00000070366	Plpp4	381925	-1.35649	2.24725	15.6363	0.00198136	0.0132089
ENSMUSG00000026842	Abl1	11350	-0.370754	5.30814	12.2502	0.00198139	0.0132089
ENSMUSG00000041115	Iqsec2	245666	0.463586	4.65116	12.4287	0.00198517	0.0132271
ENSMUSG00000063415	Cyp26b1	232174	1.42507	2.66856	12.2429	0.0019864	0.0132282
ENSMUSG00000005501	Usp40	227334	0.303301	6.20169	12.241	0.00198764	0.0132295
ENSMUSG00000006575	Rundc3a	51799	0.358056	6.71677	12.2352	0.00199165	0.0132405
ENSMUSG00000034377	Tulp4	68842	0.312706	6.80016	12.2345	0.00199216	0.0132405
ENSMUSG00000037960	Card19	68480	0.857299	3.19872	12.234	0.00199247	0.0132405
ENSMUSG00000006378	Gcat	26912	-0.615003	4.2787	12.2311	0.00199445	0.0132467
ENSMUSG00000025221	Kcnip2	80906	-1.41736	2.17472	18.6617	0.00199652	0.0132534
ENSMUSG00000040524	Zfp609	214812	-0.303876	5.96459	12.2262	0.00199785	0.0132552
ENSMUSG00000066324	Impad1	242291	-0.219355	9.06139	12.2155	0.00200528	0.0132956
ENSMUSG00000039257	Vstm2b	58188	-2.28775	1.56373	15.08	0.00200684	0.0132956
ENSMUSG00000021814	Anxa7	11750	1.71816	1.89273	14.9332	0.00200712	0.0132956
ENSMUSG00000096054	Syne1	64009	-0.488476	4.88417	12.2023	0.00201444	0.013337
ENSMUSG00000025226	Fbxl15	68431	-0.662778	4.05082	12.1995	0.00201637	0.0133378
ENSMUSG00000031805	Jak3	16453	1.78935	1.83924	12.5245	0.0020168	0.0133378
ENSMUSG00000009731	Kcnd1	16506	1.84402	1.8014	15.8403	0.00201775	0.0133378
ENSMUSG00000026341	Actr3	74117	-0.275946	6.38038	12.1856	0.0020261	0.0133859
ENSMUSG00000031826	Usp10	22224	-0.271389	6.39348	12.182	0.00202859	0.0133953
ENSMUSG00000060969	Irx1	16371	-1.16268	2.59575	12.1696	0.00203733	0.013446
ENSMUSG00000036009	Mettl25	216292	-1.25325	2.37683	12.7714	0.00204323	0.0134778
ENSMUSG00000002688	Prkd1	18760	-0.652156	3.77651	12.3158	0.00204552	0.0134821
ENSMUSG00000019779	Frk	14302	0.880725	3.12664	12.1561	0.00204686	0.0134821
ENSMUSG00000022763	Aifm3	72168	-1.46697	2.11907	12.1558	0.00204711	0.0134821
ENSMUSG00000022404	Slc25a17	20524	-0.397486	5.42101	12.146	0.00205407	0.0135208
ENSMUSG00000049281	Scn3b	235281	1.17167	2.72713	12.1301	0.00206538	0.0135881
ENSMUSG00000045302	Preb	50907	0.321551	5.85861	12.1241	0.00206967	0.0136092
ENSMUSG00000008540	Mgst1	56615	0.648901	4.75645	12.1043	0.00208398	0.0136961
ENSMUSG00000053604	Rpia	19895	-0.631818	3.84684	12.3173	0.00208671	0.0137069
ENSMUSG00000019978	Epb41l2	13822	-0.368607	6.55894	12.097	0.0020892	0.0137138
ENSMUSG00000029468	P2rx7	18439	0.487553	4.96114	12.096	0.00208996	0.0137138
ENSMUSG00000000934	Top1mt	72960	1.23576	2.53256	12.0871	0.00209645	0.0137492
ENSMUSG00000022489	Pde1b	18574	0.763193	4.85045	12.0816	0.00210041	0.013768
ENSMUSG00000042210	Abhd14a	68644	0.404264	5.0659	12.0724	0.00210712	0.0138048
ENSMUSG00000001663	Gstt1	14871	0.590785	5.18938	12.0682	0.00211021	0.0138178
ENSMUSG00000067847	Romo1	67067	0.231552	7.94511	12.0663	0.00211164	0.0138199
ENSMUSG00000079509	Zfx	22764	-0.360263	5.47275	12.0461	0.00212648	0.0139098
ENSMUSG00000034121	Mks1	380718	-0.688687	3.63115	13.4247	0.00213336	0.0139475
ENSMUSG00000040028	Elavl1	15568	-0.333188	5.87043	12.0334	0.00213591	0.0139569
ENSMUSG00000062257	Opcml	330908	-1.48164	2.29255	12.0218	0.0021445	0.0140057
ENSMUSG00000025810	Nrp1	18186	0.369218	5.21797	12.9777	0.00215038	0.0140368
ENSMUSG00000030093	Wnt7a	22421	-0.552278	4.84972	12.0008	0.00216026	0.014094
ENSMUSG00000021508	Cxcl14	57266	1.23963	2.38498	17.7582	0.00216748	0.0141302
ENSMUSG00000018666	Cbx1	12412	-0.216101	8.17868	11.9904	0.00216807	0.0141302
ENSMUSG00000016253	Nelfcd	57314	0.374503	7.5383	11.9882	0.00216976	0.0141339
ENSMUSG00000030101	Sumf1	58911	0.364291	5.75097	11.9849	0.00217225	0.0141427
ENSMUSG00000039323	Igfbp2	16008	0.366069	9.34754	11.9788	0.00217683	0.0141652
ENSMUSG00000015869	Prpsap1	67763	0.274851	6.28551	11.9738	0.00218065	0.0141827
ENSMUSG00000038774	Ascc3	77987	-0.541064	4.406	11.972	0.00218203	0.0141844
ENSMUSG00000027674	Pex5l	58869	1.00391	3.30403	11.9578	0.00219284	0.0142472
ENSMUSG00000049516	Spty2d1	101685	-0.375234	6.48224	11.9497	0.00219904	0.0142801
ENSMUSG00000070056	Mfhas1	52065	0.296431	7.51046	11.9419	0.00220506	0.0143117
ENSMUSG00000044197	Gpr146	80290	0.609521	3.92614	12.7529	0.00220717	0.0143181
ENSMUSG00000019373	Cops3	26572	-0.432606	5.42776	11.9364	0.00220927	0.0143224
ENSMUSG00000001082	Mfsd10	68294	-1.7457	3.07443	11.9353	0.00221012	0.0143224
ENSMUSG00000019039	Dalrd3	67789	0.374017	5.6063	11.9318	0.00221281	0.0143324
ENSMUSG00000037710	Cisd1	52637	-0.264461	7.15929	11.9184	0.00222314	0.0143878
ENSMUSG00000036181	Hist1h1c	50708	0.529213	6.69247	11.9178	0.00222366	0.0143878
ENSMUSG00000020021	Fgd6	13998	-0.860005	3.10917	12.0804	0.00222612	0.0143963
ENSMUSG00000030008	Pradc1	73327	-0.620964	3.86963	12.4398	0.002231	0.0144204
ENSMUSG00000037995	Igsf9	93842	1.08246	2.62999	14.5155	0.00223901	0.0144647
ENSMUSG00000030423	Pop4	66161	-0.366831	5.68438	11.895	0.0022414	0.0144726
ENSMUSG00000023110	Prmt5	27374	-0.277628	7.26603	11.8802	0.00225305	0.0145404
ENSMUSG00000025785	Exosc7	66446	-0.487626	4.4908	13.1446	0.00225453	0.0145425
ENSMUSG00000020520	Galnt10	171212	0.376862	5.49335	11.8623	0.00226715	0.0146164
ENSMUSG00000032946	Rasgrp2	19395	-0.94003	2.96573	11.8477	0.00227881	0.0146839
ENSMUSG00000028962	Slc4a2	20535	0.455869	4.80731	11.8418	0.0022835	0.0147066
ENSMUSG00000021025	Nfkbia	18035	0.410651	6.85576	11.8343	0.00228949	0.0147376
ENSMUSG00000105881	4932422M17Rik		1.15716	2.64219	11.82	0.00230097	0.0148039
ENSMUSG00000028693	Nasp	50927	-0.349744	8.22287	11.8125	0.00230706	0.0148355
ENSMUSG00000010609	Psen2	19165	0.743104	3.69926	11.8104	0.00230874	0.0148387
ENSMUSG00000041313	Slc7a1	11987	-0.453037	6.41318	11.8081	0.0023106	0.0148424
ENSMUSG00000028191	Bcl10	12042	-0.430028	4.99617	11.8067	0.00231169	0.0148424
ENSMUSG00000021975	Ints9	210925	-0.457857	4.67071	11.799	0.00231795	0.014875
ENSMUSG00000029309	Sparcl1	13602	1.43832	6.90241	11.7967	0.00231988	0.0148797
ENSMUSG00000024998	Plce1	74055	-0.426047	5.91778	11.7914	0.00232418	0.0148997
ENSMUSG00000022415	Syngr1	20972	0.518477	4.52599	11.7894	0.00232582	0.0149026
ENSMUSG00000071054	Safb	224903	-0.291258	6.88947	11.7809	0.00233269	0.014939
ENSMUSG00000039058	Ak5	229949	1.90997	1.73813	12.408	0.00234062	0.0149821
ENSMUSG00000038527	C1rl	232371	2.28608	1.54498	14.9666	0.00234835	0.01502
ENSMUSG00000035357	Pdzrn3	55983	0.941229	2.90254	13.6165	0.00234893	0.01502
ENSMUSG00000015981	Stk32c	57740	-1.13278	3.15326	11.7443	0.00236288	0.0151014
ENSMUSG00000027371	Fahd2a	68126	0.763054	3.3655	14.1479	0.00236407	0.0151014
ENSMUSG00000005873	Reep5	13476	0.261503	6.8332	11.7409	0.00236566	0.0151038
ENSMUSG00000015476	Prrt1	260297	-0.569285	4.09755	11.7319	0.00237315	0.0151416
ENSMUSG00000073616	Cops9	66915	0.275406	8.11209	11.7294	0.00237526	0.0151416
ENSMUSG00000027698	Nceh1	320024	0.387512	5.34057	11.7287	0.00237582	0.0151416
ENSMUSG00000030876	Mettl9	59052	-0.428211	5.68427	11.728	0.00237641	0.0151416
ENSMUSG00000028911	Srsf4	57317	-0.362919	5.42927	11.7151	0.0023872	0.0152015
ENSMUSG00000026721	Rabgap1l	29809	-0.350632	5.71815	11.7139	0.00238824	0.0152015
ENSMUSG00000020349	Ppp2ca	19052	-0.189131	8.35126	11.7122	0.00238963	0.0152027
ENSMUSG00000029283	Cdc7	12545	-0.534452	4.64055	11.7042	0.00239642	0.0152381
ENSMUSG00000056612	Ppp1r14b	18938	-0.498716	6.93018	11.6974	0.00240213	0.0152667
ENSMUSG00000026072	Il1r1	16177	2.21187	1.85953	11.6924	0.00240638	0.0152859
ENSMUSG00000022106	Rcbtb2	105670	-0.463132	4.87459	11.6854	0.00241226	0.0153155
ENSMUSG00000026520	Pycr2	69051	0.278176	6.87886	11.6788	0.00241791	0.0153436
ENSMUSG00000032403	2300009A05Rik	69478	0.412807	4.93324	12.0636	0.00241946	0.0153457
ENSMUSG00000040139	9430038I01Rik	77252	-0.797946	3.4483	11.6684	0.00242679	0.0153844
ENSMUSG00000062661	Ncs1	14299	0.571052	4.07144	13.5198	0.00242974	0.0153953
ENSMUSG00000070368	Prok1	246691	-1.33848	2.52942	11.6624	0.00243191	0.0153971
ENSMUSG00000005534	Insr	16337	-0.521301	4.28904	11.9065	0.00243345	0.0153971
ENSMUSG00000035107	Dcbld2	73379	-0.354878	5.55543	11.6603	0.0024337	0.0153971
ENSMUSG00000060802	B2m	12010	0.374394	8.097	11.6509	0.0024418	0.0154405
ENSMUSG00000054408	Spcs3	76687	-0.692801	3.58488	15.5368	0.00244738	0.0154638
ENSMUSG00000033306	Lpp	210126	-0.385738	5.25379	11.6422	0.00244928	0.0154638
ENSMUSG00000050071	Bex1	19716	-1.4116	2.14564	13.8021	0.00245053	0.0154638
ENSMUSG00000039735	Fnbp1l	214459	-0.379308	6.89664	11.6396	0.00245148	0.0154638
ENSMUSG00000042873	Lhfpl4	269788	0.351953	6.53492	11.6394	0.00245165	0.0154638
ENSMUSG00000032850	Rnft2	269695	0.823079	3.1843	11.9361	0.00245502	0.0154645
ENSMUSG00000061544	Zfp229	381067	-1.16554	2.63013	11.6355	0.00245508	0.0154645
ENSMUSG00000021792	Fam213a	70564	0.506766	4.34606	12.1321	0.00245547	0.0154645
ENSMUSG00000026203	Dnajb2	56812	0.488754	4.46079	15.3351	0.00246902	0.015542
ENSMUSG00000073590	3222401L13Rik		1.07833	2.6171	16.0287	0.00247194	0.0155526
ENSMUSG00000022338	Eny2	223527	-0.251893	7.4094	11.5918	0.00249314	0.0156781
ENSMUSG00000025130	P4hb	18453	0.292333	7.8615	11.5893	0.00249537	0.01568
ENSMUSG00000032372	Plscr2	18828	1.97618	1.68998	18.2435	0.00249594	0.01568
ENSMUSG00000039646	Vasn	246154	1.31463	2.25749	15.391	0.00249801	0.0156852
ENSMUSG00000060636	Rpl35a	57808	-0.567284	6.03828	11.578	0.00250539	0.0157236
ENSMUSG00000044176	Spink10	328971	0.568119	4.06756	12.7537	0.00251001	0.0157447
ENSMUSG00000024565	Sall3	20689	-0.308826	8.04264	11.5416	0.00253777	0.0159109
[truncated: 855 more rows]

## Sheet: GSEA genes rank
EnsemblGeneID	Symbol	Entrez	logFC	logCPM	F	pvalue	FDR
ENSMUSG00000021091	Serpina3n	20716	6.30168	3.26672	153.184	1.68199e-11	4.67306e-09
ENSMUSG00000070498	Tmem132b	208151	5.80276	3.01772	125.98	1.12448e-10	2.04248e-08
ENSMUSG00000044550	Tceal3	594844	5.70311	2.3784	77.2611	2.12881e-07	8.08495e-06
ENSMUSG00000030921	Trim30a	20128	5.22784	2.0992	65.8471	5.93978e-07	1.8853e-05
ENSMUSG00000036545	Adamts2	216725	4.74757	2.08097	73.1598	1.63613e-08	1.06096e-06
ENSMUSG00000061143	Maml3	433586	4.74209	3.64862	174.69	4.57144e-12	1.71329e-09
ENSMUSG00000037872	Ackr1	13349	4.58213	1.78184	57.72	1.35424e-06	3.68972e-05
ENSMUSG00000037348	Paqr7	71904	4.37521	1.69529	44.8073	6.21513e-06	0.000125232
ENSMUSG00000059991	Nptx2	53324	4.33147	2.11659	51.2985	3.14113e-07	1.1184e-05
ENSMUSG00000035799	Twist1	22160	4.31144	2.0882	62.0423	8.64121e-07	2.56636e-05
ENSMUSG00000005338	Cadm3	94332	4.1922	3.37276	105.929	5.79993e-10	7.46784e-08
ENSMUSG00000058248	Kcnh1	16510	4.1261	1.77131	63.6474	1.32906e-07	5.64647e-06
ENSMUSG00000020218	Wif1	24117	4.12395	2.32283	78.2631	9.06755e-09	6.53124e-07
ENSMUSG00000102742	Pcdhga11	93723	4.02812	2.74153	64.096	5.07438e-08	2.58699e-06
ENSMUSG00000073489	Ifi204	15951	4.00106	1.55669	26.2465	0.000114367	0.00135992
ENSMUSG00000041193	Pla2g5	18784	3.9525	1.54034	24.8611	0.000149724	0.00167097
ENSMUSG00000021536	Adcy2	210044	3.92798	2.64883	72.2878	1.81554e-08	1.14342e-06
ENSMUSG00000039683	Sdk1	330222	3.86656	1.78552	43.7971	1.07028e-06	3.09134e-05
ENSMUSG00000019889	Ptprk	19272	3.85116	2.19557	85.3941	4.17407e-09	3.60784e-07
ENSMUSG00000022577	Ly6h	23934	3.82223	1.64969	33.7169	7.11512e-06	0.000139771
ENSMUSG00000063873	Slc24a3	94249	3.79177	5.88524	544.691	3.14205e-17	1.31264e-13
ENSMUSG00000016200	Syt14	329324	3.77593	1.78656	39.4441	2.33174e-06	5.70776e-05
ENSMUSG00000070034	Sp110	109032	3.76359	1.48012	22.0603	0.000266258	0.00266747
ENSMUSG00000041708	Mpped1	223726	3.73472	1.73081	39.1071	2.48242e-06	5.98312e-05
ENSMUSG00000026442	Nfasc	269116	3.67692	5.31848	428.978	4.08101e-16	5.68303e-13
ENSMUSG00000061911	Myt1l	17933	3.62287	1.8523	56.3711	2.4083e-07	8.9068e-06
ENSMUSG00000029814	Igf2bp3	140488	3.55723	2.30156	53.014	2.41627e-07	8.9068e-06
ENSMUSG00000042671	Rgs8	67792	3.50451	2.13622	38.7918	2.63309e-06	6.28582e-05
ENSMUSG00000026879	Gsn	227753	3.46975	3.26541	100.73	9.2593e-10	1.07451e-07
ENSMUSG00000063919	Srrm4	68955	3.46168	2.11387	33.8415	6.93596e-06	0.000136895
ENSMUSG00000030096	Slc6a6	21366	3.45588	4.5716	169.767	6.07968e-12	2.09727e-09
ENSMUSG00000096944	Gm26722		3.41151	1.6361	34.8078	1.55245e-05	0.000265804
ENSMUSG00000032517	Mobp	17433	3.40089	1.72672	45.6026	4.46301e-06	9.69409e-05
ENSMUSG00000090272	Mndal	100040462	3.38145	1.37405	26.7184	0.000301432	0.00294225
ENSMUSG00000053219	Raet1e	379043	3.37545	1.98411	24.1306	6.19293e-05	0.000811035
ENSMUSG00000027966	Col11a1	12814	3.35118	6.24268	209.844	7.19396e-13	3.96174e-10
ENSMUSG00000032511	Scn5a	20271	3.30464	3.11284	102.308	8.01688e-10	9.66111e-08
ENSMUSG00000028226	Mmp16	17389	3.23476	2.44392	78.7613	8.57382e-09	6.24742e-07
ENSMUSG00000028927	Padi2	18600	3.19708	1.32984	16.0172	0.00109666	0.00831989
ENSMUSG00000020734	Grin2c	14813	3.17539	2.00653	37.0229	3.68631e-06	8.29452e-05
ENSMUSG00000047976	Kcna1	16485	3.157	1.44109	31.4222	0.00037243	0.00346781
ENSMUSG00000073418	C4b	12268	3.14923	3.62563	75.306	1.27165e-08	8.43259e-07
ENSMUSG00000097489	Gm26808		3.11816	1.43041	31.9843	0.000467153	0.004188
ENSMUSG00000022491	Glycam1	14663	3.11345	1.95483	50.79	5.03188e-07	1.64231e-05
ENSMUSG00000025610	Map3k7cl	224419	3.10152	1.51939	20.8367	0.000192181	0.00205337
ENSMUSG00000079808	AC168977.1	102638047	3.0944	1.30704	20.5597	0.00122335	0.00912094
ENSMUSG00000072812	Ahnak2	100041194	3.03793	1.67167	34.0613	3.92623e-05	0.00056045
ENSMUSG00000001507	Itga3	16400	3.03487	1.61474	34.5919	7.99228e-05	0.00101179
ENSMUSG00000028373	Astn2	56079	3.03107	2.26615	65.2786	4.34862e-08	2.28997e-06
ENSMUSG00000109598	Gm36356		3.0252	1.29237	11.3951	0.0040221	0.0227068
ENSMUSG00000040212	Emp3	13732	3.01109	2.52912	46.869	6.37288e-07	1.99678e-05
ENSMUSG00000035783	Acta2	11475	3.00944	1.52034	18.8919	0.000257328	0.0025946
ENSMUSG00000063239	Grm4	268934	3.00196	2.29918	49.4615	4.18937e-07	1.4385e-05
ENSMUSG00000024043	Arhgap28	268970	2.98221	1.50069	15.6859	0.000644589	0.00540738
ENSMUSG00000026748	Plxdc2	67448	2.96214	2.69641	72.5712	1.75498e-08	1.11651e-06
ENSMUSG00000027977	Ndst3	83398	2.95668	1.47331	22.0151	0.000500397	0.00441965
ENSMUSG00000049154	Fam183b	75429	2.94704	1.8125	30.4165	1.42991e-05	0.000248904
ENSMUSG00000027546	Atp9a	11981	2.88688	3.47235	119.229	1.90268e-10	3.05722e-08
ENSMUSG00000058656	Samd12	320679	2.87573	3.91513	171.951	5.35259e-12	1.91669e-09
ENSMUSG00000027861	Casq2	12373	2.872	3.40839	152.481	1.75992e-11	4.6752e-09
ENSMUSG00000020932	Gfap	14580	2.86804	4.71123	124.07	1.30157e-10	2.33038e-08
ENSMUSG00000032083	Apoa1	11806	2.86743	3.07546	6.75099	0.0162601	0.0653586
ENSMUSG00000097209	AU022754	105975	2.85704	1.64421	28.9564	0.000109902	0.00131431
ENSMUSG00000029718	Pcolce	18542	2.85051	3.93249	123.295	1.38201e-10	2.40566e-08
ENSMUSG00000053024	Cntn2	21367	2.83267	1.93513	25.5028	4.42073e-05	0.000615611
ENSMUSG00000010461	Eya4	14051	2.82991	1.75241	37.2505	3.39044e-05	0.00049525
ENSMUSG00000025784	Clec3b	21922	2.80968	1.52849	19.6342	0.00045811	0.00412168
ENSMUSG00000104346	Pcdhga3	93711	2.80303	3.86469	132.826	6.75704e-11	1.32322e-08
ENSMUSG00000038236	Hoxa7	15404	2.76788	4.09065	205.836	8.75248e-13	4.38779e-10
ENSMUSG00000042662	Dusp15	252864	2.74133	3.21019	96.5546	1.368e-09	1.42876e-07
ENSMUSG00000071177	Serpina1d	20703	2.74044	2.41258	4.84882	0.0382328	0.121741
ENSMUSG00000079547	H2-DMb1	14999	2.73556	1.33594	19.9083	0.00325464	0.0194055
ENSMUSG00000031748	Gnao1	14681	2.7216	5.56259	379.354	1.51092e-15	1.72149e-12
ENSMUSG00000020191	4930415F15Rik	73862	2.72128	1.58435	24.0078	0.000350067	0.00330624
ENSMUSG00000017493	Igfbp4	16010	2.70603	7.77669	115.962	2.47674e-10	3.83222e-08
ENSMUSG00000020435	Osbp2	74309	2.69381	2.92649	54.3605	1.97494e-07	7.66314e-06
ENSMUSG00000040606	Kazn	71529	2.67312	2.29035	27.5341	2.73347e-05	0.000414752
ENSMUSG00000022219	Cideb	12684	2.67032	1.56801	16.7473	0.000495909	0.00438618
ENSMUSG00000029608	Rph3a	19894	2.66207	1.96504	28.3401	2.27165e-05	0.000359478
ENSMUSG00000042436	Mfap4	76293	2.65092	1.22213	15.2484	0.00681502	0.0339613
ENSMUSG00000078672	Mup20	381530	2.64932	1.62239	5.96715	0.0228919	0.0846926
ENSMUSG00000024268	Celf4	108013	2.64363	3.64877	151.583	1.86515e-11	4.6752e-09
ENSMUSG00000054612	Mgmt	17314	2.6213	3.44923	26.109	3.82139e-05	0.000548609
ENSMUSG00000042129	Rassf4	213391	2.61506	1.97725	16.2142	0.000547913	0.00475553
ENSMUSG00000089901	Gm8113		2.60829	1.35935	19.2703	0.00388127	0.022141
ENSMUSG00000059456	Ptk2b	19229	2.60559	1.51907	15.6308	0.000993545	0.00765341
ENSMUSG00000027314	Dll4	54485	2.5992	1.39652	14.7005	0.002967	0.0179726
ENSMUSG00000025855	Prkar1b	19085	2.59608	2.65415	52.7372	2.51971e-07	9.22719e-06
ENSMUSG00000041957	Pkp2	67451	2.5929	1.82402	24.6624	5.4277e-05	0.000733629
ENSMUSG00000099696	2900052N01Rik	73040	2.59	1.78473	24.4229	6.84854e-05	0.000883963
ENSMUSG00000017756	Slc12a7	20499	2.58287	2.43142	36.6625	3.95283e-06	8.81509e-05
ENSMUSG00000049265	Kcnk3	16527	2.58265	2.63698	43.7959	1.07049e-06	3.09134e-05
ENSMUSG00000034701	Neurod1	18012	2.57447	4.09647	145.186	2.846e-11	6.36944e-09
ENSMUSG00000022875	Kng1	16644	2.5694	1.68044	5.39055	0.0297044	0.101829
ENSMUSG00000041794	Myrip	245049	2.56905	1.30045	13.8411	0.00656003	0.0330666
ENSMUSG00000037679	Inf2	70435	2.55562	4.28077	148.316	2.30974e-11	5.46189e-09
ENSMUSG00000079015	Serpina1c	20702	2.54499	2.92298	4.29641	0.0498781	0.148945
ENSMUSG00000015968	Cacna1d	12289	2.53231	1.82606	22.1107	0.000103744	0.00125869
ENSMUSG00000086191	Zfp652os	432396	2.51696	1.86226	28.9039	4.05904e-05	0.000572883
ENSMUSG00000108616	Gm35040		2.49897	6.34163	66.2564	3.83367e-08	2.06212e-06
ENSMUSG00000022146	Osmr	18414	2.49827	1.64796	24.9737	0.00042753	0.00390109
ENSMUSG00000003746	Man1a	17155	2.47672	1.49686	15.8777	0.00185268	0.012598
ENSMUSG00000037580	Gch1	14528	2.47466	1.74434	22.3267	0.00017922	0.00192473
ENSMUSG00000026204	Ptprn	19275	2.47153	5.14512	45.812	7.59682e-07	2.29978e-05
ENSMUSG00000025934	Gsta3	14859	2.44218	1.54003	6.53195	0.0178676	0.0704597
ENSMUSG00000006154	Eps8l1	67425	2.4384	1.69918	21.1095	0.000330555	0.00315766
ENSMUSG00000022037	Clu	12759	2.43426	5.1703	135.862	5.42998e-11	1.08022e-08
ENSMUSG00000024990	Rbp4	19662	2.42575	1.9075	6.40619	0.0188698	0.0732411
ENSMUSG00000024617	Camk2a	12322	2.41906	3.87168	105.601	5.9702e-10	7.48245e-08
ENSMUSG00000029648	Flt1	14254	2.41559	2.58961	42.8026	1.27261e-06	3.5365e-05
ENSMUSG00000058806	Col13a1	12817	2.41376	1.47721	15.3512	0.00267303	0.0166093
ENSMUSG00000097393	D030068K23Rik	628686	2.41248	1.3302	12.0219	0.00814499	0.0390667
ENSMUSG00000028457	Atp8b5	320571	2.40137	1.484	18.3566	0.00262963	0.0163966
ENSMUSG00000046186	Cd109	235505	2.39389	4.77325	97.5818	1.24116e-09	1.34099e-07
ENSMUSG00000029368	Alb	11657	2.38047	3.93513	3.99388	0.0579301	0.16551
ENSMUSG00000087443	Ppp1r18os		2.37922	3.02926	75.6065	1.2281e-08	8.18713e-07
ENSMUSG00000058207	Serpina3k	20714	2.37774	2.36026	4.03179	0.0568442	0.163438
ENSMUSG00000032081	Apoc3	11814	2.37764	1.88739	4.48832	0.0454299	0.138838
ENSMUSG00000025875	Tspan17	74257	2.37574	3.44591	157.78	1.25681e-11	3.75039e-09
ENSMUSG00000031722	Hp	15439	2.37375	1.8225	4.516	0.0448262	0.137385
ENSMUSG00000026664	Phyh	16922	2.36181	2.04839	6.20969	0.0205635	0.0779795
ENSMUSG00000072825	Cep170b	217882	2.35333	3.59165	139.105	4.31887e-11	8.8735e-09
ENSMUSG00000017754	Pltp	18830	2.35148	2.37841	38.7575	2.65009e-06	6.31436e-05
ENSMUSG00000057378	Ryr3	20192	2.32915	2.08437	35.7002	9.12198e-06	0.000171894
ENSMUSG00000028972	Car6	12353	2.31432	3.00866	38.8266	2.61597e-06	6.25687e-05
ENSMUSG00000044056	Efcab9	69306	2.31049	1.38723	16.1788	0.0072252	0.0354833
ENSMUSG00000022565	Plec	18810	2.30429	5.26816	64.2348	4.98272e-08	2.55936e-06
ENSMUSG00000025492	Ifitm3	66141	2.30263	8.96977	21.6965	0.000115681	0.00136905
ENSMUSG00000005968	Tuft1	22156	2.29564	1.68353	12.3744	0.00189838	0.0127916
ENSMUSG00000022636	Alcam	11658	2.29128	3.23111	55.6588	1.63144e-07	6.63858e-06
ENSMUSG00000038527	C1rl	232371	2.28608	1.54498	14.9666	0.00234835	0.01502
ENSMUSG00000028167	Bdh2	69772	2.2838	2.8543	47.2931	5.94374e-07	1.8853e-05
ENSMUSG00000074151	Nlrc5	434341	2.28317	1.31214	13.6268	0.0128123	0.054683
ENSMUSG00000071178	Serpina1b	20701	2.2767	2.51184	3.73758	0.0659223	0.181664
ENSMUSG00000036585	Fgf1	14164	2.26137	5.45153	126.098	1.11441e-10	2.04248e-08
ENSMUSG00000031595	Pdgfrl	68797	2.26005	1.64652	11.0055	0.00307286	0.0184976
ENSMUSG00000005883	Spo11	26972	2.25904	1.5061	10.7771	0.00349549	0.020529
ENSMUSG00000032060	Cryab	12955	2.25708	4.29058	49.2559	4.32864e-07	1.47021e-05
ENSMUSG00000097313	Gm26569		2.23932	1.31794	12.1299	0.0138267	0.0578995
ENSMUSG00000041552	Ptchd1	211612	2.22961	1.81789	18.1807	0.000305527	0.00297527
ENSMUSG00000022952	Runx1	12394	2.22707	2.37388	32.9177	8.39174e-06	0.000161533
ENSMUSG00000020609	Apob	238055	2.22373	1.70225	4.25889	0.0508041	0.150712
ENSMUSG00000030513	Pcsk6	18553	2.21643	3.28952	64.0172	5.12719e-08	2.6e-06
ENSMUSG00000047907	Tshz2	228911	2.21437	5.20239	149.206	2.17814e-11	5.24972e-09
ENSMUSG00000026072	Il1r1	16177	2.21187	1.85953	11.6924	0.00240638	0.0152859
ENSMUSG00000037738	Nek5	330721	2.2108	1.82936	15.1966	0.000750993	0.00610388
ENSMUSG00000015850	Adamtsl4	229595	2.20463	1.70029	20.316	0.000881362	0.00694628
ENSMUSG00000041592	Sdk2	237979	2.20452	2.69793	36.2548	4.28e-06	9.37784e-05
ENSMUSG00000063063	Ctnna2	12386	2.19886	3.05002	49.9187	3.89694e-07	1.34918e-05
ENSMUSG00000049112	Oxtr	18430	2.19151	1.292	10.8317	0.0181719	0.0713051
ENSMUSG00000037206	Islr	26968	2.186	1.44242	12.2915	0.00701627	0.0346473
ENSMUSG00000001020	S100a4	20198	2.16808	4.61149	119.694	1.83349e-10	2.98431e-08
ENSMUSG00000016262	Sertad4	214791	2.15363	1.48787	17.9913	0.00562497	0.0292394
ENSMUSG00000027560	Dok5	76829	2.14346	1.49557	15.4861	0.00550033	0.0287112
ENSMUSG00000022150	Dab2	13132	2.14329	2.52568	47.0962	6.13889e-07	1.93313e-05
ENSMUSG00000037411	Serpine1	18787	2.12304	1.56221	17.9934	0.00363266	0.0211956
ENSMUSG00000034584	Exph5	320051	2.12182	1.51529	11.5806	0.00512785	0.0273014
ENSMUSG00000050541	Adra1b	11548	2.11499	2.02705	21.4547	0.000123336	0.00144329
ENSMUSG00000001119	Col6a1	12833	2.11269	1.67507	12.487	0.00182645	0.012461
ENSMUSG00000020701	Tmem132e	270893	2.09332	1.44938	12.0038	0.00883399	0.041654
ENSMUSG00000024164	C3	12266	2.08224	2.4782	5.11646	0.0337177	0.111559
ENSMUSG00000037428	Vgf	381677	2.07697	1.57741	12.1889	0.00382897	0.0219426
ENSMUSG00000039899	Fgl2	14190	2.07541	1.61739	11.629	0.00287197	0.017507
ENSMUSG00000045679	Pqlc3	217430	2.06385	2.51892	43.5384	1.11929e-06	3.20486e-05
ENSMUSG00000061808	Ttr	22139	2.062	2.56773	3.12404	0.0907494	0.226125
ENSMUSG00000027834	Serpini1	20713	2.05249	1.94314	26.7305	0.000219755	0.00228563
ENSMUSG00000030771	Micalcl		2.04403	2.09604	25.9666	5.43578e-05	0.000733629
ENSMUSG00000025479	Cyp2e1	13106	2.03504	1.91422	3.14828	0.089584	0.224192
ENSMUSG00000029994	Anxa4	11746	2.03025	1.81121	19.9053	0.000768567	0.00622251
ENSMUSG00000047904	Sstr2	20606	2.02767	1.43643	9.12794	0.0116716	0.050951
ENSMUSG00000027894	Slc6a17	229706	2.02757	2.11742	21.4268	0.000124253	0.00144864
ENSMUSG00000074813	Gm14005		2.0274	2.32823	34.6512	5.88489e-06	0.000121508
ENSMUSG00000040714	Klc3	232943	2.02436	1.49525	15.9051	0.00807189	0.0387903
ENSMUSG00000085890	Tnfsf13os		2.01566	1.46516	10.3967	0.0100821	0.0457159
ENSMUSG00000044788	Fads6	328035	2.01469	1.75241	12.7087	0.00169345	0.01176
ENSMUSG00000051251	Nhlh1	18071	2.00358	1.8258	7.87761	0.0101615	0.0460261
ENSMUSG00000005686	Ampd3	11717	1.9989	3.57939	57.4988	1.25127e-07	5.40763e-06
ENSMUSG00000020866	Cacna1g	12291	1.99462	2.01392	32.8376	0.000162845	0.00177981
ENSMUSG00000079235	Ccdc13	100502861	1.98388	2.83317	32.5407	9.07874e-06	0.000171361
ENSMUSG00000031778	Cx3cl1	20312	1.98318	3.97795	74.7505	1.35662e-08	8.94871e-07
ENSMUSG00000052688	Rab7b	226421	1.9801	2.45467	20.1704	0.000174464	0.00188172
ENSMUSG00000032372	Plscr2	18828	1.97618	1.68998	18.2435	0.00249594	0.01568
ENSMUSG00000001021	S100a3	20197	1.97503	1.39686	10.559	0.0172378	0.0684758
ENSMUSG00000053279	Aldh1a1	11668	1.97402	3.52444	32.3505	9.44864e-06	0.00017622
ENSMUSG00000023224	Serping1	12258	1.97399	1.80581	6.54124	0.0177959	0.070314
ENSMUSG00000034825	Nrip3	78593	1.95838	1.64652	13.3774	0.00365329	0.0212368
ENSMUSG00000027408	Cpxm1	56264	1.95754	2.87537	53.2944	2.31617e-07	8.6912e-06
ENSMUSG00000037306	Man1c1	230815	1.9553	3.38448	30.747	1.33071e-05	0.000233582
ENSMUSG00000027967	Neurog2	11924	1.94796	1.59903	14.1428	0.00525749	0.0278026
ENSMUSG00000000308	Ckmt1	12716	1.94574	2.30467	21.9667	0.000107736	0.00129459
ENSMUSG00000025478	Dpysl4	26757	1.94088	2.8371	33.9741	6.75068e-06	0.000134083
ENSMUSG00000005716	Pvalb	19293	1.93976	1.68746	12.1892	0.00295387	0.0179105
ENSMUSG00000021285	Ppp1r13b	21981	1.93522	2.73651	34.633	5.90651e-06	0.000121622
ENSMUSG00000042453	Reln	19699	1.93182	1.47883	11.9352	0.0119757	0.0518988
ENSMUSG00000029120	Ppp2r2c	269643	1.93109	5.29069	182.966	2.87563e-12	1.12626e-09
ENSMUSG00000025888	Casp1	12362	1.92597	1.3924	11.3728	0.0202264	0.0771614
ENSMUSG00000057596	Trim30d	209387	1.92541	2.5153	28.3049	2.28994e-05	0.000361004
ENSMUSG00000026489	Coq8a	67426	1.92087	1.56922	11.8974	0.00704702	0.0347854
ENSMUSG00000067818	Myl9	98932	1.91741	2.80632	24.4044	5.78517e-05	0.000768882
ENSMUSG00000032128	Robo3	19649	1.91664	1.97012	18.7914	0.000379179	0.00351497
ENSMUSG00000022587	Ly6e	17069	1.91601	3.68157	39.0059	2.52974e-06	6.06219e-05
ENSMUSG00000040867	Begain	380785	1.91396	1.51244	12.2365	0.0103142	0.0465329
ENSMUSG00000039438	Ttc36	192653	1.91361	1.34627	5.92635	0.0269038	0.0950352
ENSMUSG00000039058	Ak5	229949	1.90997	1.73813	12.408	0.00234062	0.0149821
ENSMUSG00000024544	Ldlrad4	52662	1.90562	1.38619	9.16964	0.0221238	0.0823762
ENSMUSG00000057246	BC051142	407788	1.89019	1.292	6.75465	0.0375303	0.120501
ENSMUSG00000034684	Sema3f	20350	1.88725	1.51718	11.6292	0.0109257	0.0485746
ENSMUSG00000046844	Vat1l	270097	1.8868	2.00832	21.8919	0.000329397	0.00315418
ENSMUSG00000044117	2900011O08Rik	67254	1.88628	3.49294	50.6577	3.47013e-07	1.21483e-05
ENSMUSG00000034488	Edil3	13612	1.88624	3.83401	39.6743	2.23454e-06	5.51504e-05
ENSMUSG00000025020	Slit1	20562	1.88428	1.35688	8.10054	0.0274115	0.0962051
ENSMUSG00000113361	AC152827.1		1.8824	1.64997	8.72496	0.00724201	0.0355241
ENSMUSG00000021585	Cast	12380	1.88136	3.3267	90.6413	2.43643e-09	2.33098e-07
ENSMUSG00000005054	Cstb	13014	1.87358	4.44302	63.3394	5.6074e-08	2.76683e-06
ENSMUSG00000000861	Bcl11a	14025	1.87033	1.40881	10.0889	0.0215048	0.0805979
ENSMUSG00000031488	Rab11fip1	75767	1.86812	1.42403	6.13485	0.0212526	0.0799395
ENSMUSG00000031596	Slc7a2	11988	1.86407	3.2097	39.4645	2.32294e-06	5.69733e-05
ENSMUSG00000037754	Ppp1r16b	228852	1.86183	3.80807	39.4745	2.31865e-06	5.69733e-05
ENSMUSG00000106198	Gm42504		1.85906	1.38239	6.77676	0.0255777	0.0916424
ENSMUSG00000019806	Aig1	66253	1.85802	4.25614	98.8875	1.09809e-09	1.21791e-07
ENSMUSG00000033717	Adra2a	11551	1.85711	2.25125	19.7805	0.000194272	0.00207218
ENSMUSG00000041577	Prelp	116847	1.85359	3.56824	82.0832	5.94419e-09	4.62723e-07
ENSMUSG00000009731	Kcnd1	16506	1.84402	1.8014	15.8403	0.00201775	0.0133378
ENSMUSG00000060591	Ifitm2	80876	1.84393	4.00739	42.7884	1.27578e-06	3.53747e-05
ENSMUSG00000097203	4732419C18Rik	100042484	1.84124	1.30338	7.57438	0.0398761	0.125949
ENSMUSG00000103585	Pcdhgb4	93701	1.8397	1.38135	5.14375	0.0380855	0.121488
ENSMUSG00000022055	Nefl	18039	1.83678	1.43208	9.09812	0.0207978	0.0786777
ENSMUSG00000028785	Hpca	15444	1.83462	2.37074	10.787	0.00332551	0.0197248
ENSMUSG00000041012	Cmtm8	70031	1.83336	2.38429	30.4183	1.5462e-05	0.000265243
ENSMUSG00000070306	Ccdc153	270150	1.83334	2.43926	20.1715	0.000174412	0.00188172
ENSMUSG00000049555	Tmie	20776	1.83268	1.71192	13.0472	0.00390327	0.022216
ENSMUSG00000039904	Gpr37	14763	1.82833	2.06875	20.7191	0.000287471	0.002828
ENSMUSG00000057143	Trim12c	319236	1.82742	2.86041	16.2094	0.000548713	0.00475918
ENSMUSG00000057604	Lmcd1	30937	1.82416	3.72687	108.152	4.77646e-10	6.72622e-08
ENSMUSG00000033831	Fgb	110135	1.82328	2.8873	2.53329	0.125465	0.281599
ENSMUSG00000107388	Gm42788	105242579	1.82071	1.76441	9.75194	0.00487757	0.0262814
ENSMUSG00000026833	Olfm1	56177	1.81964	5.89726	279.079	3.81559e-14	2.9888e-11
ENSMUSG00000000120	Ngfr	18053	1.81733	2.29458	27.3322	4.25815e-05	0.000596283
ENSMUSG00000043903	Zfp469	195209	1.81366	1.73894	13.8799	0.00354298	0.0207593
ENSMUSG00000057914	Cacnb2	12296	1.81082	2.87426	21.0997	0.000135595	0.00155339
ENSMUSG00000041548	Hspb8	80888	1.80308	5.16436	30.5595	1.38602e-05	0.000242273
ENSMUSG00000042078	Svop	68666	1.79963	4.89764	64.7618	4.65082e-08	2.41862e-06
ENSMUSG00000050908	Tvp23a	383103	1.79638	2.81237	25.427	4.5026e-05	0.000625622
ENSMUSG00000091712	Sec14l5	665119	1.79495	2.01905	26.3819	0.000526134	0.00460477
ENSMUSG00000030413	Pglyrp1	21946	1.79236	1.59036	14.5011	0.00973902	0.0447103
ENSMUSG00000085696	Hoxaas3	72628	1.79058	1.59784	13.4704	0.00937808	0.0436124
ENSMUSG00000031805	Jak3	16453	1.78935	1.83924	12.5245	0.0020168	0.0133378
ENSMUSG00000004044	Cavin1	19285	1.78885	5.97137	31.9628	1.02541e-05	0.000188016
ENSMUSG00000016346	Kcnq2	16536	1.78266	1.9058	8.12162	0.00920581	0.0429867
ENSMUSG00000028631	Kcnq4	60613	1.7822	3.49615	54.9433	1.81186e-07	7.20892e-06
ENSMUSG00000030361	Klrb1a	17057	1.76261	1.60409	8.90996	0.00999702	0.0454783
ENSMUSG00000026922	Agpat2	67512	1.75904	1.6517	15.2797	0.00765804	0.0371577
ENSMUSG00000026433	Rab29	226422	1.75843	3.4747	43.9744	1.03803e-06	3.02551e-05
ENSMUSG00000040663	Clcf1	56708	1.75462	1.63261	10.5868	0.0087187	0.041219
ENSMUSG00000031451	Gas6	14456	1.74975	2.14545	8.29741	0.0111841	0.0492689
ENSMUSG00000041757	Plekha6	240753	1.74933	1.59366	9.68249	0.0111344	0.0490925
ENSMUSG00000085776	5430402O13Rik	73183	1.74441	1.51876	10.3897	0.0171542	0.0682086
ENSMUSG00000054763	Defb42	619548	1.74379	1.53629	11.1933	0.0156266	0.0633812
ENSMUSG00000053113	Socs3	12702	1.73579	3.74221	17.3488	0.00038964	0.00359865
ENSMUSG00000009734	Pou6f2	218030	1.73549	1.35159	6.60187	0.0409978	0.128617
ENSMUSG00000075122	Cd80	12519	1.73522	1.40268	9.2312	0.0320965	0.107817
ENSMUSG00000058740	Kcnt1	227632	1.73487	2.03015	14.4527	0.00095146	0.00738368
ENSMUSG00000026315	Serpinb8	20725	1.73455	1.90941	7.50495	0.01184	0.051471
ENSMUSG00000025348	Itga7	16404	1.73199	4.37359	38.438	2.81412e-06	6.59241e-05
ENSMUSG00000040811	Eml2	72205	1.72832	1.74569	13.4754	0.00491314	0.0264276
ENSMUSG00000075593	Gal3st4	330217	1.72622	1.44706	8.38101	0.0263703	0.0936542
ENSMUSG00000031767	Nudt7	67528	1.72577	1.41085	8.96172	0.0316296	0.106506
ENSMUSG00000040564	Apoc1	11812	1.72457	2.45945	4.27146	0.0504918	0.150309
ENSMUSG00000031442	Mcf2l	17207	1.72399	2.96064	51.2196	3.17974e-07	1.1246e-05
ENSMUSG00000043857	Mgat5b	268510	1.72139	2.15398	21.1363	0.000294552	0.00288408
ENSMUSG00000039963	Ccdc40	207607	1.72104	1.65486	6.37014	0.0191685	0.0742117
ENSMUSG00000004626	Stxbp2	20911	1.72053	1.88419	11.4689	0.00260395	0.0162445
ENSMUSG00000021814	Anxa7	11750	1.71816	1.89273	14.9332	0.00200712	0.0132956
ENSMUSG00000047230	Cldn2	12738	1.71063	1.35864	4.35066	0.0485725	0.146257
ENSMUSG00000040613	Apobec1	11810	1.69703	4.22857	84.207	4.73208e-09	3.90178e-07
ENSMUSG00000062609	Kcnj15	16516	1.68724	1.43643	7.25135	0.0310469	0.105307
ENSMUSG00000044976	Wdr72	546144	1.68541	1.35052	5.67875	0.0466361	0.141901
ENSMUSG00000028758	Kif17	16559	1.68043	1.80657	13.3376	0.00418859	0.0234251
ENSMUSG00000047735	Samd9l	209086	1.67898	1.7897	8.4107	0.00819992	0.03924
ENSMUSG00000073805	Fam196a	627214	1.66716	1.50927	8.66741	0.0229914	0.0847752
ENSMUSG00000029096	Htra3	78558	1.662	3.94157	36.4763	4.0988e-06	9.06e-05
ENSMUSG00000079363	Gbp4	17472	1.65857	1.40165	5.16492	0.0395664	0.12516
ENSMUSG00000066258	Trim12a	76681	1.65448	1.84929	10.884	0.0036465	0.0212142
ENSMUSG00000041954	Tnfrsf18	21936	1.65359	1.66058	12.8153	0.0109087	0.0485335
ENSMUSG00000063296	Tmem117	320709	1.64134	1.64854	9.82154	0.0121961	0.052527
ENSMUSG00000030208	Emp1	13730	1.62998	1.41356	7.18611	0.0404363	0.127252
ENSMUSG00000053117	E330013P04Rik	107376	1.62613	3.72317	91.1768	2.30949e-09	2.26131e-07
ENSMUSG00000036523	Greb1	268527	1.62275	1.85729	14.8527	0.00405267	0.0228279
ENSMUSG00000024292	Cyp4f14	64385	1.62018	2.25106	13.0516	0.00150812	0.0107884
ENSMUSG00000002190	Clgn	12745	1.61736	2.80386	35.7423	4.73385e-06	0.000101418
ENSMUSG00000032105	Pdzd3	170761	1.61616	2.71989	28.5275	2.17697e-05	0.0003489
ENSMUSG00000048015	Neurod4	11923	1.61535	1.87979	5.56783	0.0273946	0.0962017
ENSMUSG00000027947	Il6ra	16194	1.60758	3.06918	26.45	3.52373e-05	0.000512926
ENSMUSG00000028977	Casz1	69743	1.60321	1.35017	6.5691	0.0570828	0.163899
ENSMUSG00000026831	1700007K13Rik	69327	1.60095	3.40388	31.8728	1.04518e-05	0.000190723
ENSMUSG00000020241	Col6a2	12834	1.59423	1.34982	5.33297	0.0584225	0.166563
ENSMUSG00000021892	Sh3bp5	24056	1.59166	5.71493	89.6252	2.69875e-09	2.52414e-07
ENSMUSG00000032038	St3gal4	20443	1.58702	3.06843	34.8456	5.65925e-06	0.000118016
ENSMUSG00000030111	A2m	232345	1.58701	4.75809	81.9222	6.04904e-09	4.65461e-07
ENSMUSG00000022935	Grik1	14805	1.57852	2.0036	9.88586	0.00463787	0.0253345
ENSMUSG00000047842	Diras2	68203	1.57779	2.78276	22.0743	0.000104737	0.00126828
ENSMUSG00000040490	Lrfn2	70530	1.57749	1.64219	6.52845	0.0178946	0.0704597
ENSMUSG00000060550	H2-Q7	15018	1.57376	1.59665	10.7626	0.0202779	0.0772235
ENSMUSG00000045813	Gm9801		1.56769	1.27829	4.6564	0.0822502	0.211628
ENSMUSG00000063506	Arhgap22	239027	1.56745	1.56251	8.71668	0.0243989	0.0887638
ENSMUSG00000023031	Cela1	109901	1.56649	3.70861	40.74	1.83866e-06	4.7221e-05
ENSMUSG00000079657	Rab26	328778	1.56514	5.39866	53.4375	2.26685e-07	8.58296e-06
ENSMUSG00000062184	Hs6st2	50786	1.56487	4.65143	41.0254	1.74611e-06	4.5497e-05
ENSMUSG00000046192	Iqub	214704	1.5644	1.72727	10.2922	0.0108811	0.048474
ENSMUSG00000110980	AC122428.2		1.56174	1.63174	8.73235	0.0178248	0.0703838
ENSMUSG00000097182	A830009L08Rik	320297	1.55641	1.39205	6.78806	0.0538294	0.157113
ENSMUSG00000045441	Gprin3	243385	1.55626	1.47753	5.37637	0.0372841	0.119939
ENSMUSG00000047361	Gm973	381260	1.55356	4.03622	90.7481	2.41054e-09	2.32394e-07
ENSMUSG00000029408	Abcb9	56325	1.54999	3.30877	54.7428	1.86625e-07	7.35524e-06
ENSMUSG00000097509	B230322F03Rik		1.54748	1.46646	6.65176	0.0401421	0.126467
ENSMUSG00000062151	Unc13c	208898	1.53963	1.32517	5.80675	0.073317	0.195299
ENSMUSG00000078776	9530053A07Rik	319482	1.53913	5.20429	42.4	1.36608e-06	3.71391e-05
ENSMUSG00000078235	Fam43b	625638	1.53832	1.82019	8.01128	0.00962508	0.0443986
ENSMUSG00000097748	Gm26533		1.53322	1.56282	5.7115	0.0272569	0.0959849
ENSMUSG00000017718	Afmid	71562	1.53299	1.61533	7.64624	0.0213682	0.0802061
ENSMUSG00000035773	Kiss1r	114229	1.5313	1.45367	8.85763	0.0444005	0.136223
ENSMUSG00000026456	Cyb5r1	72017	1.53066	5.80165	155.84	1.41999e-11	4.13877e-09
ENSMUSG00000041617	Ccdc74a	72315	1.52829	1.99615	17.8641	0.0029069	0.0176855
ENSMUSG00000087626	Gm15050	100504154	1.52803	2.01437	8.52876	0.00782455	0.0378046
ENSMUSG00000024379	Tslp	53603	1.52416	2.04203	10.0573	0.0043498	0.0241328
ENSMUSG00000061740	Cyp2d22	56448	1.52409	1.29972	5.42255	0.0835543	0.214016
ENSMUSG00000032717	Mdfi	17240	1.52382	3.53894	32.911	8.40337e-06	0.000161533
ENSMUSG00000026424	Gpr37l1	171469	1.52219	7.049	140.479	3.92521e-11	8.33807e-09
ENSMUSG00000073421	H2-Ab1	14961	1.51487	2.12943	12.7367	0.0016774	0.0116793
ENSMUSG00000035863	Palm	18483	1.5136	3.53941	57.0825	1.32794e-07	5.64647e-06
ENSMUSG00000001555	Fkbp10	14230	1.50668	2.16912	6.24367	0.0202589	0.0771981
ENSMUSG00000044471	Lncpint	232685	1.50564	1.83241	12.8033	0.008112	0.0389233
ENSMUSG00000054942	Miga1	215708	1.50497	3.37502	31.6165	1.10375e-05	0.000198754
ENSMUSG00000046321	Hs3st2	195646	1.48858	1.44507	6.02612	0.0517586	0.153029
ENSMUSG00000097460	Gm26734		1.48836	1.44374	6.42417	0.0520756	0.153749
ENSMUSG00000068601	Gm10244	621427	1.48749	1.65457	10.4531	0.020945	0.0790672
ENSMUSG00000030272	Camk1	52163	1.48459	5.82818	67.1573	3.41763e-08	1.87865e-06
ENSMUSG00000046532	Ar	11835	1.48113	2.01213	10.7469	0.00345211	0.0203506
ENSMUSG00000045876	Pcdhb8	93879	1.48068	2.11825	15.1565	0.00185702	0.0126078
ENSMUSG00000045062	Pcdhb7	93878	1.48057	3.7298	16.8403	0.000453349	0.00408764
ENSMUSG00000026956	Uap1l1	227620	1.48014	3.701	83.8636	4.90827e-09	3.99451e-07
ENSMUSG00000062542	Syt9	60510	1.47761	1.37962	6.03233	0.0689248	0.187139
ENSMUSG00000018593	Sparc	20692	1.47703	9.43262	84.3389	4.66625e-09	3.8988e-07
ENSMUSG00000005043	Sgsh	27029	1.47491	4.86844	91.9183	2.14545e-09	2.15111e-07
ENSMUSG00000032702	Kank1	107351	1.47431	2.89395	21.5831	0.000119205	0.00140281
ENSMUSG00000086298	Gm11716		1.474	1.68914	9.00499	0.0187741	0.0729149
ENSMUSG00000027612	Mmp24	17391	1.46882	2.32967	16.5845	0.000518177	0.00454148
ENSMUSG00000024778	Fas	14102	1.46722	2.64912	22.7225	8.85068e-05	0.00110374
ENSMUSG00000002032	Tmem25	71687	1.46419	1.83241	11.6497	0.0098071	0.0449241
ENSMUSG00000039005	Tlr4	21898	1.4622	1.39205	4.24217	0.068294	0.185955
ENSMUSG00000032322	Pstpip1	19200	1.46207	1.62414	9.41481	0.0263147	0.0935874
ENSMUSG00000032578	Cish	12700	1.46169	1.93088	8.89098	0.00678633	0.0338318
ENSMUSG00000056091	St3gal5	20454	1.45982	6.42653	97.4885	1.25214e-09	1.34129e-07
ENSMUSG00000026796	Fam129b	227737	1.45435	2.205	15.5567	0.00129682	0.00957753
ENSMUSG00000092274	Neat1	66961	1.45376	3.81648	20.7179	0.000150282	0.00167191
ENSMUSG00000025592	Dach2	93837	1.45376	2.9184	19.7487	0.000195994	0.00208169
ENSMUSG00000093661	Eif4e3	66892	1.45168	1.35865	4.15974	0.0793595	0.206437
ENSMUSG00000045752	Tssc4	56844	1.4505	7.76723	316.285	1.03061e-14	8.6111e-12
ENSMUSG00000031825	Crispld2	78892	1.44956	3.7828	21.9599	0.000107927	0.0012951
ENSMUSG00000063142	Kcnma1	16531	1.44898	5.74621	146.848	2.54623e-11	5.80215e-09
ENSMUSG00000114516	AC187103.1		1.44735	1.292	5.57855	0.101383	0.243744
ENSMUSG00000044681	Cnpy1	269637	1.44457	4.33222	77.8012	9.55296e-09	6.80269e-07
ENSMUSG00000097296	Gm26532		1.44439	1.55423	6.65255	0.0376416	0.120717
ENSMUSG00000030554	Synm	233335	1.44112	2.17792	15.0716	0.00167317	0.0116564
ENSMUSG00000034664	Itga2b	16399	1.44045	3.0863	35.6966	4.77678e-06	0.000101989
ENSMUSG00000025887	Casp12	12364	1.43871	3.35584	37.6548	3.26495e-06	7.48073e-05
ENSMUSG00000020635	Fkbp1b	14226	1.43839	1.65084	7.69462	0.0254539	0.0913819
ENSMUSG00000029309	Sparcl1	13602	1.43832	6.90241	11.7967	0.00231988	0.0148797
ENSMUSG00000058153	Sez6l	56747	1.43798	3.18797	32.6624	8.85044e-06	0.000168064
ENSMUSG00000049422	Chchd10	103172	1.43461	1.51939	1.92459	0.178983	0.359371
ENSMUSG00000027238	Frmd5	228564	1.43392	2.33969	17.9159	0.00063587	0.00537004
ENSMUSG00000044646	Zbtb7c	207259	1.43389	5.56646	151.592	1.86401e-11	4.6752e-09
ENSMUSG00000050931	Sgms2	74442	1.43324	2.8513	20.3638	0.000165471	0.00180492
ENSMUSG00000034714	Ttyh2	117160	1.42993	4.76486	36.7075	3.91848e-06	8.75407e-05
ENSMUSG00000078853	Igtp	16145	1.42936	1.9154	9.51113	0.00762357	0.0370334
ENSMUSG00000020805	Slc13a5	237831	1.42925	1.3737	8.55966	0.0792575	0.2063
ENSMUSG00000019066	Rab3d	19340	1.42808	2.04575	12.5204	0.00386917	0.0220884
ENSMUSG00000063415	Cyp26b1	232174	1.42507	2.66856	12.2429	0.0019864	0.0132282
ENSMUSG00000038530	Rgs4	19736	1.4243	2.41289	10.4282	0.00379148	0.021808
ENSMUSG00000005681	Apoa2	11807	1.42129	2.9232	3.21347	0.0865339	0.218964
ENSMUSG00000108827	Olfr1310	258441	1.42005	1.64016	5.96671	0.0284526	0.0989172
ENSMUSG00000045689	Pcdhb4	93875	1.41903	2.88774	15.6225	0.000657412	0.00548294
ENSMUSG00000051439	Cd14	12475	1.4169	2.21047	9.94994	0.0045278	0.0249108
ENSMUSG00000020564	Atxn7l1	380753	1.41647	2.19951	22.2143	0.00173456	0.0119709
ENSMUSG00000004791	Pgf	18654	1.41519	3.94473	51.8199	2.89851e-07	1.03791e-05
ENSMUSG00000017390	Aldoc	11676	1.41386	8.59674	87.5408	3.33846e-09	3.06605e-07
ENSMUSG00000026051	1500015O10Rik	78896	1.40695	2.59844	9.03095	0.00642667	0.0325699
ENSMUSG00000028600	Podn	242608	1.40692	2.00899	14.8154	0.00530205	0.0279723
ENSMUSG00000030688	Stard10	56018	1.40598	4.3749	87.1769	3.46621e-09	3.103e-07
ENSMUSG00000097573	G730003C15Rik		1.4036	1.48012	5.60069	0.0570679	0.163894
ENSMUSG00000030089	Slc41a3	71699	1.40192	2.59426	14.3343	0.00098846	0.00761892
ENSMUSG00000018819	Lsp1	16985	1.39588	1.88737	9.80211	0.0102987	0.0464963
ENSMUSG00000097327	E030030I06Rik	319887	1.39253	7.5812	57.292	1.28874e-07	5.53143e-06
ENSMUSG00000034853	Acot11	329910	1.39233	2.1653	11.2098	0.0028556	0.0174412
ENSMUSG00000005107	Slc2a9	117591	1.39049	5.1917	47.2796	5.95691e-07	1.8853e-05
ENSMUSG00000025069	Gsto2	68214	1.38986	1.61238	7.47387	0.0354338	0.115709
ENSMUSG00000026389	Steap3	68428	1.38862	1.82427	10.3025	0.0143024	0.0593943
ENSMUSG00000030895	Hpx	15458	1.38547	2.02018	1.63513	0.214068	0.404158
ENSMUSG00000039787	Cercam	99151	1.38472	1.61945	4.95147	0.0364252	0.117872
ENSMUSG00000039450	Dcxr	67880	1.38042	6.29916	57.656	1.22358e-07	5.32081e-06
ENSMUSG00000024887	Asah2	54447	1.37858	2.22425	10.4925	0.00370293	0.021426
ENSMUSG00000026471	Mr1	15064	1.37805	3.28905	15.8269	0.000617082	0.00524687
ENSMUSG00000034765	Dusp5	240672	1.37469	4.46624	49.2272	4.34849e-07	1.47296e-05
ENSMUSG00000053141	Ptprt	19281	1.37368	2.6817	18.7289	0.000261055	0.00262374
ENSMUSG00000034330	Plcg2	234779	1.36862	1.52567	8.09652	0.0531555	0.155982
ENSMUSG00000065968	Ifitm7	74482	1.368	2.01258	14.3444	0.00643936	0.0326079
ENSMUSG00000040690	Col16a1	107581	1.36291	5.8562	79.559	7.84322e-09	5.81651e-07
ENSMUSG00000071531	Gprin2	432839	1.36147	1.52724	4.56718	0.0539801	0.157406
ENSMUSG00000024897	Apba1	319924	1.36025	3.32626	25.2271	4.72655e-05	0.000651681
ENSMUSG00000049526	Tmem202	73893	1.35889	1.40063	3.41379	0.0855557	0.217434
ENSMUSG00000043243	Fam129c	100037278	1.35851	1.65055	7.26822	0.0338572	0.111784
ENSMUSG00000035095	Fam167a	219148	1.35789	2.42991	13.3598	0.00136039	0.00994157
ENSMUSG00000027895	Kcnc4	99738	1.35469	1.87192	5.74592	0.0252746	0.0910248
ENSMUSG00000050587	Lrrc4c	241568	1.35047	4.87924	14.0858	0.00107135	0.00816248
ENSMUSG00000029119	Man2b2	17160	1.34773	1.99841	12.114	0.00769723	0.0373137
ENSMUSG00000029420	Rimbp2	231760	1.34548	3.74422	5.68355	0.0259954	0.0927151
ENSMUSG00000022679	Mpv17l	93734	1.34526	1.82147	9.7457	0.017511	0.0693413
ENSMUSG00000043895	S1pr2	14739	1.34279	4.43405	39.3197	2.38618e-06	5.81828e-05
ENSMUSG00000040183	Ankrd6	140577	1.34075	4.85271	59.0949	9.99013e-08	4.48768e-06
ENSMUSG00000019320	Noxo1	71893	1.33624	2.5645	22.7129	0.00032588	0.00313381
ENSMUSG00000051747	Ttn	22138	1.33427	1.49813	4.21444	0.0649356	0.179839
ENSMUSG00000028610	Dmrtb1	56296	1.33279	2.56602	13.6952	0.00121743	0.00908762
ENSMUSG00000086822	5330413P13Rik	414081	1.33236	1.75829	10.3132	0.0241295	0.088067
ENSMUSG00000041907	Gpr45	93690	1.33229	1.56037	5.80137	0.0521564	0.153905
ENSMUSG00000109010	Gm45027		1.3305	1.83621	7.4682	0.0175228	0.0693663
ENSMUSG00000074178	Gm10638		1.33048	2.19951	11.6192	0.00307034	0.0184914
ENSMUSG00000026259	Ngef	53972	1.32982	1.34556	5.60169	0.109883	0.257373
ENSMUSG00000026158	Ogfrl1	70155	1.32915	5.87008	128.252	9.47127e-11	1.79854e-08
ENSMUSG00000075225	Ccdc162	75973	1.32904	1.75909	6.90406	0.0243765	0.0887595
ENSMUSG00000038026	Kcnj9	16524	1.32879	1.553	3.96638	0.0587323	0.167142
ENSMUSG00000026468	Lhx4	16872	1.32844	1.31504	4.08363	0.12127	0.275142
ENSMUSG00000021983	Atp8a2	50769	1.32651	1.46679	4.40576	0.0740424	0.196813
ENSMUSG00000051242	Pcdhb9	93880	1.32535	3.54769	16.8464	0.000452526	0.00408316
ENSMUSG00000054320	Lrrc36	270091	1.32516	1.77737	6.67441	0.0229652	0.0847285
ENSMUSG00000052981	Ube2ql1	76980	1.32291	3.58286	21.923	0.00010898	0.00130578
ENSMUSG00000039601	Rcan2	53901	1.32013	1.97999	12.1425	0.00970259	0.0446087
ENSMUSG00000045658	Pid1	98496	1.31984	5.91216	26.8377	3.21567e-05	0.00047192
ENSMUSG00000020814	Mxra7	67622	1.31954	6.73444	248.048	1.29533e-13	8.54438e-11
ENSMUSG00000086165	Gm15690		1.31584	1.41559	4.05887	0.0904926	0.225611
ENSMUSG00000031750	Il34	76527	1.31535	1.74354	7.30774	0.0273954	0.0962017
ENSMUSG00000086361	Gm6569	102634429	1.31518	1.79881	10.5216	0.0219029	0.081699
ENSMUSG00000039646	Vasn	246154	1.31463	2.25749	15.391	0.00249801	0.0156852
ENSMUSG00000037762	Slc16a9	66859	1.31327	2.04378	10.2718	0.00746392	0.0364131
ENSMUSG00000033389	Arhgap44	216831	1.31311	2.4459	16.9201	0.000855561	0.00677797
ENSMUSG00000035896	Rnase1	19752	1.30805	1.34769	3.21214	0.1146	0.264704
ENSMUSG00000026628	Atf3	11910	1.30003	2.28684	9.92743	0.00456614	0.0250777
ENSMUSG00000025227	Mfsd13a	75146	1.29533	3.65121	40.7015	1.85155e-06	4.73581e-05
ENSMUSG00000058099	Nfam1	74039	1.29486	1.48432	4.779	0.0759969	0.200562
ENSMUSG00000045238	A730035I17Rik		1.28786	2.89188	23.0957	8.04218e-05	0.00101606
ENSMUSG00000037010	Apln	30878	1.28731	5.23343	16.7225	0.000469683	0.00420768
ENSMUSG00000007783	Cpt1c	78070	1.28637	5.71031	60.4947	8.2303e-08	3.82654e-06
ENSMUSG00000021573	Tppp	72948	1.28601	3.44125	14.7988	0.000851731	0.00675588
ENSMUSG00000033594	Spata2l	78779	1.28532	1.43007	5.35888	0.0931729	0.23055
ENSMUSG00000032109	Nlrx1	270151	1.27912	4.49282	63.9912	5.14482e-08	2.6e-06
ENSMUSG00000037606	Osbpl5	79196	1.27682	5.15004	100.333	9.60325e-10	1.09563e-07
ENSMUSG00000031506	Ptpn7	320139	1.27671	1.78001	3.94852	0.0592603	0.168224
ENSMUSG00000052605	Isoc2b	67441	1.27457	1.45729	5.46147	0.087736	0.220935
ENSMUSG00000001039	B9d1	27078	1.27435	1.51023	2.96934	0.0986173	0.239251
ENSMUSG00000043557	Mdga1	74762	1.27072	4.29629	36.9108	3.76705e-06	8.44586e-05
ENSMUSG00000028822	Tmem50a	71817	1.27043	7.28567	194.409	1.56099e-12	6.74619e-10
ENSMUSG00000039747	Orai2	269717	1.26989	2.51149	14.9675	0.00083006	0.00663355
ENSMUSG00000022817	Itgb5	16419	1.26819	4.28448	54.068	2.06274e-07	7.95458e-06
ENSMUSG00000085511	Gm11738		1.26782	1.59873	5.65611	0.0556578	0.161025
ENSMUSG00000046550	Spin2c	278240	1.26764	1.82911	5.65006	0.026392	0.0937027
ENSMUSG00000044043	Pcdhb14	93885	1.26722	3.6078	35.9845	4.51314e-06	9.78602e-05
ENSMUSG00000015702	Anxa9	71790	1.26702	1.54684	4.89213	0.0666474	0.182857
ENSMUSG00000026837	Col5a1	12831	1.26594	3.18806	27.5342	2.73345e-05	0.000414752
ENSMUSG00000024530	Prelid3a	225655	1.26372	3.77593	58.0028	1.16482e-07	5.10445e-06
ENSMUSG00000043811	Rtn4r	65079	1.25889	1.5677	5.98289	0.0636522	0.177581
ENSMUSG00000039470	Zdhhc2	70546	1.25831	4.58943	48.4311	4.94012e-07	1.62879e-05
ENSMUSG00000022562	Oplah	75475	1.25736	2.38013	8.25715	0.00871818	0.041219
ENSMUSG00000026764	Kif5c	16574	1.25696	3.28006	29.2674	1.84298e-05	0.000303337
ENSMUSG00000035711	Dok3	27261	1.25408	1.49237	6.04101	0.082755	0.212673
ENSMUSG00000112983	AC124171.1		1.25376	1.49012	4.10183	0.0834274	0.213955
ENSMUSG00000091405	Hist2h4	97122	1.25323	1.6029	6.32907	0.0574696	0.164646
ENSMUSG00000091993	B930036N10Rik		1.25289	4.18181	25.5865	4.33222e-05	0.000605304
ENSMUSG00000048647	Exd1	241624	1.25154	1.32517	3.96185	0.138596	0.302091
ENSMUSG00000010311	Optc	269120	1.24951	1.54033	4.67515	0.0717158	0.192548
ENSMUSG00000017400	Stac2	217154	1.24398	1.78996	6.54088	0.0303758	0.103507
ENSMUSG00000019194	Scn1b	20266	1.24295	6.59128	16.2009	0.000550139	0.00476825
ENSMUSG00000100680	1810044D09Rik	69798	1.24134	3.04488	27.8037	2.70911e-05	0.000412054
ENSMUSG00000008999	Bmp7	12162	1.24011	5.88861	108.404	4.67331e-10	6.65576e-08
ENSMUSG00000021508	Cxcl14	57266	1.23963	2.38498	17.7582	0.00216748	0.0141302
ENSMUSG00000036528	Ppfibp2	19024	1.23815	3.45812	10.3235	0.00394055	0.0223167
ENSMUSG00000000934	Top1mt	72960	1.23576	2.53256	12.0871	0.00209645	0.0137492
ENSMUSG00000055044	Pdlim1	54132	1.23091	3.43759	19.417	0.000214968	0.00224703
ENSMUSG00000009281	Rarres2	71660	1.23062	2.60157	13.5205	0.00128973	0.00954272
ENSMUSG00000027624	Epb41l1	13821	1.22787	4.61729	60.2418	8.52142e-08	3.89777e-06
ENSMUSG00000025582	Nptx1	18164	1.22772	8.08096	117.221	2.2358e-10	3.50266e-08
ENSMUSG00000029431	B3gnt4	231727	1.22653	1.74892	7.45313	0.0378218	0.121016
ENSMUSG00000009569	Mkl2	239719	1.2252	5.87226	60.7908	7.90311e-08	3.73772e-06
ENSMUSG00000045031	Cetn4	207175	1.22039	2.99185	24.3686	5.83677e-05	0.00077389
ENSMUSG00000054072	Iigp1	60440	1.21998	1.41627	2.73908	0.11422	0.264021
ENSMUSG00000036995	Asap3	230837	1.21604	2.48142	15.7279	0.00155244	0.0110237
ENSMUSG00000067916	Zfp991	666532	1.21382	1.38204	3.85695	0.127982	0.285815
ENSMUSG00000059182	Skap2	54353	1.21299	6.94869	96.2492	1.40837e-09	1.45469e-07
ENSMUSG00000048251	Bcl11b	58208	1.21075	2.93526	21.9934	0.000106984	0.00128803
ENSMUSG00000042757	Tmem108	81907	1.2094	2.8036	15.3514	0.000715384	0.00586391
ENSMUSG00000020486	Sept4	18952	1.20399	5.12495	39.6821	2.23136e-06	5.51504e-05
ENSMUSG00000032754	Slc8b1	170756	1.20322	1.55146	5.60602	0.0792194	0.20629
ENSMUSG00000041945	Mfsd9	211798	1.2024	1.65141	6.26049	0.0576428	0.164937
ENSMUSG00000097576	D930030I03Rik		1.20235	2.13046	12.3241	0.0094334	0.0438209
ENSMUSG00000000942	Hoxa4	15401	1.20032	2.21864	8.04548	0.0094929	0.0439832
ENSMUSG00000029059	Fam213b	66469	1.1996	1.74246	5.49681	0.0428173	0.132698
ENSMUSG00000017009	Sdc4	20971	1.19787	6.56844	105.109	6.23573e-10	7.73786e-08
ENSMUSG00000105076	A930003O13Rik	330052	1.19144	1.51054	5.11906	0.0928436	0.230008
ENSMUSG00000000058	Cav2	12390	1.18993	5.66021	102.59	7.81487e-10	9.5091e-08
ENSMUSG00000041801	Phlda3	27280	1.18557	6.94572	87.0059	3.52807e-09	3.12307e-07
ENSMUSG00000054723	Vmac	106639	1.18538	3.26709	19.0273	0.000239864	0.00246008
ENSMUSG00000078552	Dcdc2b	100504491	1.17882	1.71742	5.16561	0.0502995	0.149882
ENSMUSG00000027293	Ehd4	98878	1.17765	5.66943	29.3481	1.81007e-05	0.00029996
ENSMUSG00000003032	Klf4	16600	1.17665	5.1602	27.9832	2.46471e-05	0.000383729
ENSMUSG00000029381	Shroom3	27428	1.17592	2.83114	26.2393	0.000285439	0.00281022
ENSMUSG00000075289	Carns1	107239	1.17479	1.70001	5.18462	0.0540279	0.157509
ENSMUSG00000032470	Mras	17532	1.17383	6.48286	81.9152	6.05363e-09	4.65461e-07
ENSMUSG00000043013	Onecut1	15379	1.17334	1.44607	3.28101	0.117484	0.268641
ENSMUSG00000075318	Scn2a	110876	1.17271	2.94232	26.9475	0.000141286	0.00160393
ENSMUSG00000049281	Scn3b	235281	1.17167	2.72713	12.1301	0.00206538	0.0135881
ENSMUSG00000024486	Hbegf	15200	1.168	6.71859	164.18	8.479e-12	2.7248e-09
ENSMUSG00000020696	Rffl	67338	1.16678	1.93985	10.476	0.0243121	0.0885509
ENSMUSG00000085175	Gm11423	100503272	1.16616	2.05968	12.0048	0.0154453	0.0629516
ENSMUSG00000023249	Parp3	235587	1.16572	4.64394	46.095	7.24579e-07	2.21491e-05
ENSMUSG00000052135	Foxo6	329934	1.16551	1.70001	6.00115	0.0558129	0.161317
ENSMUSG00000041482	Piezo2	667742	1.1649	4.24826	31.525	1.12551e-05	0.000201803
ENSMUSG00000050875	A730017C20Rik	225583	1.16483	1.48141	4.3165	0.108556	0.255788
ENSMUSG00000031647	Mfap3l	71306	1.16448	5.09292	46.4194	6.86496e-07	2.11917e-05
ENSMUSG00000021373	Cap2	67252	1.16223	4.9818	32.1848	9.78417e-06	0.000181398
ENSMUSG00000034413	Neurl1b	240055	1.1592	7.16577	31.017	1.25519e-05	0.000221881
ENSMUSG00000024063	Lbh	77889	1.15774	7.4839	96.7033	1.34879e-09	1.42054e-07
ENSMUSG00000044317	Gpr4	319197	1.15748	1.42974	3.63672	0.127807	0.285512
ENSMUSG00000105881	4932422M17Rik		1.15716	2.64219	11.82	0.00230097	0.0148039
ENSMUSG00000079560	Hoxa3	15400	1.15587	2.69695	21.1607	0.000795459	0.0063989
ENSMUSG00000068373	D430041D05Rik	241589	1.15585	1.57832	4.62561	0.0839165	0.214638
ENSMUSG00000097863	1010001B22Rik		1.15556	1.84879	6.58746	0.0353325	0.115499
ENSMUSG00000037419	Endod1	71946	1.15257	3.87371	45.5969	7.87595e-07	2.36146e-05
ENSMUSG00000010064	Slc38a3	76257	1.15178	6.40053	77.2079	1.02185e-08	7.19489e-07
ENSMUSG00000037321	Tap1	21354	1.15092	4.43435	49.3559	4.26025e-07	1.45092e-05
ENSMUSG00000098449	Gm7467	665055	1.14949	1.70251	5.34842	0.0585588	0.166761
ENSMUSG00000044770	Scml4	268297	1.14909	2.76972	7.84172	0.0103111	0.0465329
ENSMUSG00000025283	Sat1	20229	1.14806	4.58587	20.4955	0.000159633	0.0017547
ENSMUSG00000040276	Pacsin1	23969	1.13892	3.85224	20.6813	0.000151781	0.00168194
ENSMUSG00000042099	Kank3	80880	1.13817	2.16187	12.3831	0.0120092	0.0519686
ENSMUSG00000020359	Phykpl	72947	1.13611	3.17603	24.4065	5.78225e-05	0.000768882
ENSMUSG00000047419	Cmya5	76469	1.13369	1.56098	4.56549	0.0941979	0.231969
ENSMUSG00000034173	Zbed5	71970	1.13305	2.06724	7.20111	0.0178703	0.0704597
ENSMUSG00000028088	Fmo5	14263	1.13285	1.74919	4.75764	0.053636	0.156841
ENSMUSG00000035944	Ttc38	239570	1.13253	1.6824	3.91159	0.0660633	0.182012
ENSMUSG00000068876	Cgn	70737	1.13139	1.5338	4.65337	0.102404	0.245632
ENSMUSG00000029298	Gbp9	236573	1.12919	3.2335	17.6832	0.000353126	0.00332761
ENSMUSG00000045608	Dbx2	223843	1.12746	6.88478	32.5688	9.02556e-06	0.000170695
ENSMUSG00000030030	1700003E16Rik	71837	1.12676	1.70916	5.21337	0.0620997	0.174428
ENSMUSG00000074158	Zfp976	208111	1.12191	2.97771	12.8359	0.00162192	0.0113636
ENSMUSG00000029844	Hoxa1	15394	1.12058	1.46319	4.89555	0.127823	0.285512
ENSMUSG00000039232	Stx11	74732	1.12023	2.27326	8.02095	0.00958749	0.0442415
ENSMUSG00000022103	Gfra2	14586	1.1198	4.91761	33.929	6.81301e-06	0.000134893
ENSMUSG00000037816	Fbxw17	109082	1.1179	3.73482	19.1386	0.000232442	0.00240363
ENSMUSG00000070469	Adamtsl3	269959	1.11661	1.97058	6.68901	0.0275255	0.0964971
ENSMUSG00000028794	A3galt2	215493	1.11619	1.56343	4.88255	0.0983627	0.238818
ENSMUSG00000045980	Tmem104	320534	1.11214	3.82026	32.8599	8.49325e-06	0.000163011
ENSMUSG00000079061	Gm11042		1.11174	1.51118	6.03898	0.11497	0.265169
ENSMUSG00000021182	Ccdc88c	68339	1.11154	5.88703	77.919	9.42658e-09	6.75104e-07
ENSMUSG00000058586	Serhl	68607	1.10934	4.62888	28.636	2.12408e-05	0.000343056
ENSMUSG00000038351	Sgsm2	97761	1.10778	4.95222	65.5363	4.20594e-08	2.22418e-06
ENSMUSG00000075033	Nxpe3	385658	1.10677	3.43951	27.4104	2.81304e-05	0.000423239
ENSMUSG00000056708	Ier5	15939	1.10434	6.20597	106	5.76371e-10	7.46784e-08
ENSMUSG00000016487	Ppfibp1	67533	1.10109	4.14416	21.3286	0.000127546	0.00147603
ENSMUSG00000022756	Slc7a4	224022	1.10072	2.44789	11.691	0.00455197	0.0250203
ENSMUSG00000035456	Prdm8	77630	1.10059	3.0018	14.8339	0.000842253	0.00669794
ENSMUSG00000021453	Gadd45g	23882	1.09949	7.48552	70.7995	2.17326e-08	1.32865e-06
ENSMUSG00000050556	Kcnb1	16500	1.09821	4.43844	75.8679	1.19155e-08	8.08138e-07
ENSMUSG00000055560	Zfp459	328274	1.09772	1.46647	3.63778	0.134146	0.295268
ENSMUSG00000100315	1700031P21Rik	73278	1.09627	2.02239	7.56956	0.0253515	0.0911405
ENSMUSG00000028655	Mfsd2a	76574	1.09498	3.36305	24.6548	5.43797e-05	0.000733629
ENSMUSG00000028793	Rnf19b	75234	1.09483	4.48929	37.1692	3.58373e-06	8.12204e-05
ENSMUSG00000001665	Gstt3	103140	1.09478	2.05968	3.51562	0.0738734	0.196447
ENSMUSG00000009628	Tex15	104271	1.09273	2.63843	9.23891	0.00593048	0.0304992
ENSMUSG00000096974	Gm26881		1.08552	3.22484	24.6108	6.1478e-05	0.00080681
ENSMUSG00000097792	Gm27042		1.08417	1.50578	3.61514	0.125426	0.281562
ENSMUSG00000031480	Thsd1	56229	1.08403	1.83898	6.13477	0.0488628	0.146717
ENSMUSG00000024663	Rab3il1	74760	1.0834	1.81018	5.40152	0.0534914	0.156601
ENSMUSG00000037995	Igsf9	93842	1.08246	2.62999	14.5155	0.00223901	0.0144647
ENSMUSG00000034818	Celf5	319586	1.08163	4.23019	40.2702	2.00287e-06	5.01036e-05
ENSMUSG00000034656	Cacna1a	12286	1.0816	4.68652	56.5329	1.43711e-07	5.96403e-06
ENSMUSG00000028755	Cda	72269	1.08143	2.44805	7.06065	0.0142548	0.0592556
ENSMUSG00000073590	3222401L13Rik		1.07833	2.6171	16.0287	0.00247194	0.0155526
ENSMUSG00000029053	Prkcz	18762	1.07746	1.78813	4.97046	0.0584641	0.1666
ENSMUSG00000071604	Fam189a2	381217	1.07422	3.36523	31.2888	2.55073e-05	0.000394183
ENSMUSG00000107638	Gm30524	102632457	1.07348	1.60171	4.36009	0.100337	0.242157
ENSMUSG00000079467	Gm14966	102634533	1.07198	1.74191	4.54963	0.0682842	0.185955
ENSMUSG00000089665	Fcor	100503924	1.07135	2.3145	12.7589	0.00984841	0.0450146
ENSMUSG00000030170	Wnt5b	22419	1.06934	3.27447	15.1376	0.000765072	0.00620223
ENSMUSG00000039670	Oxld1	66431	1.06831	2.74798	10.3265	0.00393621	0.0223167
ENSMUSG00000005413	Hmox1	15368	1.0675	4.53569	42.3737	1.37243e-06	3.7228e-05
ENSMUSG00000027457	Snph	241727	1.06728	3.82128	33.5459	7.36924e-06	0.000144536
ENSMUSG00000028063	Lmna	16905	1.06702	5.42709	97.3538	1.26816e-09	1.34694e-07
ENSMUSG00000028637	Ccdc30	73332	1.06671	2.09899	7.72824	0.0225708	0.0837915
ENSMUSG00000040562	Gstm2	14863	1.06663	1.49781	4.0238	0.133956	0.295061
ENSMUSG00000010825	Grid2ip	170935	1.06562	1.42873	2.47078	0.159243	0.331679
ENSMUSG00000026880	Stom	13830	1.06384	4.97145	48.0645	5.2417e-07	1.70634e-05
ENSMUSG00000026885	Ttll11	74410	1.0629	1.64161	4.04909	0.0930755	0.230445
ENSMUSG00000087466	A330041J22Rik	319556	1.06273	1.91804	5.775	0.0417603	0.130552
ENSMUSG00000025355	Mmp19	58223	1.0612	3.1389	6.4032	0.0188944	0.0733137
ENSMUSG00000029822	Osbpl3	71720	1.05989	2.80011	13.1451	0.00146151	0.0105392
ENSMUSG00000026894	Morn5	75495	1.05837	1.54158	3.22265	0.122566	0.276778
ENSMUSG00000025912	Mybl1	17864	1.05593	5.44821	66.5173	3.7078e-08	2.01168e-06
ENSMUSG00000021464	Ror2	26564	1.05384	2.0954	6.99678	0.0244451	0.0888547
ENSMUSG00000052544	St6galnac3	20447	1.05372	2.0882	8.66541	0.0250624	0.090617
ENSMUSG00000042751	Nmnat2	226518	1.04802	5.83127	61.881	6.81524e-08	3.27262e-06
ENSMUSG00000020473	Aebp1	11568	1.04795	2.78356	6.48707	0.0182182	0.0713752
ENSMUSG00000023067	Cdkn1a	12575	1.04734	10.7479	28.1697	2.36169e-05	0.000369989
ENSMUSG00000025790	Slco3a1	108116	1.04707	3.98992	19.5646	0.000206286	0.00216895
ENSMUSG00000038555	Reep2	225362	1.04669	4.10389	26.0823	3.84584e-05	0.000550274
ENSMUSG00000043432	Leng9	243813	1.0466	1.96666	6.63432	0.0385335	0.122418
ENSMUSG00000028803	Nipal3	74552	1.04629	2.36111	9.68553	0.00967326	0.0445389
ENSMUSG00000039908	Slc26a11	268512	1.04469	3.38092	26.082	3.84617e-05	0.000550274
ENSMUSG00000068762	Gstm6	14867	1.04265	2.19616	6.93998	0.0183179	0.0716248
ENSMUSG00000006403	Adamts4	240913	1.04255	6.72432	42.1351	1.43163e-06	3.84211e-05
ENSMUSG00000031465	Angpt2	11601	1.04144	5.98351	23.2769	7.67915e-05	0.000974118
ENSMUSG00000001986	Gria3	53623	1.04061	6.50488	91.8188	2.1667e-09	2.15518e-07
ENSMUSG00000028469	Npr2	230103	1.03881	3.7684	24.611	5.49705e-05	0.000738419
ENSMUSG00000021196	Pfkp	56421	1.03796	4.34942	20.1866	0.000173695	0.00188072
ENSMUSG00000024846	Cst6	73720	1.03629	1.51623	3.08087	0.138424	0.301768
ENSMUSG00000049420	Tmem200a	77220	1.03497	2.05426	7.65315	0.0308207	0.104682
ENSMUSG00000079056	Kcnip3	56461	1.03184	7.23823	14.1972	0.00103326	0.00791684
ENSMUSG00000024219	Anks1	224650	1.02908	3.74152	28.3225	2.28078e-05	0.000360364
ENSMUSG00000028195	Cyr61	16007	1.02905	4.25794	13.7611	0.00119134	0.00893009
ENSMUSG00000037847	Nmrk1	225994	1.02663	2.57651	8.86589	0.00685311	0.0340417
ENSMUSG00000001870	Ltbp1	268977	1.02662	4.47652	29.981	1.57318e-05	0.000268254
ENSMUSG00000028838	Extl1	56219	1.02651	1.80192	4.13996	0.0679926	0.185412
ENSMUSG00000096988	A930029G22Rik		1.02489	1.65514	5.96838	0.101098	0.243291
ENSMUSG00000054013	Tmem179	104885	1.02474	2.30448	8.98038	0.0138048	0.0578995
ENSMUSG00000029084	Cd38	12494	1.02427	1.44772	2.25788	0.167692	0.343189
ENSMUSG00000086040	Wipf3	330319	1.02109	1.48174	3.34398	0.156169	0.327796
ENSMUSG00000032014	Oaf	102644	1.02042	2.37771	11.8911	0.0108039	0.0482385
ENSMUSG00000039563	2210406O10Rik	76710	1.01936	2.08245	8.87643	0.0304399	0.103645
ENSMUSG00000009394	Syn2	20965	1.01922	6.0009	56.618	1.4196e-07	5.91092e-06
ENSMUSG00000097416	Gm26670		1.01687	1.67365	3.11978	0.0988798	0.239656
ENSMUSG00000056771	Gm10010		1.01654	1.44009	3.45489	0.17374	0.351832
ENSMUSG00000032565	Nudt16	75686	1.01635	3.74778	42.4139	2.99905e-06	6.94688e-05
ENSMUSG00000029135	Fosl2	14284	1.0152	3.87574	27.7691	2.58904e-05	0.000398141
ENSMUSG00000034981	Parm1	231440	1.01367	2.98137	5.21248	0.0322463	0.108175
ENSMUSG00000042035	Igsf3	78908	1.01364	4.00917	23.5102	7.23757e-05	0.000925597
ENSMUSG00000029869	Ephb6	13848	1.0121	1.98456	7.55511	0.0426552	0.132359
ENSMUSG00000073002	Vamp5	53620	1.0118	2.31232	4.89515	0.0374047	0.1202
ENSMUSG00000024538	Ppic	19038	1.01116	6.23756	106.69	5.42474e-10	7.2328e-08
ENSMUSG00000028544	Slc5a9	230612	1.00966	1.91397	4.67141	0.0529975	0.155649
ENSMUSG00000078902	Gm14443		1.00958	1.46254	4.91757	0.167833	0.343323
ENSMUSG00000029359	Tesc	57816	1.0092	4.84016	13.3395	0.0013696	0.00999722
ENSMUSG00000073413	Ly6g6d	114654	1.00868	1.42638	2.75146	0.182417	0.36324
ENSMUSG00000099876	Gm29650		1.00842	1.90411	4.7323	0.0548095	0.159207
ENSMUSG00000105957	Gm43254		1.00822	1.84779	7.1475	0.0642099	0.178435
ENSMUSG00000027669	Gnb4	14696	1.00738	3.96	19.6982	0.00019876	0.00210572
ENSMUSG00000007837	Prrg2	65116	1.00461	4.30147	50.4626	3.57763e-07	1.24551e-05
ENSMUSG00000033256	Shf	435684	1.00394	2.60097	7.77523	0.0105948	0.0475588
ENSMUSG00000027674	Pex5l	58869	1.00391	3.30403	11.9578	0.00219284	0.0142472
ENSMUSG00000045725	Prr15	78004	1.00348	2.73719	10.2714	0.00401728	0.0226898
ENSMUSG00000001249	Hpn	15451	1.00184	1.47071	3.4068	0.16784	0.343323
ENSMUSG00000068522	Aard	239435	1.00074	2.42588	8.69737	0.0102966	0.0464963
ENSMUSG00000062980	Cped1	214642	0.999877	2.17272	5.88334	0.0252054	0.0908541
ENSMUSG00000073295	Nudt11	58242	0.998951	3.20686	24.6098	0.000235139	0.00242551
ENSMUSG00000034265	Zdhhc14	224454	0.998759	3.85111	32.6713	8.83403e-06	0.000168064
ENSMUSG00000031255	Sytl4	27359	0.998626	1.7863	4.2159	0.0785474	0.205048
ENSMUSG00000001123	Lgals9	16859	0.998383	1.36777	2.11929	0.211798	0.401755
ENSMUSG00000027577	Chrna4	11438	0.997935	5.3647	30.7742	1.32286e-05	0.000232531
ENSMUSG00000037989	Wnk2	75607	0.994438	3.33523	18.6236	0.000269015	0.00268223
ENSMUSG00000061013	Mkx	210719	0.993956	1.83646	4.05053	0.0699556	0.189037
ENSMUSG00000033066	Gas7	14457	0.993421	6.92175	54.5179	1.92939e-07	7.51542e-06
ENSMUSG00000002012	Pnck	93843	0.993096	1.49397	3.90775	0.162696	0.336488
ENSMUSG00000027381	Bcl2l11	12125	0.993045	4.97192	61.6744	7.00822e-08	3.3401e-06
ENSMUSG00000036766	Dner	227325	0.991858	6.59115	12.4645	0.00184059	0.0125234
ENSMUSG00000039911	Spsb1	74646	0.991276	3.98691	11.3564	0.00271006	0.0167812
ENSMUSG00000031955	Bcar1	12927	0.99119	4.06213	20.1398	0.000175938	0.00189598
ENSMUSG00000026604	Ptpn14	19250	0.989815	5.39983	44.5686	9.37462e-07	2.77104e-05
ENSMUSG00000031851	Ntpcr	66566	0.98935	3.1554	20.995	0.00036343	0.00341116
ENSMUSG00000028707	Dmbx1	140477	0.988543	1.7516	3.44945	0.0890249	0.223105
ENSMUSG00000036452	Arhgap26	71302	0.987773	4.90783	42.3619	1.37529e-06	3.7228e-05
ENSMUSG00000021493	Pdlim7	67399	0.987647	4.63243	27.6118	2.68478e-05	0.000409363
ENSMUSG00000023755	Rhebl1	69159	0.986972	3.23953	15.5451	0.000673424	0.00558572
ENSMUSG00000021991	Cacna2d3	12294	0.986893	3.72345	10.6817	0.00345542	0.0203605
ENSMUSG00000064307	Lrrc51	69358	0.983418	2.51276	6.76012	0.0161967	0.0652081
ENSMUSG00000109528	Olfr1309	258439	0.98333	1.65428	4.38553	0.115145	0.265327
ENSMUSG00000032135	Mcam	84004	0.9822	2.86908	7.95029	0.00986584	0.045045
ENSMUSG00000027207	Galk2	69976	0.981808	3.12427	8.74338	0.00718983	0.0353782
ENSMUSG00000037962	Rflna	73121	0.981549	2.51892	7.55719	0.0115873	0.050671
ENSMUSG00000020388	Pdlim4	30794	0.98115	3.29589	3.59262	0.0709966	0.19119
ENSMUSG00000031639	Tlr3	142980	0.980902	4.74893	47.1146	6.12043e-07	1.93217e-05
ENSMUSG00000055632	Hmcn2	665700	0.980456	1.42974	2.06209	0.192958	0.377452
ENSMUSG00000034285	Nipsnap1	18082	0.979083	4.75957	84.6886	4.49646e-09	3.82594e-07
ENSMUSG00000032359	Ctsh	13036	0.97764	2.41339	3.02518	0.0956894	0.234546
ENSMUSG00000039263	Npepl1	228961	0.977412	3.85761	11.1166	0.00295251	0.0179105
ENSMUSG00000056367	Actr3b	242894	0.976837	5.99056	55.0116	1.79374e-07	7.15952e-06
ENSMUSG00000036599	Chst12	59031	0.97671	2.51165	10.8877	0.00883397	0.041654
ENSMUSG00000026932	Nacc2	67991	0.974995	7.02899	53.0151	2.41588e-07	8.9068e-06
ENSMUSG00000045664	Cdc42ep2	104252	0.974936	3.78846	19.3767	0.000217402	0.00226681
ENSMUSG00000015133	Lrrk1	233328	0.972536	3.2167	14.9284	0.00081736	0.00654567
ENSMUSG00000021760	Gpx8	69590	0.969876	4.88017	45.8912	7.49676e-07	2.27499e-05
ENSMUSG00000030103	Bhlhe40	20893	0.968588	5.331	29.3439	1.81178e-05	0.00029996
ENSMUSG00000006241	Ccdc159	67119	0.968236	1.9611	4.92321	0.0553885	0.160431
ENSMUSG00000055937	Krt28	70843	0.966761	1.60498	3.4766	0.135675	0.297425
ENSMUSG00000091144	Phf11c	628705	0.966315	1.63523	4.45197	0.126728	0.283825
ENSMUSG00000016918	Sulf1	240725	0.965374	6.39317	24.773	5.28198e-05	0.000717217
ENSMUSG00000098221	Gm27030		0.964051	1.41051	2.4711	0.208281	0.397327
ENSMUSG00000063558	Aox1	11761	0.963538	3.97719	16.9916	0.000433275	0.00394926
ENSMUSG00000021379	Id4	15904	0.962057	2.4037	8.64398	0.0145366	0.0601278
ENSMUSG00000037060	Cavin3	109042	0.960488	2.85506	6.27748	0.0199608	0.0764108
ENSMUSG00000020629	Adi1	104923	0.960385	3.18974	21.3891	0.000435135	0.00395471
ENSMUSG00000047606	Ankrd34c	330998	0.960116	2.22039	6.38641	0.0269664	0.0952297
ENSMUSG00000010651	Acaa1b	235674	0.958847	1.86178	1.29274	0.267544	0.468184
ENSMUSG00000104675	Gm43689		0.958146	1.52002	2.57723	0.167629	0.343162
ENSMUSG00000041654	Slc39a11	69806	0.956417	5.53302	15.3816	0.000708653	0.00581634
ENSMUSG00000035615	Frmpd1	666060	0.955333	4.43381	17.4552	0.000377599	0.00350464
ENSMUSG00000028967	Errfi1	74155	0.955302	3.13613	12.9013	0.00158645	0.011208
ENSMUSG00000078695	Cisd3	217149	0.953878	3.41035	27.4845	0.000125227	0.00145861
ENSMUSG00000028789	Azin2	242669	0.952511	3.3771	19.2267	0.00022675	0.00235253
ENSMUSG00000021250	Fos	14281	0.952373	6.97869	11.0169	0.00306028	0.0184397
ENSMUSG00000054178	Gm9938		0.951809	3.02139	12.4968	0.00182034	0.0124261
ENSMUSG00000032231	Anxa2	12306	0.951202	2.7992	2.95039	0.0996342	0.240906
ENSMUSG00000028709	Mob3c	100465	0.950505	2.51403	7.49004	0.0119133	0.0517177
ENSMUSG00000086859	Snhg20	76972	0.949139	5.47935	41.8215	1.51374e-06	4.01943e-05
ENSMUSG00000001131	Timp1	21857	0.947706	3.79941	24.1394	6.17925e-05	0.000810089
ENSMUSG00000097165	2210008F06Rik		0.946693	1.99411	4.16022	0.055628	0.160976
ENSMUSG00000040118	Cacna2d1	12293	0.944439	5.21873	6.09252	0.0216536	0.0809861
ENSMUSG00000021696	Elovl7	74559	0.943482	1.76202	4.54251	0.101249	0.243468
ENSMUSG00000044216	Kcnj4	16520	0.941898	2.78996	11.7801	0.00383689	0.0219685
ENSMUSG00000035357	Pdzrn3	55983	0.941229	2.90254	13.6165	0.00234893	0.01502
ENSMUSG00000020312	Shc2	216148	0.939478	1.94243	4.4361	0.0657548	0.18134
ENSMUSG00000033880	Lgals3bp	19039	0.937499	3.84911	12.5774	0.00177089	0.0121681
ENSMUSG00000099655	2310034G01Rik		0.936137	2.39772	8.74525	0.0176029	0.0696394
ENSMUSG00000021619	Atg10	66795	0.93469	2.60365	10.8776	0.00859215	0.0406974
ENSMUSG00000022054	Nefm	18040	0.932756	2.42638	10.2817	0.0163582	0.0656895
ENSMUSG00000059326	Csf2ra	12982	0.931944	3.74691	13.4909	0.00130244	0.00960206
ENSMUSG00000026921	Egfl7	353156	0.931802	2.04663	7.63376	0.0516433	0.152868
ENSMUSG00000106617	Gm36266		0.931154	1.72863	3.15013	0.11401	0.26373
ENSMUSG00000038260	Trpm4	68667	0.928883	2.25994	7.33537	0.0284937	0.0989732
ENSMUSG00000048772	Tmem53	68777	0.928838	2.01347	4.42095	0.0571828	0.164036
ENSMUSG00000021185	9030617O03Rik	217830	0.928308	5.3925	26.4925	3.4884e-05	0.000508373
ENSMUSG00000030731	Syt3	20981	0.926204	2.11157	6.06141	0.0444138	0.13623
ENSMUSG00000079057	Cyp4v3	102294	0.925134	2.04488	5.33975	0.0535071	0.15661
ENSMUSG00000050010	Shisa3	330096	0.925048	1.85105	3.84389	0.0874172	0.220471
ENSMUSG00000047363	Cstad	78617	0.923525	1.44175	2.47023	0.213773	0.403809
ENSMUSG00000097055	Gm4419	100043407	0.923253	2.29972	4.81988	0.0387605	0.123046
ENSMUSG00000055435	Maf	17132	0.923202	7.23359	13.604	0.00125462	0.0093374
ENSMUSG00000086368	Gm13830		0.92284	2.2537	9.669	0.0300447	0.102686
ENSMUSG00000015829	Tnr	21960	0.921392	3.91929	18.7621	0.000258596	0.00260529
ENSMUSG00000078779	Zfp59	22717	0.920845	1.94572	3.76915	0.0704441	0.190152
ENSMUSG00000025911	Adhfe1	76187	0.920827	2.56328	8.20797	0.011084	0.0489828
ENSMUSG00000066129	Kndc1	76484	0.919968	1.33844	2.32264	0.262083	0.462111
ENSMUSG00000073478	D730003I15Rik		0.919958	3.27149	13.0463	0.00151082	0.0107954
ENSMUSG00000024869	Nudt8		0.919933	1.65342	3.49015	0.139497	0.303527
ENSMUSG00000001604	Tcea3	21401	0.919918	1.43041	2.05354	0.220299	0.411476
ENSMUSG00000024579	Pcyox1l	240334	0.91957	6.94479	107.818	4.91681e-10	6.84694e-08
ENSMUSG00000028188	Spata1	70951	0.919096	2.10592	6.01762	0.0467034	0.142037
ENSMUSG00000097360	9430065F17Rik	77857	0.917862	1.52912	2.63368	0.181984	0.362679
ENSMUSG00000031434	Morc4	75746	0.917181	4.19187	13.1021	0.00148274	0.0106616
ENSMUSG00000005983	1700037C18Rik	73261	0.916006	2.24001	6.78804	0.0325039	0.108632
ENSMUSG00000091956	C2cd4b	75697	0.914523	1.38515	2.52826	0.242907	0.439175
ENSMUSG00000043333	Rhbdl2	230726	0.912714	1.74918	5.05362	0.115601	0.265985
ENSMUSG00000002346	Slc25a42	73095	0.911934	1.50228	2.98506	0.194869	0.379854
ENSMUSG00000030882	Dnhd1	77505	0.911671	1.8903	3.38987	0.0837019	0.214264
ENSMUSG00000074215	Gm10643		0.91135	3.0599	13.6432	0.00155654	0.0110278
ENSMUSG00000045932	Ifit2	15958	0.909636	3.55509	20.9677	0.000140489	0.00159778
ENSMUSG00000037035	Inhbb	16324	0.909062	4.35186	15.8425	0.000614118	0.00522521
ENSMUSG00000084915	C230037L18Rik		0.908092	2.13417	7.33086	0.045665	0.139284
ENSMUSG00000003410	Elavl3	15571	0.908077	5.63908	43.084	1.21143e-06	3.40423e-05
ENSMUSG00000003644	Rps6ka1	20111	0.90753	5.44672	22.7339	8.82476e-05	0.0011016
ENSMUSG00000027309	4930402H24Rik	228602	0.906614	5.2621	60.7475	7.95006e-08	3.74579e-06
ENSMUSG00000024206	Rfx2	19725	0.906481	2.81057	14.766	0.00488693	0.0263205
ENSMUSG00000000253	Gmpr	66355	0.906185	4.77785	34.3505	6.2534e-06	0.000125801
ENSMUSG00000085912	Trp53cor1	100504267	0.905859	5.47823	22.5728	9.19949e-05	0.00114043
ENSMUSG00000039701	Usp53	99526	0.904569	4.11321	20.8469	0.000145133	0.00163415
ENSMUSG00000035713	Usp35	244144	0.904429	3.23244	12.6799	0.00171012	0.0118414
ENSMUSG00000079610	Ankrd39	109346	0.903912	2.91792	16.2381	0.00320404	0.0191676
ENSMUSG00000022580	Rhpn1	14787	0.903462	2.70168	7.10373	0.0139983	0.0585086
ENSMUSG00000027574	Nkain4	58237	0.901069	2.4037	6.5856	0.0216605	0.0809877
ENSMUSG00000029406	Pitpnm2	19679	0.900324	5.01953	42.1403	1.43031e-06	3.84211e-05
ENSMUSG00000061322	Dnaic1	68922	0.899502	2.34769	4.0585	0.0560929	0.161835
ENSMUSG00000078716	Tmem8b	242409	0.899441	3.72945	34.6679	3.62586e-05	0.00052657
ENSMUSG00000107143	Gm6598	625540	0.899204	1.73135	3.1254	0.125618	0.281792
ENSMUSG00000040035	Disp2	214240	0.898965	2.99287	10.4064	0.00382198	0.0219326
ENSMUSG00000051113	Fam71e1	75538	0.898637	3.03247	9.67405	0.00502324	0.02687
ENSMUSG00000097789	Gm2115		0.898502	4.96807	12.8746	0.00160082	0.0112714
ENSMUSG00000067608	Pcna-ps2		0.898172	1.75882	3.63137	0.118728	0.270795
ENSMUSG00000084799	Ino80dos	100380944	0.897576	1.62092	3.54059	0.159263	0.331679
ENSMUSG00000071234	Syndig1l	627191	0.896553	4.59251	2.76169	0.110461	0.258479
ENSMUSG00000097734	B930082K07Rik		0.895747	2.03258	3.94519	0.0630905	0.176341
ENSMUSG00000097888	Gm26682	102637682	0.895386	1.57862	3.10721	0.174517	0.353062
ENSMUSG00000031861	Lpar2	53978	0.895127	1.86598	6.78466	0.0943757	0.232197
ENSMUSG00000028413	B4galt1	14595	0.89502	4.11106	32.5044	9.1481e-06	0.000171894
ENSMUSG00000021130	Galnt16	108760	0.894589	5.15062	60.4663	8.26241e-08	3.82654e-06
ENSMUSG00000107736	Gm44148		0.894081	1.64334	2.56466	0.153624	0.324331
ENSMUSG00000087088	Gm16638		0.89393	1.60735	3.34893	0.165374	0.340061
ENSMUSG00000039195	1110008P14Rik	73737	0.893788	6.30596	59.4736	9.47677e-08	4.28781e-06
ENSMUSG00000029804	Herc3	73998	0.893352	3.49084	19.832	0.000195048	0.00207869
ENSMUSG00000037499	Nenf	66208	0.891881	4.2348	22.0271	0.000106042	0.00128016
ENSMUSG00000056895	Hist3h2ba	78303	0.891293	3.77269	16.928	0.000441592	0.00401049
ENSMUSG00000025665	Rps6ka6	67071	0.890815	3.79166	3.36586	0.0798608	0.207439
ENSMUSG00000022442	Ttll1	319953	0.890616	3.53809	17.7083	0.00035053	0.00330813
ENSMUSG00000025170	Rab40b	217371	0.890368	1.78	3.29336	0.116347	0.26687
ENSMUSG00000030760	Acer3	66190	0.889778	3.91415	28.3691	2.25671e-05	0.000357565
ENSMUSG00000007659	Bcl2l1	12048	0.889053	6.03292	42.5616	1.32769e-06	3.64459e-05
ENSMUSG00000038732	Mboat1	218121	0.888969	3.59179	16.1352	0.000561296	0.00483486
ENSMUSG00000036206	Sh3bp4	98402	0.888655	3.84754	12.4658	0.0018398	0.0125234
ENSMUSG00000026970	Rbms1	56878	0.88865	3.83589	10.1714	0.00416896	0.023357
ENSMUSG00000074466	Gm15417	545539	0.887853	5.11545	46.7471	6.50237e-07	2.03227e-05
ENSMUSG00000019359	Gdpd2	71584	0.886753	5.27828	47.9027	5.38111e-07	1.73959e-05
ENSMUSG00000040350	Trim7	94089	0.886029	2.4037	8.33184	0.0238544	0.0872898
ENSMUSG00000086645	Gm15743	100047123	0.885629	1.34591	2.01251	0.275997	0.47797
ENSMUSG00000026639	Lamb3	16780	0.885319	1.48916	2.47616	0.212876	0.402957
ENSMUSG00000020844	Nxn	18230	0.885063	4.73296	20.8941	0.000143298	0.00161652
ENSMUSG00000029622	Arpc1b	11867	0.884231	7.20637	42.2509	1.40256e-06	3.78841e-05
ENSMUSG00000034538	Zfp418	232854	0.884061	1.50164	3.25277	0.208529	0.39755
ENSMUSG00000043542	Zc2hc1a	67306	0.881141	3.24279	10.0309	0.00439281	0.0243176
ENSMUSG00000020423	Btg2	12227	0.880971	5.60275	23.6794	6.93479e-05	0.000893255
ENSMUSG00000019779	Frk	14302	0.880725	3.12664	12.1561	0.00204686	0.0134821
ENSMUSG00000043794	D830025C05Rik	100042416	0.88072	1.68605	3.44864	0.146347	0.313909
ENSMUSG00000095789	Nupr1l	69034	0.880663	2.33236	8.13046	0.0304494	0.103645
ENSMUSG00000032418	Me1	17436	0.879668	7.24709	54.5691	1.9148e-07	7.49942e-06
ENSMUSG00000019478	Rab4a	19341	0.877327	3.4396	15.2176	0.000746047	0.00607551
ENSMUSG00000021782	Dlg5	71228	0.877213	7.43343	107.018	5.27131e-10	7.18101e-08
ENSMUSG00000068205	Macrod2	72899	0.877025	2.42639	7.85777	0.0235873	0.0865651
ENSMUSG00000086013	Gm15706	100039495	0.873359	3.36392	15.7005	0.000641696	0.00538722
ENSMUSG00000002108	Nr1h3	22259	0.872331	2.25276	3.7094	0.0668754	0.183327
ENSMUSG00000054622	D730045B01Rik		0.869579	3.82134	20.7575	0.000148682	0.00166229
ENSMUSG00000025571	Tnrc6c	217351	0.869051	6.10647	40.1074	2.06343e-06	5.14134e-05
ENSMUSG00000052151	Plpp2	50784	0.869001	1.77895	3.77891	0.125274	0.281273
ENSMUSG00000087658	Hotairm1	105242658	0.868076	3.77863	8.90726	0.00674337	0.0337249
ENSMUSG00000031837	Necab2	117148	0.867422	2.56358	10.8918	0.0164187	0.0658693
ENSMUSG00000021668	Polk	27015	0.867343	4.54631	38.739	2.65929e-06	6.32427e-05
ENSMUSG00000032131	Abcg4	192663	0.866981	3.34255	8.86496	0.00685561	0.0340417
ENSMUSG00000045790	Ccdc149	100503884	0.866524	2.44789	9.88559	0.0236647	0.0867477
ENSMUSG00000038059	Smim3	106878	0.866411	1.81198	3.96459	0.117864	0.269413
ENSMUSG00000006784	Ttc25	74407	0.866061	1.63203	2.88696	0.170075	0.346707
ENSMUSG00000043556	Fbxl7	448987	0.865017	2.98354	9.79483	0.00479936	0.0259717
ENSMUSG00000031760	Mt3	17751	0.864976	7.4041	59.029	1.00826e-07	4.51304e-06
ENSMUSG00000114957	AC133598.5		0.86415	2.20108	4.26063	0.0507607	0.150683
ENSMUSG00000100213	Gm28151		0.863689	2.2381	4.31417	0.0494462	0.148008
ENSMUSG00000036273	Lrrk2	66725	0.862633	2.88309	8.74681	0.00718015	0.0353514
ENSMUSG00000025375	Aatk	11302	0.862475	6.76773	32.3205	9.5083e-06	0.000177069
ENSMUSG00000006301	Tmbim1	69660	0.862188	5.13919	79.9302	7.52666e-09	5.68263e-07
ENSMUSG00000036560	Lgi4	243914	0.862119	1.63348	3.0849	0.171475	0.348617
ENSMUSG00000037706	Cd81	12520	0.860816	9.45248	67.6492	3.21147e-08	1.79699e-06
ENSMUSG00000062753	AI413582	106672	0.859681	5.23354	35.8737	4.61268e-06	9.96737e-05
ENSMUSG00000051678	Pcdhb6	93877	0.859648	2.81288	8.1529	0.00909065	0.0426396
ENSMUSG00000038347	Tcte2	21646	0.859134	1.77236	4.57057	0.131208	0.291007
ENSMUSG00000081058	Hist2h3c2	97114	0.858361	1.83114	2.51318	0.126897	0.284102
ENSMUSG00000030341	Tnfrsf1a	21937	0.857677	6.54117	45.9809	7.3851e-07	2.25201e-05
ENSMUSG00000037960	Card19	68480	0.857299	3.19872	12.234	0.00199247	0.0132405
ENSMUSG00000041594	Tmtc4	70551	0.856763	1.52599	2.81889	0.212767	0.402957
ENSMUSG00000097167	Gm16740	100504029	0.856721	2.26314	8.42469	0.0422423	0.131319
ENSMUSG00000028108	Ecm1	13601	0.856452	2.79205	6.32042	0.0195892	0.0752411
ENSMUSG00000034579	Pla2g3	237625	0.855894	1.56404	3.30652	0.198817	0.385544
ENSMUSG00000022490	Ppp1r1a	58200	0.855675	3.99876	23.4911	7.2728e-05	0.000928207
ENSMUSG00000040612	Ildr2	100039795	0.855611	6.92988	43.1475	1.19806e-06	3.37889e-05
ENSMUSG00000008167	Fbxw9	68628	0.854052	5.052	22.4448	9.50965e-05	0.00117321
ENSMUSG00000067653	Ankrd23	78321	0.853966	1.39171	2.24496	0.271242	0.472543
ENSMUSG00000041836	Ptpre	19267	0.853683	3.84599	13.27	0.00140175	0.0101844
ENSMUSG00000042589	Cux2	13048	0.853229	3.29283	14.8036	0.00102548	0.00787039
ENSMUSG00000015143	Actn1	109711	0.85282	4.58849	35.6117	4.85764e-06	0.000103013
ENSMUSG00000110945	AC133650.1		0.852094	2.33343	7.9386	0.0358938	0.116604
ENSMUSG00000029352	Crybb3	12962	0.850658	1.56709	2.39859	0.200343	0.387513
ENSMUSG00000000632	Sez6	20370	0.850431	4.47629	34.6732	5.85882e-06	0.00012137
ENSMUSG00000035735	Dagla	269060	0.8504	2.95693	11.3723	0.00466392	0.0254281
ENSMUSG00000029598	Plbd2	71772	0.850222	5.67352	52.1097	2.77253e-07	1.00428e-05
ENSMUSG00000029470	P2rx4	18438	0.85022	2.95913	10.2192	0.00462989	0.0253169
ENSMUSG00000028040	Efna4	13639	0.850187	3.96891	22.0766	0.000104676	0.00126828
ENSMUSG00000085085	1700086P04Rik		0.850011	1.60735	1.95154	0.186253	0.368419
ENSMUSG00000029831	Npvf	60531	0.848995	2.27065	6.60793	0.0431973	0.133512
ENSMUSG00000054484	Tmem62	96957	0.847965	3.16379	10.0152	0.00441869	0.024421
ENSMUSG00000059305	Vpreb1	22362	0.847542	1.56037	2.25913	0.204427	0.392416
ENSMUSG00000036966	Spryd3	223918	0.847344	4.78172	38.5715	2.74423e-06	6.48933e-05
ENSMUSG00000035314	Gdpd5	233552	0.845917	4.10162	28.0978	2.40086e-05	0.000375187
ENSMUSG00000050105	Grrp1	72690	0.845651	1.3302	1.8799	0.305139	0.508619
ENSMUSG00000060477	Irak2	108960	0.845155	2.02616	4.40155	0.0799354	0.20759
ENSMUSG00000034312	Iqsec1	232227	0.84397	5.90547	58.8502	1.0338e-07	4.56218e-06
ENSMUSG00000025650	Col7a1	12836	0.842741	1.8815	3.64547	0.110715	0.258664
ENSMUSG00000052837	Junb	16477	0.842572	5.06577	7.38577	0.0124399	0.0533931
ENSMUSG00000040265	Dnm3	103967	0.842551	4.02866	15.6771	0.00064636	0.00541769
ENSMUSG00000024534	Sncaip	67847	0.841851	4.93478	15.3202	0.000722409	0.00591375
ENSMUSG00000050538	B230217C12Rik	68127	0.841334	2.74905	9.27508	0.0108698	0.0484466
ENSMUSG00000033161	Atp1a1	11928	0.841134	7.93413	112.497	3.2988e-10	4.92189e-08
ENSMUSG00000041605	5730559C18Rik	67313	0.840754	2.94114	6.77016	0.0161273	0.0650262
ENSMUSG00000021069	Pygl	110095	0.840399	3.46279	14.4842	0.000941868	0.00732742
ENSMUSG00000100632	9430060I03Rik	100037260	0.839511	1.83393	3.9289	0.123591	0.278442
ENSMUSG00000008090	Fgfrl1	116701	0.838941	6.94976	64.2455	4.97571e-08	2.55936e-06
ENSMUSG00000028673	Fuca1	71665	0.838696	7.15105	27.7883	2.57763e-05	0.000397687
ENSMUSG00000086604	Gm15510		0.838323	1.52974	3.22052	0.220923	0.412151
ENSMUSG00000038365	Fbxo25	66822	0.838092	4.8353	42.1972	1.41596e-06	3.81639e-05
ENSMUSG00000037852	Cpe	12876	0.837372	9.04338	53.9885	2.08736e-07	8.00029e-06
ENSMUSG00000015542	Nat9	66176	0.836314	3.51513	15.4063	0.000703218	0.00577675
ENSMUSG00000029094	Afap1	70292	0.834784	5.64116	25.7913	4.12361e-05	0.000580688
ENSMUSG00000028137	Celf3	78784	0.834241	1.67366	2.93879	0.171899	0.349174
ENSMUSG00000086212	Mkln1os	100503869	0.833726	1.88003	2.48063	0.129257	0.287791
ENSMUSG00000024376	Epb41l4a	13824	0.832761	5.09393	18.9299	0.000246563	0.00251029
ENSMUSG00000070604	Vsig10l	75690	0.832357	2.31595	4.91561	0.0421007	0.131125
ENSMUSG00000026421	Csrp1	13007	0.832042	6.08321	60.443	8.28887e-08	3.82654e-06
ENSMUSG00000056602	Fry	320365	0.830884	1.33379	1.96711	0.311627	0.515594
ENSMUSG00000074738	Fndc10	230991	0.830107	5.66757	14.59	0.000910446	0.00713164
ENSMUSG00000023169	Slc38a1	105727	0.829929	6.9449	62.314	6.42941e-08	3.11119e-06
ENSMUSG00000060147	Serpinb6a	20719	0.827937	2.44507	4.15602	0.0534449	0.156574
ENSMUSG00000042647	Acad12	338350	0.827263	2.2684	5.82474	0.0488757	0.146721
ENSMUSG00000030000	Add2	11519	0.826769	5.23365	32.1279	9.90233e-06	0.000183047
ENSMUSG00000005553	Atp4a	11944	0.825294	2.41	6.67932	0.0342049	0.112724
ENSMUSG00000025647	Shisa5	66940	0.824902	5.92734	42.1135	1.43713e-06	3.84863e-05
ENSMUSG00000100594	2810414N06Rik	102640772	0.824577	1.69835	3.09747	0.168844	0.344874
ENSMUSG00000018012	Rac3	170758	0.82393	2.04028	5.20811	0.0848365	0.216417
ENSMUSG00000087413	Gm11266	102635783	0.823864	3.79446	14.1687	0.00104286	0.00797451
ENSMUSG00000032850	Rnft2	269695	0.823079	3.1843	11.9361	0.00245502	0.0154645
ENSMUSG00000066877	Nck2	17974	0.823077	5.3476	27.7631	2.59262e-05	0.000398203
ENSMUSG00000023904	Hcfc1r1	353502	0.822962	4.78588	18.6924	0.000263783	0.00264903
ENSMUSG00000031828	Klhl36	234796	0.822775	2.90737	12.112	0.00734105	0.0359396
ENSMUSG00000028039	Efna3	13638	0.822764	2.84226	9.3936	0.00925199	0.0431702
ENSMUSG00000050174	Nudt6	229228	0.822211	3.54515	15.767	0.000628615	0.00532326
ENSMUSG00000049882	Vcpkmt	207965	0.821155	2.77592	8.32254	0.0117532	0.0511862
ENSMUSG00000032194	Kank2	235041	0.820984	4.17478	14.8417	0.000840174	0.00668565
ENSMUSG00000006576	Slc4a3	20536	0.820718	5.01905	21.1937	0.000132224	0.00152453
ENSMUSG00000021939	Ctsb	13030	0.820572	7.11	28.6525	2.1162e-05	0.000342223
ENSMUSG00000110156	Gm42067	105246846	0.820002	2.79531	10.2807	0.0111245	0.0490755
ENSMUSG00000027447	Cst3	13010	0.818203	7.72412	45.6732	7.77572e-07	2.34262e-05
ENSMUSG00000024033	Rsph1	22092	0.817393	1.53629	1.7315	0.22967	0.423301
ENSMUSG00000097121	D130020L05Rik	319760	0.817246	2.91564	12.2768	0.00750688	0.03658
ENSMUSG00000093910	Zfp853	330230	0.817235	1.34734	1.64367	0.312764	0.516979
ENSMUSG00000039375	Wdr17	244484	0.817136	1.92756	4.02695	0.110752	0.258675
ENSMUSG00000031119	Gpc4	14735	0.815886	2.65429	7.92574	0.0180608	0.0710026
ENSMUSG00000066113	Adamtsl1	77739	0.815684	1.53505	1.90295	0.2311	0.425041
ENSMUSG00000028173	Wls	68151	0.814601	5.68657	6.77832	0.0160711	0.0648483
ENSMUSG00000026817	Ak1	11636	0.813757	6.40449	83.3543	5.18295e-09	4.11126e-07
ENSMUSG00000024661	Fth1	14319	0.813441	9.57415	35.5712	4.89677e-06	0.000103668
ENSMUSG00000014503	Pkd2l2	53871	0.812975	1.421	1.67623	0.280686	0.483057
ENSMUSG00000067071	Hes6	55927	0.812816	7.57812	72.0357	1.87132e-08	1.17266e-06
ENSMUSG00000031196	F8	14069	0.812646	2.3404	7.58922	0.0442149	0.135811
ENSMUSG00000001985	Grik3	14807	0.812609	1.66485	2.62564	0.185765	0.367686
ENSMUSG00000068335	Dok1	13448	0.812511	2.72604	9.24918	0.0148314	0.061025
ENSMUSG00000051910	Sox6	20679	0.812197	6.11297	37.3774	3.44306e-06	7.81738e-05
ENSMUSG00000035232	Pdk3	236900	0.812036	4.11346	34.5384	1.35286e-05	0.000236807
ENSMUSG00000040813	Tex264	21767	0.811618	4.79004	34.597	5.94951e-06	0.000122138
ENSMUSG00000021062	Rab15	104886	0.810664	1.61651	2.61504	0.203409	0.391241
ENSMUSG00000038576	Susd4	96935	0.810576	4.03159	11.2427	0.00282216	0.0173128
ENSMUSG00000028601	Echdc2	52430	0.809424	1.89468	3.57711	0.121764	0.275613
ENSMUSG00000058420	Syt17	110058	0.808392	2.08139	4.16322	0.082987	0.213072
ENSMUSG00000028399	Ptprd	19266	0.806944	1.51844	1.5541	0.242571	0.438879
ENSMUSG00000021066	Atl1	73991	0.806854	1.99071	4.41544	0.101226	0.243463
ENSMUSG00000059895	Ptp4a3	19245	0.806092	5.08369	26.9569	3.12694e-05	0.000461601
ENSMUSG00000025171	Ubtd1	226122	0.805706	4.38213	19.7047	0.000198401	0.00210369
ENSMUSG00000022095	Fam160b2	239170	0.805422	5.12363	53.3054	2.31237e-07	8.6912e-06
ENSMUSG00000022969	Il10rb	16155	0.805361	3.08416	7.62968	0.0112463	0.0494042
ENSMUSG00000006782	Cnp	12799	0.80507	6.70918	51.1479	3.21529e-07	1.13194e-05
ENSMUSG00000030257	Srgap3	259302	0.804413	6.45766	45.0858	8.58529e-07	2.55581e-05
ENSMUSG00000073755	5730409E04Rik	230757	0.804251	2.775	7.18157	0.0135711	0.0570951
ENSMUSG00000029095	Ablim2	231148	0.803409	2.0063	3.5527	0.0993963	0.240536
ENSMUSG00000039556	Ppp1r3f	54646	0.799122	3.46818	6.47943	0.0182787	0.0715673
ENSMUSG00000050390	C77080	97130	0.798874	1.37892	1.65321	0.308293	0.512241
ENSMUSG00000016179	Camk1g	215303	0.797549	2.63101	3.80215	0.0637962	0.177854
ENSMUSG00000055322	Tns1	21961	0.797391	4.17293	20.8367	0.000145535	0.0016344
ENSMUSG00000041779	Tram2	170829	0.796965	2.85629	10.3132	0.0110825	0.0489828
ENSMUSG00000021071	Trim9	94090	0.795815	8.4449	23.5825	7.10654e-05	0.000912182
ENSMUSG00000023826	Park2	50873	0.795382	1.62561	3.4751	0.208527	0.39755
ENSMUSG00000028885	Smpdl3b	100340	0.795088	5.30029	42.5562	1.32895e-06	3.64459e-05
ENSMUSG00000051343	Rab11fip5	52055	0.794239	3.50317	12.2711	0.00196711	0.0131487
ENSMUSG00000100876	2810454H06Rik	72813	0.794185	2.42184	5.79401	0.0400509	0.126342
ENSMUSG00000042745	Id1	15901	0.793383	4.67791	45.6589	7.7944e-07	2.34262e-05
ENSMUSG00000085810	Gm16325	100286843	0.792336	1.32264	1.48132	0.339401	0.544441
ENSMUSG00000034532	Fbxo16	50759	0.791413	1.87831	2.6829	0.13411	0.295239
ENSMUSG00000029098	Acox3	80911	0.791375	4.1073	17.6157	0.000360178	0.00338389
ENSMUSG00000033526	Ppip5k1	327655	0.791363	3.53318	12.9016	0.00158628	0.011208
ENSMUSG00000032875	Arhgef17	207212	0.791151	3.1012	9.49953	0.00536731	0.0282271
ENSMUSG00000041809	Efhc1	71877	0.790837	1.53971	2.16866	0.243279	0.439593
ENSMUSG00000032402	Smad3	17127	0.790777	5.871	58.9408	1.02076e-07	4.52057e-06
ENSMUSG00000046380	Jrk	16469	0.790226	2.76494	6.13229	0.0212765	0.0799855
ENSMUSG00000005087	Cd44	12505	0.790131	5.72177	36.9329	3.75095e-06	8.42485e-05
ENSMUSG00000026679	Enkur	71233	0.789929	1.55301	2.18287	0.23859	0.434125
ENSMUSG00000071103	1700029J07Rik	69479	0.78934	2.57998	7.90411	0.0271578	0.0957166
ENSMUSG00000036775	Decr2	26378	0.788574	4.65788	14.9347	0.000815741	0.00653858
ENSMUSG00000037979	Ccdc92	215707	0.788552	4.22504	27.6973	2.63228e-05	0.000403799
ENSMUSG00000027994	Mcub	66815	0.787756	2.17732	4.83221	0.073959	0.196633
ENSMUSG00000031994	Adamts8	30806	0.786794	2.56526	8.774	0.0287598	0.0994862
ENSMUSG00000030790	Adm	11535	0.786319	8.23062	37.1243	3.61483e-06	8.17773e-05
ENSMUSG00000035835	Plppr3	216152	0.78519	1.70528	2.23831	0.187118	0.369898
ENSMUSG00000053647	Gper1	76854	0.784844	5.00577	29.8748	1.61046e-05	0.000272388
ENSMUSG00000050967	Creg2	263764	0.784826	1.78865	2.48245	0.161758	0.335314
ENSMUSG00000038065	Mturn	68235	0.78475	2.74528	7.28571	0.017432	0.069116
ENSMUSG00000097787	2700046G09Rik	67188	0.784131	2.54946	11.0934	0.0305742	0.104014
ENSMUSG00000033737	Fndc3c1	333564	0.783532	6.29962	7.05835	0.0142687	0.0592936
ENSMUSG00000066235	Pomgnt2	215494	0.783488	4.65987	27.9669	2.47397e-05	0.000384342
ENSMUSG00000032261	Sh3bgrl2	212531	0.78277	3.0417	12.7067	0.00667452	0.0334875
ENSMUSG00000040605	Bace2	56175	0.782019	2.53209	6.73126	0.0324816	0.108587
ENSMUSG00000039891	Txlnb	378431	0.78185	2.47575	6.20718	0.0376596	0.120744
ENSMUSG00000034460	Six4	20474	0.781354	2.53099	4.72373	0.0405735	0.127573
ENSMUSG00000037295	Ldlrap1	100017	0.779662	2.58149	5.27481	0.0313298	0.105876
ENSMUSG00000055137	Sugct	192136	0.778828	1.59336	2.19038	0.22962	0.423273
ENSMUSG00000093979	Gm2237	100039441	0.778681	1.69221	2.44896	0.194951	0.379854
ENSMUSG00000024180	Tmem8	60455	0.778361	1.78394	2.807	0.166511	0.341607
ENSMUSG00000014778	Fhod1	234686	0.778324	4.37196	21.1295	0.000134515	0.00154525
ENSMUSG00000041025	Iffo2	212632	0.77829	4.58172	12.3849	0.00189155	0.0127662
ENSMUSG00000044022	Pcdhb21	93892	0.777981	3.27102	7.50745	0.0118278	0.0514358
ENSMUSG00000097709	2810429I04Rik	73270	0.776095	2.50562	9.6531	0.0361659	0.117289
ENSMUSG00000049313	Sorl1	20660	0.775306	4.79551	16.2453	0.000542739	0.00472044
ENSMUSG00000064345	mt-Nd2	17717	0.774699	13.9511	28.776	2.05795e-05	0.000334965
ENSMUSG00000035385	Ccl2	20296	0.774544	1.72999	2.03053	0.185023	0.366393
ENSMUSG00000056204	Pgpep1	66522	0.773457	6.03325	36.3418	4.20782e-06	9.23584e-05
ENSMUSG00000097577	6230400D17Rik	76133	0.772836	1.84427	2.63924	0.152257	0.322611
ENSMUSG00000104633	Gm42421		0.772469	1.49108	1.42456	0.273955	0.47588
ENSMUSG00000034308	Sdr42e1	74032	0.771451	1.48303	2.07267	0.277959	0.480042
ENSMUSG00000033805	Ephx4	384214	0.771339	1.87413	3.43676	0.144998	0.311868
ENSMUSG00000058665	En1	13798	0.770736	4.10776	3.41493	0.0778394	0.203751
ENSMUSG00000055866	Per2	18627	0.770352	3.63407	11.292	0.00277292	0.0170442
ENSMUSG00000002980	Bcam	57278	0.769915	2.03015	3.64957	0.108616	0.255881
ENSMUSG00000040511	Pvr	52118	0.769705	5.63668	36.5017	4.07848e-06	9.04701e-05
ENSMUSG00000025510	Cd151	12476	0.76903	6.89786	21.0362	0.000137925	0.00157146
ENSMUSG00000038060	Dlec1	320256	0.767745	1.44242	1.28671	0.297858	0.501664
ENSMUSG00000035270	Impg2	224224	0.767312	1.46548	2.19884	0.288003	0.49036
ENSMUSG00000087336	Gm15860		0.767178	1.72944	3.0875	0.189279	0.372759
ENSMUSG00000025511	Tspan4	64540	0.765139	5.31021	18.9948	0.000242075	0.00247465
ENSMUSG00000026173	Plcd4	18802	0.764957	7.05928	99.735	1.01491e-09	1.14593e-07
ENSMUSG00000022489	Pde1b	18574	0.763193	4.85045	12.0816	0.00210041	0.013768
ENSMUSG00000032308	Ulk3	71742	0.763186	3.27009	6.21429	0.020522	0.0778513
ENSMUSG00000027371	Fahd2a	68126	0.763054	3.3655	14.1479	0.00236407	0.0151014
ENSMUSG00000086533	Mypopos	102636709	0.762525	1.33737	1.38902	0.350111	0.554453
ENSMUSG00000006356	Crip2	68337	0.761773	8.81085	22.5401	9.27769e-05	0.00114898
ENSMUSG00000109394	A230057D06Rik	319893	0.761757	3.63886	11.194	0.00287181	0.017507
ENSMUSG00000074968	Ano3	228432	0.761463	4.8353	21.541	0.000120541	0.00141588
ENSMUSG00000030987	Stim1	20866	0.761303	5.0385	34.5403	6.01802e-06	0.000122555
ENSMUSG00000070427	Il18bp	16068	0.760716	2.08032	2.9387	0.10228	0.245475
ENSMUSG00000020828	Pld2	18806	0.760553	2.57817	6.60192	0.0332113	0.110408
ENSMUSG00000046807	Lrrc75b	192734	0.758768	2.30192	3.23664	0.0854792	0.217393
ENSMUSG00000002076	Hsf2bp	74377	0.757685	1.31722	1.22632	0.363018	0.568306
ENSMUSG00000024349	Tmem173	72512	0.756996	6.2219	21.5872	0.000119073	0.00140258
ENSMUSG00000100301	6030407O03Rik	109198	0.756108	1.53785	1.44668	0.264687	0.465328
ENSMUSG00000041144	Dnah7b	227058	0.755984	1.78813	2.641	0.177364	0.357035
ENSMUSG00000021313	Ryr2	20191	0.755162	2.77011	7.26428	0.0204651	0.0777477
ENSMUSG00000044528	Tram1l1	229801	0.754972	3.54174	14.4705	0.00121278	0.00905823
ENSMUSG00000021127	Zfp36l1	12192	0.754951	7.54479	84.907	4.39387e-09	3.77181e-07
ENSMUSG00000022548	Apod	11815	0.754375	1.50451	2.40255	0.279376	0.481608
ENSMUSG00000046240	Hepacam	72927	0.753418	7.80648	24.2708	5.98028e-05	0.000789788
ENSMUSG00000022623	Shank3	58234	0.752963	2.01124	2.96848	0.12056	0.273927
ENSMUSG00000025212	Sfxn3	94280	0.751282	5.19459	41.883	1.49723e-06	3.98402e-05
ENSMUSG00000049971	Glt1d1	319804	0.75125	2.42521	3.89002	0.0610277	0.172033
ENSMUSG00000018459	Slc13a3	114644	0.751159	3.25286	6.48956	0.0181986	0.071343
ENSMUSG00000061601	Pclo	26875	0.750826	2.5473	5.57643	0.0383153	0.121849
ENSMUSG00000044468	Fam46c	74645	0.750146	1.78787	1.92244	0.180699	0.361473
ENSMUSG00000036712	Cyld	74256	0.750123	4.87634	38.0921	3.00424e-06	6.94688e-05
ENSMUSG00000024339	Tap2	21355	0.749214	2.42706	3.87414	0.0615177	0.173181
ENSMUSG00000040848	Sft2d2	108735	0.749001	5.37565	44.1525	1.00669e-06	2.941e-05
ENSMUSG00000000202	Btbd17	72014	0.748127	8.314	15.4056	0.000703369	0.00577675
ENSMUSG00000022564	Grina	66168	0.748077	7.07031	39.2261	2.42807e-06	5.87471e-05
ENSMUSG00000034936	Arl4d	80981	0.747993	1.6297	1.37513	0.253238	0.452158
ENSMUSG00000022912	Pros1	19128	0.747477	6.92021	35.6443	4.82645e-06	0.000102699
ENSMUSG00000024597	Slc12a2	20496	0.747474	6.78479	53.1933	2.35173e-07	8.77209e-06
ENSMUSG00000032796	Lama1	16772	0.746669	2.08968	3.7625	0.106644	0.252807
ENSMUSG00000045349	Sh2d5	230863	0.746037	2.62341	6.76022	0.0326351	0.109042
ENSMUSG00000021786	Oxsm	71147	0.74522	1.96226	2.63647	0.135901	0.297699
ENSMUSG00000110195	Pde2a	207728	0.745202	2.30155	4.32371	0.0698582	0.188896
ENSMUSG00000036073	Galt	14430	0.744302	3.0548	9.44246	0.00935702	0.043563
ENSMUSG00000010609	Psen2	19165	0.743104	3.69926	11.8104	0.00230874	0.0148387
ENSMUSG00000003617	Cp	12870	0.742952	7.1549	16.4662	0.000507473	0.00446327
ENSMUSG00000004565	Pnpla6	50767	0.74282	4.15991	20.5833	0.000155867	0.0017213
ENSMUSG00000029484	Anxa3	11745	0.741664	5.31513	8.89714	0.00677003	0.0337912
ENSMUSG00000001473	Tubb6	67951	0.741469	6.527	35.39	5.07612e-06	0.000106743
ENSMUSG00000025779	Ly96	17087	0.740746	2.38861	3.76696	0.0649448	0.179839
ENSMUSG00000018648	Dusp14	56405	0.740082	2.74932	7.44972	0.0244068	0.0887666
ENSMUSG00000047067	Dusp28	67446	0.739941	2.14299	4.15229	0.0990428	0.239958
ENSMUSG00000053617	Sh3pxd2a	14218	0.739938	2.89734	9.95445	0.0159981	0.0646163
ENSMUSG00000053552	Ebf4	228598	0.73893	2.58826	5.15655	0.0374131	0.1202
ENSMUSG00000025576	Rbfox3	52897	0.738537	2.665	1.64312	0.212991	0.403052
ENSMUSG00000066175	2510046G10Rik		0.738515	2.66415	8.0777	0.0309565	0.105029
ENSMUSG00000010066	Cacna2d2	56808	0.737967	2.49861	6.58077	0.0467635	0.142151
ENSMUSG00000030317	Timp4	110595	0.737942	7.43448	62.279	6.45976e-08	3.11385e-06
ENSMUSG00000038020	Rapgefl1	268480	0.737322	1.92969	2.32901	0.148169	0.316786
ENSMUSG00000023367	Tmem176a	66058	0.737175	8.95106	33.9382	6.80031e-06	0.000134855
ENSMUSG00000026227	2810459M11Rik	72792	0.736872	6.38442	37.7048	3.23397e-06	7.43694e-05
ENSMUSG00000022261	Sdc2	15529	0.73679	5.69601	34.7163	5.80822e-06	0.000120521
ENSMUSG00000047205	Dusp18	75219	0.736789	5.20174	22.3015	9.87064e-05	0.00120927
ENSMUSG00000020083	2010107G23Rik	69894	0.736091	1.93561	2.38263	0.147311	0.315437
ENSMUSG00000023961	Enpp4	224794	0.735493	5.29937	23.9699	6.44667e-05	0.000839876
ENSMUSG00000097752	Gm26688	102633805	0.734171	1.89224	2.24948	0.15977	0.332446
ENSMUSG00000018900	Slc22a5	20520	0.733163	1.54931	2.26165	0.274411	0.476474
ENSMUSG00000029413	Naaa	67111	0.731646	2.29678	6.01923	0.075691	0.200092
ENSMUSG00000061882	Ccdc62	208908	0.731447	2.1934	3.99158	0.0933174	0.230771
ENSMUSG00000021779	Thrb	21834	0.730956	2.61415	5.11852	0.0370225	0.119312
ENSMUSG00000036986	Pml	18854	0.730751	4.87902	30.1414	1.51866e-05	0.000261807
ENSMUSG00000015016	Acsf3	257633	0.73031	3.29715	11.5983	0.00463417	0.0253293
ENSMUSG00000047123	Ticam1	106759	0.730287	3.55178	12.404	0.00187917	0.01271
ENSMUSG00000081534	Slc48a1	67739	0.730249	7.025	67.9938	3.07513e-08	1.74392e-06
ENSMUSG00000090053	Palm2	677884	0.729831	1.69138	2.45283	0.223829	0.415716
ENSMUSG00000038729	Akap2	677884	0.729545	2.01235	3.58692	0.131929	0.291875
ENSMUSG00000110773	AC061963.1		0.728917	1.79985	3.05243	0.18931	0.37276
ENSMUSG00000028041	Adam15	11490	0.728871	6.85621	48.6526	4.7672e-07	1.58062e-05
ENSMUSG00000054509	Parp4	328417	0.728622	2.97127	7.48749	0.0141517	0.0589245
ENSMUSG00000015027	Galns	50917	0.728456	3.09678	9.93824	0.00953425	0.0441167
ENSMUSG00000079108	Srp54b	100101806	0.727912	2.22888	5.71424	0.0884754	0.222225
ENSMUSG00000038213	Tapbpl	213233	0.727693	3.01124	7.13688	0.0138043	0.0578995
ENSMUSG00000011589	Fsd1	240121	0.727488	3.52497	13.8444	0.00193561	0.0129727
ENSMUSG00000006567	Atp7b	11979	0.727255	2.41051	5.16525	0.0608364	0.171725
ENSMUSG00000036552	Ermard	381062	0.726471	3.56359	9.11071	0.00623114	0.0317588
ENSMUSG00000090101	Snhg9	73474	0.726356	8.51972	48.3777	4.98289e-07	1.63483e-05
ENSMUSG00000026944	Abca2	11305	0.724506	5.44293	48.3249	5.02548e-07	1.64231e-05
ENSMUSG00000103041	Gm37305		0.723101	2.56374	5.69857	0.0440718	0.13558
ENSMUSG00000053166	Cdh22	104010	0.723036	6.16859	47.8976	5.38548e-07	1.73959e-05
ENSMUSG00000066057	Gm1976	100038746	0.72296	3.07122	8.45886	0.0109352	0.0485953
ENSMUSG00000032849	Abcc4	239273	0.722857	5.07263	32.7942	8.61027e-06	0.000164501
ENSMUSG00000029650	Slc46a3	71706	0.722547	1.5616	1.99318	0.276356	0.478183
ENSMUSG00000002396	Ocel1	77090	0.721924	2.70791	3.69013	0.0675362	0.184528
ENSMUSG00000025466	Fuom	69064	0.721641	3.60261	9.24716	0.00591168	0.0304525
ENSMUSG00000061474	Mrps36	66128	0.721321	1.75722	4.25165	0.207199	0.396003
ENSMUSG00000034040	Wbscr17	212996	0.719861	3.45277	8.3651	0.00835019	0.0397618
ENSMUSG00000007891	Ctsd	13033	0.719117	8.80581	39.6722	2.23541e-06	5.51504e-05
ENSMUSG00000031402	Mpp1	17524	0.716009	4.60876	20.4929	0.000159747	0.0017547
ENSMUSG00000002797	Ggct	110175	0.7145	4.35495	14.8783	0.000830451	0.00663355
ENSMUSG00000037966	Ninj1	18081	0.713015	4.7943	29.5774	1.72005e-05	0.000287816
ENSMUSG00000060703	Cd302	66205	0.71285	2.49413	2.49318	0.128341	0.286261
ENSMUSG00000108435	Gm45051		0.711571	1.55669	1.70801	0.285446	0.487996
ENSMUSG00000017734	Dbndd2	52840	0.711222	5.63506	30.2512	1.48255e-05	0.00025664
ENSMUSG00000060639	Hist1h4i	319158	0.710577	5.43153	31.7505	1.07269e-05	0.000193997
ENSMUSG00000100707	Gm28523		0.710107	1.80812	3.00232	0.198099	0.38445
ENSMUSG00000033350	Chst2	54371	0.709185	10.0547	30.7849	1.31982e-05	0.000232321
ENSMUSG00000016526	Dyrk3	226419	0.709088	4.54351	25.7418	4.17303e-05	0.000586149
ENSMUSG00000075705	Msrb1	27361	0.708209	4.96561	18.3368	0.000292074	0.00286535
ENSMUSG00000047632	Fgfbp3	72514	0.708056	2.45663	4.21693	0.0614469	0.173059
ENSMUSG00000047793	Sned1	208777	0.708002	3.14391	10.7621	0.0100622	0.0456759
ENSMUSG00000085287	4833418N02Rik	74597	0.707641	2.19458	5.22617	0.103914	0.248304
ENSMUSG00000035914	Cd276	102657	0.706335	4.7644	24.6418	5.45539e-05	0.000735187
ENSMUSG00000018821	Avpi1	69534	0.70605	4.05578	16.6443	0.000480874	0.00427432
ENSMUSG00000030600	Lrfn1	80749	0.705614	4.16395	17.9661	0.000325134	0.00312973
ENSMUSG00000018861	Fdxr	14149	0.70533	4.48381	18.6786	0.000264826	0.00265738
ENSMUSG00000089809	Rasgef1b	319818	0.70431	1.94665	2.86527	0.162114	0.335831
ENSMUSG00000066152	Slc31a2	20530	0.703325	2.68942	6.46682	0.0372777	0.119939
ENSMUSG00000025507	Pidd1	57913	0.702643	4.68139	29.4434	1.77206e-05	0.000294552
ENSMUSG00000040187	Arntl2	272322	0.702069	1.89394	2.58145	0.177785	0.357595
ENSMUSG00000064363	mt-Nd4	17719	0.701228	14.0479	14.6735	0.000886441	0.00697348
ENSMUSG00000063160	Numbl	18223	0.701164	3.51482	14.035	0.00289611	0.0176284
ENSMUSG00000028211	Trp53inp1	60599	0.700678	7.26065	53.9357	2.10387e-07	8.01453e-06
ENSMUSG00000004187	Kifc2	16581	0.699452	2.18588	4.6777	0.109586	0.257115
ENSMUSG00000028176	Lrrc7	242274	0.698655	3.84384	12.2507	0.00198105	0.0132089
ENSMUSG00000097572	Gm26797		0.698644	1.58254	1.73964	0.28385	0.486727
ENSMUSG00000060032	H2afj	232440	0.69809	7.22171	60.3428	8.40382e-08	3.85806e-06
ENSMUSG00000060981	Hist1h4h	69386	0.697905	2.18429	3.17781	0.110648	0.258622
ENSMUSG00000003545	Fosb	14282	0.697172	3.74297	1.78887	0.19447	0.379702
ENSMUSG00000024548	Setbp1	240427	0.696122	3.31604	6.03415	0.0222207	0.0826861
ENSMUSG00000067279	Ppp1r3c	53412	0.695843	5.44131	20.2597	0.000170249	0.00185059
ENSMUSG00000024065	Ehd3	57440	0.695339	6.07405	25.4033	4.52856e-05	0.000628532
ENSMUSG00000029403	Cdkl2	53886	0.694952	2.17012	3.44139	0.115038	0.265188
ENSMUSG00000041845	Rhod	11854	0.694911	3.96383	4.34377	0.0487363	0.146513
ENSMUSG00000039294	BC017643	217370	0.694399	3.54785	14.2892	0.00277625	0.0170562
ENSMUSG00000052566	Hook2	170833	0.694091	3.30384	13.1293	0.00687984	0.0341227
ENSMUSG00000056185	Snx32	225861	0.693956	4.18504	15.5829	0.000665534	0.00553126
ENSMUSG00000007379	Dennd2c	329727	0.693909	1.99524	3.29736	0.155578	0.326994
ENSMUSG00000028559	Osbpl9	100273	0.69362	4.49266	32.3499	1.56153e-05	0.000266993
ENSMUSG00000029334	Prkg2	19092	0.693276	2.96609	4.60247	0.0429977	0.133017
ENSMUSG00000045009	Prrt3	210673	0.69324	1.49845	1.34781	0.321614	0.525732
ENSMUSG00000057554	Lgals8	56048	0.693175	4.97821	24.2033	6.08173e-05	0.000798976
ENSMUSG00000028278	Rragd	52187	0.692421	4.4536	16.5898	0.000488853	0.00433602
ENSMUSG00000022094	Slc39a14	213053	0.692089	3.44043	14.8575	0.00432276	0.0240147
ENSMUSG00000019734	Tmc4	353499	0.691988	2.29034	6.42293	0.0935669	0.231069
ENSMUSG00000061411	Nol4l	329540	0.691843	4.44433	24.0384	6.33714e-05	0.000826599
ENSMUSG00000020593	Lpin1	14245	0.690897	6.76505	49.1737	4.3857e-07	1.48156e-05
ENSMUSG00000035305	Ror1	26563	0.690814	1.7319	1.68313	0.234929	0.429584
ENSMUSG00000029802	Abcg2	26357	0.690045	4.69224	16.7474	0.000466178	0.00418225
ENSMUSG00000040111	Gramd1b	235283	0.689951	5.06158	13.2226	0.00142411	0.0103229
ENSMUSG00000054822	1700041G16Rik		0.689428	1.60854	1.95864	0.280078	0.482371
ENSMUSG00000098702	1500015A07Rik	68982	0.688629	2.24896	3.42164	0.102674	0.246139
ENSMUSG00000086935	Gm15956		0.688194	1.42638	1.57161	0.356471	0.561051
ENSMUSG00000113031	AC158365.1	102637845	0.687932	2.24173	2.98526	0.1044	0.248896
ENSMUSG00000033960	Jcad	240185	0.687461	5.78331	34.6302	5.90982e-06	0.000121622
ENSMUSG00000071379	Hpcal1	53602	0.68706	6.62041	31.7597	1.0706e-05	0.000193899
ENSMUSG00000049580	Tsku	244152	0.686914	3.39532	12.6069	0.00544267	0.0285029
ENSMUSG00000030768	Disp1	68897	0.686757	3.57461	12.0765	0.00279103	0.0171387
ENSMUSG00000027035	Cers6	241447	0.686323	3.64594	10.3751	0.00386625	0.0220884
ENSMUSG00000022382	Wnt7b	22422	0.685043	6.20971	10.0066	0.00443285	0.0244529
ENSMUSG00000038521	C1s1	50908	0.683274	1.37649	0.763723	0.391427	0.595359
ENSMUSG00000028671	Gale	74246	0.682997	5.14718	20.5812	0.000155957	0.0017213
ENSMUSG00000064036	Mro	71263	0.682987	3.70862	11.1455	0.00292213	0.0177609
ENSMUSG00000020669	Sh3yl1	24057	0.682093	1.95971	3.37069	0.171878	0.349174
ENSMUSG00000002109	Ddb2	107986	0.681727	1.9389	2.9971	0.177729	0.357576
ENSMUSG00000023905	Tnfrsf12a	27279	0.681622	3.73224	7.59203	0.011422	0.0501056
ENSMUSG00000040428	Plekha4	69217	0.681422	2.35777	3.511	0.0868661	0.219495
ENSMUSG00000022537	Tmem44	224090	0.68113	6.78973	48.9707	4.53022e-07	1.52218e-05
ENSMUSG00000024769	Cdc42bpg	240505	0.680931	1.92018	1.63962	0.213462	0.403638
ENSMUSG00000029343	Crybb1	12960	0.680587	1.49333	1.44053	0.332482	0.537111
ENSMUSG00000048497	Mmgt2	216829	0.680074	3.2465	9.63826	0.00970977	0.0446087
ENSMUSG00000044024	Rell2	225392	0.679774	1.66372	1.489	0.266191	0.466728
ENSMUSG00000033102	Cdc14b	218294	0.678042	4.25016	16.0832	0.000570309	0.00490576
ENSMUSG00000091514	Gm17484	100503003	0.677255	1.53536	2.3589	0.31733	0.521382
ENSMUSG00000019970	Sgk1	20393	0.675151	4.91401	14.9555	0.000810367	0.00650629
ENSMUSG00000044562	Rasip1	69903	0.674955	2.87856	4.10496	0.0548134	0.159207
ENSMUSG00000045659	Plekha7	233765	0.674854	3.74851	8.76499	0.00712912	0.0351492
ENSMUSG00000037992	Rara	19401	0.674254	3.2093	6.65806	0.0169216	0.0674763
ENSMUSG00000020811	Wscd1	216881	0.674049	7.90279	69.437	2.56883e-08	1.54044e-06
ENSMUSG00000001313	Rnd2	11858	0.67387	6.46964	20.8504	0.000144999	0.00163415
ENSMUSG00000046607	Hrk	12123	0.673417	2.49669	4.37606	0.0691586	0.187693
ENSMUSG00000020412	Ascc2	75452	0.672854	4.87558	25.9412	3.97793e-05	0.000564614
ENSMUSG00000027488	Snta1	20648	0.671251	3.00451	8.14409	0.0214919	0.0805977
ENSMUSG00000092341	Malat1	72289	0.671002	13.6361	51.2081	3.18545e-07	1.1246e-05
ENSMUSG00000039960	Rhou	69581	0.670081	4.52709	17.4636	0.000376664	0.00350203
ENSMUSG00000028445	Enho	69638	0.669489	5.99641	34.5357	6.02359e-06	0.000122555
ENSMUSG00000020654	Adcy3	104111	0.668991	2.5645	3.79898	0.0638985	0.177962
ENSMUSG00000038855	Itpkb	320404	0.668904	6.31447	62.8418	5.991e-08	2.93392e-06
ENSMUSG00000029763	Exoc4	20336	0.668652	8.2794	46.332	6.96543e-07	2.14491e-05
ENSMUSG00000059713	Rcan3	53902	0.668294	4.46377	13.8375	0.00116182	0.00875067
ENSMUSG00000035673	Sbno2	216161	0.668225	6.24228	22.1286	0.000103261	0.00125525
ENSMUSG00000028558	Calr4	108802	0.667972	1.36847	0.709696	0.408438	0.611365
ENSMUSG00000032285	Dnaja4	58233	0.667735	2.68521	8.52504	0.0481321	0.145219
ENSMUSG00000039201	Tbc1d25	209815	0.667636	3.57749	11.5579	0.00357054	0.020911
ENSMUSG00000023055	Calcoco1	67488	0.666142	5.70854	20.8406	0.000145383	0.00163415
ENSMUSG00000024235	Map3k8	26410	0.66559	2.03301	2.26449	0.162929	0.336685
ENSMUSG00000032087	Dscaml1	114873	0.665207	3.35071	2.53049	0.125663	0.281842
ENSMUSG00000022474	Pmm1	29858	0.665205	7.54013	55.1968	1.74556e-07	7.0119e-06
ENSMUSG00000029223	Uchl1	22223	0.664752	7.33162	31.5828	1.1117e-05	0.000199899
ENSMUSG00000044229	Nxpe4	244853	0.664457	2.3452	4.3974	0.0969886	0.236674
ENSMUSG00000015335	Zdhhc12	66220	0.663977	3.50603	9.3086	0.00577377	0.0298526
ENSMUSG00000030516	Tjp1	21872	0.663937	7.43242	49.0278	4.48902e-07	1.51239e-05
ENSMUSG00000026749	Nek6	59126	0.663615	6.16084	31.0023	1.25919e-05	0.000222273
ENSMUSG00000027864	Ptgfrn	19221	0.663612	3.78755	13.1982	0.00162547	0.0113746
ENSMUSG00000005045	Chd5	269610	0.663511	1.83595	1.81641	0.219592	0.410583
ENSMUSG00000032688	Malt1	240354	0.662165	2.46106	3.70393	0.079122	0.206172
ENSMUSG00000020258	Glyctk	235582	0.661202	1.83266	2.50246	0.222195	0.413846
ENSMUSG00000036304	Zdhhc23	332175	0.660202	1.66912	1.93778	0.277905	0.480014
ENSMUSG00000021094	Dhrs7	66375	0.659865	5.30063	23.857	6.63187e-05	0.000860779
ENSMUSG00000070327	Rnf213	672511	0.658094	3.10467	7.44793	0.0184444	0.0719466
ENSMUSG00000025644	Gm7628		0.657853	1.97885	2.2769	0.181991	0.362679
ENSMUSG00000001751	Naglu	27419	0.657811	4.83175	31.9596	1.02611e-05	0.000188016
ENSMUSG00000034858	Fam214a	235493	0.657401	3.98839	18.0135	0.000718188	0.00588304
ENSMUSG00000032577	Mapkapk3	102626	0.65734	4.06439	8.61278	0.007569	0.0368257
ENSMUSG00000015094	Npdc1	18146	0.655597	5.4695	25.1148	4.85776e-05	0.000667432
ENSMUSG00000025350	Rdh5	19682	0.655539	2.79426	3.21802	0.0863256	0.218525
ENSMUSG00000026839	Upp2	76654	0.655163	1.73434	1.75485	0.258497	0.457978
ENSMUSG00000053693	Mast1	56527	0.654359	1.39652	1.49193	0.393511	0.597147
ENSMUSG00000068923	Syt11	229521	0.653537	10.512	67.7128	3.1858e-08	1.79699e-06
ENSMUSG00000026427	Eif2d	16865	0.653452	4.25248	12.4114	0.00187443	0.0126985
ENSMUSG00000023443	Esx1	13984	0.65337	1.33415	1.41759	0.423163	0.62356
ENSMUSG00000050248	Evc2	68525	0.652819	4.23815	13.3654	0.00135784	0.00993168
ENSMUSG00000026860	Sh3glb2	227700	0.65252	6.11738	42.7281	1.28937e-06	3.55941e-05
ENSMUSG00000036246	Gmip	78816	0.65169	2.42873	4.8228	0.0889737	0.223075
ENSMUSG00000013921	Clip3	76686	0.651627	7.83167	20.1744	0.000174274	0.00188172
ENSMUSG00000029455	Aldh2	11669	0.650823	6.76914	53.2459	2.33318e-07	8.72888e-06
ENSMUSG00000066721	Zfp575	101544	0.650427	1.61915	1.07427	0.311028	0.515011
ENSMUSG00000030556	Lrrc28	67867	0.64947	5.03449	12.5202	0.00180585	0.0123541
ENSMUSG00000028670	Lypla2	26394	0.649436	7.67304	24.3654	5.84138e-05	0.00077389
ENSMUSG00000008540	Mgst1	56615	0.648901	4.75645	12.1043	0.00208398	0.0136961
ENSMUSG00000060572	Mfap2	17150	0.648896	1.82325	0.856385	0.364603	0.569771
ENSMUSG00000002266	Zim1	22776	0.648885	2.08926	5.45764	0.159349	0.331748
ENSMUSG00000031959	Wdr59	319481	0.648688	3.43451	9.19571	0.00753908	0.0367084
ENSMUSG00000034457	Eda2r	245527	0.648507	5.81116	23.9603	6.4623e-05	0.000841038
ENSMUSG00000047246	Hist1h2be	319179	0.647949	2.20657	2.79356	0.132972	0.293578
ENSMUSG00000101225	1700008J07Rik	629159	0.647737	2.86833	7.54273	0.0367115	0.118523
ENSMUSG00000052102	Gnpda1	26384	0.647107	3.31305	6.50424	0.0180832	0.0710683
ENSMUSG00000029634	Rnf6	74132	0.646856	5.89821	31.1167	1.2285e-05	0.000217777
ENSMUSG00000001763	Tspan33	232670	0.646569	2.59366	4.82232	0.0668771	0.183327
ENSMUSG00000070003	Ssbp4	76900	0.646113	7.5552	55.6928	1.62337e-07	6.62726e-06
ENSMUSG00000037239	Spred3	101809	0.645912	4.4935	18.5494	0.000274781	0.00272455
ENSMUSG00000034292	Traf3ip1	74019	0.645622	4.24502	16.5611	0.000493112	0.00436761
ENSMUSG00000089998	Phtf1os	100125931	0.645553	1.75802	2.50037	0.257348	0.456847
ENSMUSG00000078580	E430018J23Rik	101604	0.644497	2.17232	2.52786	0.142578	0.307825
ENSMUSG00000075014	Gm10800		0.643891	3.48352	7.00589	0.0145885	0.0602629
ENSMUSG00000084843	B230312C02Rik		0.643645	2.98251	8.62948	0.0288584	0.0996918
ENSMUSG00000036390	Gadd45a	13197	0.643128	3.70882	7.9932	0.00969578	0.0446087
ENSMUSG00000015599	Ttbk1	106763	0.642612	3.78381	7.50345	0.0118474	0.0514853
ENSMUSG00000032456	Nmnat3	74080	0.642532	1.97219	2.38108	0.193967	0.379071
ENSMUSG00000021720	Rnf180	71816	0.642438	3.65228	8.38174	0.008295	0.0395741
ENSMUSG00000021222	Dcaf4	73828	0.642429	5.04183	23.0913	8.05129e-05	0.00101618
ENSMUSG00000034574	Daam1	208846	0.642402	6.6839	37.4724	3.38095e-06	7.69027e-05
ENSMUSG00000049686	Orai1	109305	0.642368	5.32245	35.9625	4.53273e-06	9.81151e-05
ENSMUSG00000021913	Ogdhl	239017	0.641466	5.62944	20.7164	0.000150343	0.00167191
ENSMUSG00000020326	Ccng1	12450	0.641155	7.5836	19.7554	0.000195629	0.00208156
ENSMUSG00000052676	Zmat1	215693	0.641111	3.54166	13.5524	0.0057644	0.0298411
ENSMUSG00000055707	Klhl26	234378	0.640351	4.59422	20.2745	0.000169562	0.00184472
ENSMUSG00000097207	6030443J06Rik	320719	0.640299	1.61297	1.65322	0.313251	0.517324
ENSMUSG00000020743	Mif4gd	69674	0.639597	4.21277	12.2623	0.00197313	0.0131819
ENSMUSG00000025931	Paqr8	74229	0.638909	7.33562	7.08566	0.0141052	0.0587703
ENSMUSG00000080727	C920021L13Rik	100042889	0.638739	2.36251	3.0251	0.107057	0.253541
ENSMUSG00000035279	Ssc5d	269855	0.638628	2.88407	4.08435	0.0553768	0.160431
ENSMUSG00000022947	Cbr3	109857	0.638419	5.34908	26.2137	3.72718e-05	0.000538786
ENSMUSG00000060780	Lrrtm1	74342	0.636365	1.55669	0.941381	0.34227	0.547322
ENSMUSG00000032842	Abcc10	224814	0.636056	2.64117	6.22785	0.0649801	0.179897
ENSMUSG00000059901	Adamts14	237360	0.635751	4.93065	9.59111	0.00518364	0.0275165
ENSMUSG00000020432	Tcn2	21452	0.635484	4.80626	15.4698	0.000689408	0.0057032
ENSMUSG00000031530	Dusp4	319520	0.635294	4.76521	14.852	0.000837442	0.00667238
ENSMUSG00000030747	Dgat2	67800	0.635105	4.04974	17.3071	0.00081796	0.00654629
ENSMUSG00000071637	Cebpd	12609	0.634314	4.53233	13.4359	0.0013264	0.00974429
ENSMUSG00000002804	Nudt14	66174	0.633742	3.22677	5.75007	0.0252274	0.0909071
ENSMUSG00000113845	AC131762.1		0.633403	2.15032	3.12005	0.154545	0.325697
ENSMUSG00000060600	Eno3	13808	0.633229	2.04094	2.19408	0.181769	0.362584
ENSMUSG00000065979	Cpped1	223978	0.633109	6.12464	18.3631	0.000289873	0.0028481
ENSMUSG00000022389	Tef	21685	0.63308	7.22069	23.4067	7.43002e-05	0.000945385
ENSMUSG00000008393	Carhsp1	52502	0.632936	6.20426	23.1212	7.98992e-05	0.00101179
ENSMUSG00000030255	Sspn	16651	0.632697	5.76931	37.0526	3.66522e-06	8.26191e-05
ENSMUSG00000038422	Hdhd3	72748	0.632569	2.65986	5.68912	0.0640212	0.178108
ENSMUSG00000034227	Foxj1	15223	0.632566	4.20369	9.04552	0.00639043	0.0324519
ENSMUSG00000002908	Kcnn1	84036	0.632416	1.88297	2.36019	0.2269	0.419863
ENSMUSG00000021559	Dapk1	69635	0.632244	4.19197	14.8206	0.000845844	0.00671797
ENSMUSG00000029641	Rasl11a	68895	0.632042	1.83722	2.48905	0.241328	0.437329
ENSMUSG00000022307	Oxr1	170719	0.631841	7.49316	28.5307	2.1754e-05	0.0003489
ENSMUSG00000026594	Ralgps2	78255	0.631682	7.0836	60.5184	8.20355e-08	3.82654e-06
ENSMUSG00000059970	Hspa2	15512	0.630641	3.42243	8.47926	0.00969535	0.0446087
ENSMUSG00000026470	Stx6	58244	0.629331	5.1785	27.96	2.47785e-05	0.000384342
ENSMUSG00000024059	Clip4	78785	0.629132	6.74388	23.8687	6.61241e-05	0.000859683
ENSMUSG00000002083	Bbc3	170770	0.628958	4.94315	16.8909	0.000446527	0.00404651
ENSMUSG00000097337	Gm26606		0.628008	2.13909	1.94871	0.176392	0.355421
ENSMUSG00000024411	Aqp4	11829	0.62771	3.33933	4.49439	0.0452967	0.138464
ENSMUSG00000078851	Hist3h2a	319162	0.626459	6.01769	42.8046	1.27217e-06	3.5365e-05
ENSMUSG00000026443	Lrrn2	16980	0.626296	5.48636	14.5469	0.000923099	0.00720303
ENSMUSG00000113515	AL645745.1		0.625733	1.46156	0.787796	0.385507	0.58979
ENSMUSG00000075702	Selenom	114679	0.625245	4.47794	15.9354	0.000596795	0.00510555
ENSMUSG00000097062	Gm17586		0.624955	3.7272	11.654	0.00369731	0.0214034
ENSMUSG00000021236	Entpd5	12499	0.624806	4.16641	15.1898	0.000752613	0.00611309
ENSMUSG00000073207	Ccdc160	434778	0.624378	1.86177	1.98416	0.239244	0.434809
ENSMUSG00000038702	Dsel	319901	0.622663	3.83627	11.871	0.00254388	0.0159412
ENSMUSG00000061751	Kalrn	545156	0.622138	3.18529	6.90196	0.0209046	0.0789862
ENSMUSG00000026637	Traf5	22033	0.622123	2.53956	4.02723	0.0856966	0.217592
ENSMUSG00000028636	Ppcs	106564	0.622079	4.12681	17.1805	0.000726821	0.00594598
ENSMUSG00000037752	Xkr8	381560	0.621988	3.24106	6.10821	0.021504	0.0805979
ENSMUSG00000045251	Zfp688	69234	0.621715	3.04663	7.86752	0.0297462	0.101892
ENSMUSG00000039481	Nrtn	18188	0.621484	1.67394	1.63277	0.304653	0.508283
ENSMUSG00000044042	Fmn1	14260	0.621101	2.68057	5.20337	0.0661703	0.182151
ENSMUSG00000042429	Adora1	11539	0.621066	7.49383	10.3634	0.00388302	0.022141
ENSMUSG00000019876	Pkib	18768	0.620772	1.46973	1.52354	0.3857	0.589941
ENSMUSG00000071104	Ccdc110	212392	0.620664	1.60913	1.59394	0.32946	0.534514
ENSMUSG00000056735	A930024E05Rik	109202	0.620488	4.81169	23.0807	8.07312e-05	0.00101791
ENSMUSG00000040770	Il25	140806	0.620191	1.40881	0.954102	0.412675	0.614419
ENSMUSG00000022558	Mroh1	223658	0.620164	4.33281	11.2455	0.00281933	0.0173039
ENSMUSG00000036186	Fam69b	56279	0.620068	5.63398	30.4457	1.42083e-05	0.000248012
ENSMUSG00000059866	Tnip2	231130	0.619949	3.90984	10.0091	0.00442875	0.0244518
ENSMUSG00000056536	Pign	27392	0.619319	4.07894	20.1734	0.000960185	0.00743425
ENSMUSG00000052364	B630019K06Rik	102941	0.619074	2.93478	8.50027	0.0394443	0.124837
ENSMUSG00000110723	AC153912.1		0.619017	1.4586	0.910734	0.391763	0.595444
ENSMUSG00000084950	Gm5577	434064	0.618865	2.38013	4.67069	0.114807	0.265133
ENSMUSG00000112278	AC163282.1		0.618348	3.53185	8.97983	0.0079417	0.0382526
ENSMUSG00000003153	Slc2a3	20527	0.618175	3.07648	3.82498	0.0630634	0.176305
ENSMUSG00000015839	Nfe2l2	18024	0.618142	7.75013	35.2724	5.19627e-06	0.000109087
ENSMUSG00000041329	Atp1b2	11932	0.617542	7.93111	5.5257	0.0279247	0.0974332
ENSMUSG00000036334	Igsf10	242050	0.61707	3.25247	4.31173	0.0495055	0.148144
ENSMUSG00000008384	Sertad1	55942	0.616319	4.0322	7.92102	0.00998377	0.045451
ENSMUSG00000036613	Tssc1	380752	0.614297	5.02733	22.4086	9.59952e-05	0.001183
ENSMUSG00000017466	Timp2	21858	0.614172	8.15416	42.8555	1.26085e-06	3.52728e-05
ENSMUSG00000014846	Tppp3	67971	0.613307	1.52253	1.6099	0.369347	0.574437
ENSMUSG00000032182	Yipf2	74766	0.613263	3.25058	8.87939	0.0191863	0.0742165
ENSMUSG00000004902	Slc25a18	71803	0.612886	7.54839	38.0944	3.00297e-06	6.94688e-05
ENSMUSG00000107879	9330102E08Rik	330427	0.612567	1.84503	3.03985	0.253339	0.452229
ENSMUSG00000105851	9130604C24Rik		0.611929	2.34502	3.37936	0.125715	0.281909
ENSMUSG00000029348	Asphd2	72898	0.611639	5.05054	19.0429	0.000238809	0.00245327
ENSMUSG00000038524	Fchsd1	319262	0.611089	3.13005	5.15888	0.0330586	0.109994
ENSMUSG00000032221	Mns1	17427	0.610343	5.16974	18.8358	0.000253237	0.00256781
ENSMUSG00000097784	A430105J06Rik		0.610042	2.15864	2.35783	0.167906	0.343402
ENSMUSG00000034463	Scara3	219151	0.609929	1.46679	1.22579	0.395163	0.598724
ENSMUSG00000044364	Tmem74b	108832	0.609827	1.90821	2.89971	0.235881	0.430884
ENSMUSG00000044197	Gpr146	80290	0.609521	3.92614	12.7529	0.00220717	0.0143181
ENSMUSG00000044749	Abca6	76184	0.60905	1.39994	0.802393	0.424898	0.624955
ENSMUSG00000024038	Ndufv3	78330	0.607955	8.18277	68.3612	2.93664e-08	1.6883e-06
ENSMUSG00000097747	Gm26534		0.607263	1.5394	1.63431	0.367154	0.572221
ENSMUSG00000043923	Ccdc84	382073	0.606954	4.61028	17.5362	0.000368695	0.00344583
ENSMUSG00000048644	Ctxn1	330695	0.606939	6.95541	33.4957	7.44587e-06	0.000145662
ENSMUSG00000028042	Zbtb7b	22724	0.606784	3.75053	11.1266	0.00447073	0.0246401
ENSMUSG00000036661	Dennd3	105841	0.606532	1.33056	0.878445	0.45818	0.653136
ENSMUSG00000026249	Serpine2	20720	0.605725	11.4816	84.3585	4.65652e-09	3.8988e-07
ENSMUSG00000056313	1810011O10Rik	69068	0.605401	3.35027	3.68141	0.0678376	0.185231
ENSMUSG00000001911	Nfix	18032	0.604502	8.97639	66.1115	3.90558e-08	2.09182e-06
ENSMUSG00000020300	Cpeb4	67579	0.604396	6.11952	43.8919	1.05289e-06	3.06169e-05
ENSMUSG00000048537	Phldb1	102693	0.604203	5.87466	20.6025	0.000155059	0.00171674
ENSMUSG00000049232	Tigd2	68140	0.604047	5.63029	29.1042	1.91153e-05	0.000313166
ENSMUSG00000029810	Tmem176b	65963	0.603914	9.53614	29.8631	1.61463e-05	0.000272724
ENSMUSG00000037337	Map4k1	26411	0.603905	2.37875	3.35357	0.123914	0.279028
ENSMUSG00000032269	Htr3a	15561	0.603548	3.52308	6.23797	0.0203097	0.0773211
ENSMUSG00000075585	6330403L08Rik		0.603416	3.46377	6.89354	0.0153006	0.0625447
ENSMUSG00000097785	B230217O12Rik	320879	0.60161	1.53193	1.14589	0.374539	0.579616
ENSMUSG00000022010	Tsc22d1	21807	0.601418	8.03933	53.1408	2.37043e-07	8.81562e-06
ENSMUSG00000038872	Zfhx3	11906	0.601095	5.94216	26.8428	3.2118e-05	0.000471905
ENSMUSG00000031150	Ccdc120	54648	0.600417	2.28442	1.75635	0.198423	0.384958
ENSMUSG00000015652	Steap1	70358	0.600123	2.61194	4.0593	0.0856476	0.217512
ENSMUSG00000026156	B3gat2	280645	0.600098	4.32707	4.18304	0.0527366	0.155079
ENSMUSG00000020387	Jade2	76901	0.599213	3.87567	5.82574	0.0243844	0.0887626
ENSMUSG00000002602	Axl	26362	0.598334	4.69491	7.9749	0.0097679	0.0447773
ENSMUSG00000020614	Fam20a	208659	0.598054	2.35935	2.79809	0.131411	0.291154
ENSMUSG00000027239	Mdk	17242	0.597703	1.78918	1.68093	0.282996	0.485646
ENSMUSG00000020818	Mfsd11	69900	0.597697	4.97105	14.0502	0.00108383	0.0082425
ENSMUSG00000048285	Frmd6	319710	0.597621	3.7005	9.09497	0.0062692	0.0319398
ENSMUSG00000085615	A330035P11Rik		0.597352	1.55516	1.26477	0.368582	0.573772
ENSMUSG00000090399	Gm38399		0.597046	2.06745	2.09545	0.200314	0.387513
ENSMUSG00000027805	Pfn2	18645	0.596747	6.69738	28.8237	2.03592e-05	0.000331809
ENSMUSG00000000326	Comt	12846	0.595256	5.9942	38.1676	2.96161e-06	6.88643e-05
ENSMUSG00000021496	Pcbd2	72562	0.59522	4.71471	18.1352	0.000309575	0.00300302
ENSMUSG00000047227	Gm527	217648	0.594877	1.57378	1.24674	0.363194	0.568402
ENSMUSG00000037868	Egr2	13654	0.594804	3.34495	2.74134	0.111709	0.260149
ENSMUSG00000075590	Nrbp2	223649	0.594632	4.72949	13.8063	0.00117377	0.00882129
ENSMUSG00000028893	Sesn2	230784	0.593491	6.31948	40.4819	1.92696e-06	4.85928e-05
ENSMUSG00000018102	Hist1h2bc	68024	0.593312	6.22759	12.5253	0.00180271	0.0123394
ENSMUSG00000028753	Vwa5b1	75718	0.593183	2.0339	2.19841	0.212306	0.402312
ENSMUSG00000019732	Calr3	73316	0.592848	1.61827	1.298	0.347652	0.551954
ENSMUSG00000021245	Mlh3	217716	0.592261	3.25835	4.26127	0.0507448	0.150681
ENSMUSG00000026576	Atp1b1	11931	0.591745	7.48776	21.0417	0.00013772	0.00157056
ENSMUSG00000028391	Wdr31	71354	0.591413	1.79855	1.90622	0.284881	0.487591
ENSMUSG00000036918	Ttc7	225049	0.591324	3.91097	13.1007	0.00316898	0.0189851
ENSMUSG00000078651	Aoc2	237940	0.591272	1.70722	1.3445	0.316323	0.520502
ENSMUSG00000027800	Tm4sf1	17112	0.591224	3.90231	5.03558	0.0350155	0.114702
ENSMUSG00000025377	Tepsin	78777	0.591003	4.2321	14.9885	0.000801954	0.00644701
ENSMUSG00000001663	Gstt1	14871	0.590785	5.18938	12.0682	0.00211021	0.0138178
ENSMUSG00000017715	Pgs1	74451	0.590511	5.50003	19.5715	0.000205892	0.00216662
ENSMUSG00000090812	Samd15	238333	0.590055	1.57802	1.57557	0.365375	0.570491
ENSMUSG00000040795	Iqcc	230767	0.589895	3.87167	17.6652	0.00368009	0.0213431
ENSMUSG00000046191	Pcdhb20	93891	0.589415	3.11773	4.64701	0.0420887	0.13112
ENSMUSG00000026579	F5	14067	0.5893	1.59216	0.651243	0.428144	0.627741
ENSMUSG00000009894	Snap47	67826	0.589229	6.54097	36.4862	4.09082e-06	9.05834e-05
ENSMUSG00000035547	Capn5	12337	0.58922	2.1122	1.19068	0.286777	0.48947
ENSMUSG00000039824	Myl6b	216459	0.587865	3.20147	5.63648	0.0277684	0.0971042
ENSMUSG00000055407	Map6	17760	0.587602	5.58691	19.6831	0.000199597	0.00211279
ENSMUSG00000034171	Faah	14073	0.58723	5.01223	22.896	8.46423e-05	0.00106377
ENSMUSG00000022353	Mtss1	211401	0.587115	7.18752	34.2182	6.42352e-06	0.000128399
ENSMUSG00000040998	Npnt	114249	0.585712	5.10183	20.5186	0.000158633	0.00174705
ENSMUSG00000056501	Cebpb	12608	0.585218	2.94044	5.30455	0.0506856	0.150567
ENSMUSG00000020455	Trim11	94091	0.584966	4.65658	25.0699	0.000102135	0.00124519
ENSMUSG00000087445	Gm14286		0.584875	1.86524	1.41583	0.268539	0.469314
ENSMUSG00000039137	Whrn	73750	0.584572	3.68494	9.98005	0.00752928	0.0366749
ENSMUSG00000085054	Gm15834		0.58444	3.21786	3.90697	0.0605094	0.171212
ENSMUSG00000061306	Slc38a10	72055	0.584396	6.66493	25.753	4.16178e-05	0.000585405
ENSMUSG00000050944	Efcab5	319634	0.583666	2.05491	1.96652	0.213771	0.403809
ENSMUSG00000022574	Naprt	223646	0.583629	1.4772	1.33537	0.411118	0.613122
ENSMUSG00000071647	Eml3	225898	0.583436	4.38507	16.2769	0.000537534	0.00468464
ENSMUSG00000013495	Tmem175	72392	0.583005	4.49789	17.4144	0.000382162	0.00353479
ENSMUSG00000024140	Epas1	13819	0.582728	3.85231	5.84147	0.0242131	0.088293
ENSMUSG00000052949	Rnf157	217340	0.582339	6.13346	20.4944	0.000159683	0.0017547
ENSMUSG00000109441	Gm44983		0.581482	1.51907	0.975602	0.39562	0.598974
ENSMUSG00000027570	Col9a3	12841	0.581405	2.36707	2.27757	0.145217	0.312246
ENSMUSG00000044145	1810024B03Rik	329509	0.581356	4.60884	7.0429	0.014362	0.0595433
ENSMUSG00000097820	E530011L22Rik		0.581323	1.67818	1.43787	0.33479	0.539876
ENSMUSG00000032802	Srxn1	76650	0.581198	5.45114	16.8498	0.000452057	0.00408186
ENSMUSG00000072872	Rybp	56353	0.581036	3.53326	7.45569	0.012444	0.0533931
ENSMUSG00000045498	Pcdhb3	93874	0.581016	2.1099	1.37855	0.252666	0.451494
ENSMUSG00000041598	Cdc42ep4	56699	0.58097	4.65405	4.53723	0.0443692	0.13616
ENSMUSG00000030276	Ttll3	101100	0.580837	2.39325	3.42383	0.135639	0.297404
ENSMUSG00000020821	Kif1c	16562	0.580738	6.9647	38.414	2.82687e-06	6.60991e-05
ENSMUSG00000031028	Tub	22141	0.579783	3.52364	6.73022	0.0164054	0.065837
ENSMUSG00000040570	Rundc3b	242819	0.579679	2.00225	1.92955	0.231578	0.425692
ENSMUSG00000032741	Tpcn1	252972	0.576639	5.30921	20.7117	0.000150534	0.00167256
ENSMUSG00000069633	Pex11g	69129	0.576091	1.74488	1.35002	0.315466	0.519614
ENSMUSG00000004633	Chn2	69993	0.575766	6.83828	22.4444	9.51078e-05	0.00117321
ENSMUSG00000037341	Slc9a7	236727	0.575706	2.43141	3.22631	0.131413	0.291154
ENSMUSG00000048234	Rnf149	67702	0.574955	6.87541	40.6513	1.86851e-06	4.76946e-05
ENSMUSG00000047013	Fbxo41	330369	0.57471	3.35017	7.40023	0.0219259	0.0817604
ENSMUSG00000029185	Fam114a1	68303	0.573694	2.95448	4.9621	0.0537923	0.157101
ENSMUSG00000027583	Zbtb46	72147	0.572618	4.00293	14.207	0.00298796	0.0180909
ENSMUSG00000073856	Iqck	434232	0.571902	3.30403	6.37632	0.0253056	0.091058
ENSMUSG00000050965	Prkca	18750	0.571824	5.58414	26.8654	3.19478e-05	0.000469955
ENSMUSG00000062661	Ncs1	14299	0.571052	4.07144	13.5198	0.00242974	0.0153953
ENSMUSG00000004056	Akt2	11652	0.570892	6.48029	35.4053	5.06067e-06	0.000106597
ENSMUSG00000038077	Kcna6	16494	0.570771	2.45844	2.02539	0.168451	0.344461
ENSMUSG00000013275	Slc41a1	98396	0.570663	4.68891	13.1797	0.0014447	0.0104601
ENSMUSG00000028737	Aldh4a1	212647	0.570228	4.85625	6.27455	0.0199865	0.0764622
ENSMUSG00000025579	Gaa	14387	0.570186	5.28203	18.9015	0.000248558	0.00252855
ENSMUSG00000079037	Prnp	19122	0.569826	7.93842	34.8116	5.69799e-06	0.000118626
ENSMUSG00000057594	Arl16	70317	0.569546	4.45923	10.5684	0.00360136	0.0210559
ENSMUSG00000025956	Mettl21a	67099	0.569018	3.66173	8.25738	0.00994783	0.0453406
ENSMUSG00000044176	Spink10	328971	0.568119	4.06756	12.7537	0.00251001	0.0157447
ENSMUSG00000051615	Rap2a	76108	0.5679	7.47226	41.1975	1.69276e-06	4.44766e-05
ENSMUSG00000053799	Exoc6	107371	0.567378	2.97518	6.44109	0.0541767	0.157759
ENSMUSG00000001435	Col18a1	12822	0.567184	1.41559	0.804878	0.450092	0.646724
ENSMUSG00000002332	Dhrs1	52585	0.566876	6.69961	24.7989	5.24846e-05	0.000713438
ENSMUSG00000053460	Ggcx	56316	0.566167	3.57719	7.38964	0.0132361	0.0560244
ENSMUSG00000048029	Eno4	226265	0.564889	1.42605	1.36703	0.447472	0.644691
ENSMUSG00000004815	Dgkq	110524	0.564579	4.17393	17.6502	0.00175915	0.0121005
ENSMUSG00000039307	Hexdc	238023	0.564408	3.36506	7.65119	0.0234863	0.0862817
ENSMUSG00000025575	Cant1	76025	0.563619	5.53139	20.5926	0.000155477	0.00171985
ENSMUSG00000059060	Rad51b	19363	0.563473	2.6957	3.51968	0.092552	0.229542
ENSMUSG00000001227	Sema6b	20359	0.5633	2.1932	2.92267	0.193509	0.378295
ENSMUSG00000037624	Kcnk2	16526	0.563099	3.90153	3.94983	0.0592214	0.16819
ENSMUSG00000006344	Ggt5	23887	0.562975	1.44308	0.902762	0.441776	0.639351
ENSMUSG00000098905	Zfp953	629016	0.562887	1.77315	1.87745	0.316847	0.520913
ENSMUSG00000029279	Brdt	114642	0.562668	3.20167	6.07786	0.0350288	0.114715
ENSMUSG00000047591	Mafa	378435	0.562145	1.4609	0.997738	0.435015	0.633126
ENSMUSG00000035878	Hykk	235386	0.56177	2.28405	2.96262	0.172878	0.350596
ENSMUSG00000029821	Dfna5	54722	0.561411	2.65672	4.46295	0.0999127	0.241412
ENSMUSG00000023947	Nfkbie	18037	0.561402	1.96018	1.93787	0.258629	0.458148
ENSMUSG00000024425	Ndfip1	65113	0.560658	5.10107	16.2183	0.000547228	0.00475288
ENSMUSG00000033684	Qsox1	104009	0.559934	6.0352	31.1398	1.22243e-05	0.000217007
ENSMUSG00000044288	Cnr1	12801	0.559874	2.48432	4.33528	0.131609	0.291424
ENSMUSG00000028318	Polr1e	64424	0.559611	4.1658	9.46689	0.00543452	0.0284744
ENSMUSG00000024459	H2-M5	240095	0.559529	1.41424	0.815458	0.456724	0.651959
ENSMUSG00000022203	Efs	13644	0.559404	4.92507	18.5175	0.000277303	0.00274521
ENSMUSG00000002504	Slc9a3r2	65962	0.559351	4.00445	10.433	0.00380709	0.0218772
ENSMUSG00000050989	Selenon	74777	0.559278	4.68795	11.3138	0.00275148	0.0169373
ENSMUSG00000020930	Ccdc103	73293	0.559143	1.65084	1.01488	0.363185	0.568402
ENSMUSG00000057229	Atp5sl	66349	0.55875	4.05529	13.8373	0.00309296	0.0185919
ENSMUSG00000032026	Rexo2	104444	0.558194	7.8152	52.166	2.74874e-07	9.9855e-06
ENSMUSG00000032492	Pth1r	19228	0.55752	1.73867	1.36997	0.333209	0.53809
ENSMUSG00000024042	Sik1	17691	0.557402	1.76972	1.33964	0.322682	0.527065
ENSMUSG00000035637	Grhpr	76238	0.55708	4.23983	13.6462	0.00155148	0.0110231
ENSMUSG00000028572	Hook1	77963	0.557031	2.26989	2.17023	0.179763	0.360245
ENSMUSG00000029156	Sgcb	24051	0.556824	5.20985	32.622	8.92562e-06	0.000169236
ENSMUSG00000039253	Fn3krp	238024	0.556411	3.69117	5.89888	0.0235994	0.086584
ENSMUSG00000051147	Nat2	17961	0.556406	1.56983	1.17552	0.39602	0.59935
ENSMUSG00000025867	Cplx2	12890	0.555955	6.6834	17.5452	0.000367715	0.00344006
ENSMUSG00000020941	Map3k14	53859	0.555912	3.49413	6.96296	0.0185499	0.0722904
ENSMUSG00000031775	Pllp	67801	0.555591	3.69592	10.813	0.0106426	0.0477121
ENSMUSG00000027983	Cyp2u1	71519	0.555277	4.14652	7.06343	0.0142381	0.0592363
ENSMUSG00000023243	Kcnk5	16529	0.553612	1.66855	0.845969	0.367482	0.572557
ENSMUSG00000020340	Cyfip2	76884	0.552975	5.33753	10.3056	0.00396676	0.022455
ENSMUSG00000098066	Gm26944		0.552567	1.37231	0.898535	0.480238	0.669577
ENSMUSG00000028832	Stmn1	16765	0.55236	8.11934	21.6159	0.000118172	0.0013959
ENSMUSG00000053411	Cbx7	52609	0.552201	2.17112	1.74472	0.207918	0.396808
ENSMUSG00000073374	C030034I22Rik		0.552139	2.95971	5.40258	0.0626399	0.175434
ENSMUSG00000040447	Spns2	216892	0.552136	2.13355	2.96922	0.217721	0.407999
ENSMUSG00000059854	Hydin	244653	0.552064	1.4037	0.557647	0.467135	0.659897
ENSMUSG00000026048	Ercc5	22592	0.551937	6.20597	36.0527	4.45306e-06	9.68926e-05
ENSMUSG00000027254	Map1a	17754	0.551898	6.48707	10.7934	0.00331783	0.0196979
ENSMUSG00000107667	C530044C16Rik	319981	0.551771	2.24001	2.13971	0.190973	0.374952
ENSMUSG00000023033	Scn8a	20273	0.551165	5.01853	17.5444	0.000367803	0.00344006
ENSMUSG00000020585	Laptm4a	17775	0.551033	9.22337	31.7955	1.06247e-05	0.000192984
ENSMUSG00000032300	1700017B05Rik	74211	0.550237	5.49083	27.6116	2.68488e-05	0.000409363
ENSMUSG00000049571	Cfap46	212124	0.549124	2.6824	3.36393	0.103142	0.246985
ENSMUSG00000047767	Atg16l2	73683	0.549098	4.13227	13.7731	0.00273426	0.0168478
ENSMUSG00000031149	Praf2	54637	0.548866	5.49388	18.4665	0.000281389	0.00277968
ENSMUSG00000035642	Aamdc	66273	0.548558	6.11336	25.1243	4.84643e-05	0.000666743
ENSMUSG00000073155	1810058I24Rik	67705	0.547801	6.9671	48.8109	4.64763e-07	1.5533e-05
ENSMUSG00000109284	B230311B06Rik		0.547743	2.79946	3.4792	0.0859208	0.217897
ENSMUSG00000037104	Socs5	56468	0.547683	5.28991	21.7187	0.000115004	0.00136621
ENSMUSG00000040729	Cep126	234915	0.547449	2.7713	4.12062	0.0902184	0.22524
ENSMUSG00000071456	1110002L01Rik	100043040	0.547351	2.93855	6.12354	0.0674772	0.184488
ENSMUSG00000036752	Tubb4b	227613	0.546692	8.35684	41.1625	1.70347e-06	4.46645e-05
ENSMUSG00000028158	Mttp	17777	0.54654	2.90773	3.92148	0.0717654	0.192558
ENSMUSG00000025856	Pdgfa	18590	0.546345	6.81754	16.2489	0.000542138	0.00471848
ENSMUSG00000051236	Msrb3	320183	0.546042	4.06407	12.0904	0.0037082	0.0214367
ENSMUSG00000056296	Synpr	72003	0.545575	2.15844	2.52784	0.216587	0.406725
ENSMUSG00000021994	Wnt5a	22418	0.545137	7.35756	21.4268	0.000124255	0.00144864
ENSMUSG00000022620	Arsa	11883	0.544799	3.17563	4.75147	0.0434358	0.133985
ENSMUSG00000031478	Nek3	23954	0.54393	3.55454	5.69992	0.025804	0.0921898
ENSMUSG00000030966	Trim21	20821	0.543783	1.89516	1.68746	0.293555	0.496911
ENSMUSG00000039497	Dse	212898	0.542742	1.91851	1.88109	0.287211	0.48981
ENSMUSG00000005973	Rcn1	19672	0.541863	6.66441	40.8759	1.79392e-06	4.63572e-05
ENSMUSG00000051177	Plcb1	18795	0.54173	5.30232	12.7037	0.00169632	0.0117718
ENSMUSG00000029070	Mxra8	74761	0.541455	6.95964	4.02094	0.0571526	0.163987
ENSMUSG00000038132	Rbm24	666794	0.541071	5.7393	14.7001	0.000878937	0.00693249
ENSMUSG00000033059	Pygb	110078	0.540581	6.89672	18.6323	0.000268349	0.00268199
ENSMUSG00000039065	Fam173b	68073	0.539774	4.20422	9.41231	0.00554895	0.0289048
ENSMUSG00000029313	Aff1	17355	0.539398	5.24507	27.2552	2.91638e-05	0.00043565
ENSMUSG00000078878	Gm14305	668030	0.538206	1.46123	0.760266	0.454371	0.650117
ENSMUSG00000107121	1110006O24Rik	66123	0.537888	2.62736	3.99517	0.119835	0.272527
ENSMUSG00000051890	Klhdc1	271005	0.53785	2.0918	2.86128	0.240968	0.436866
ENSMUSG00000021133	Susd6	217684	0.537479	5.22156	10.3341	0.00392529	0.0222806
ENSMUSG00000025583	Rptor	74370	0.537246	4.96559	12.3405	0.00192063	0.012893
ENSMUSG00000040451	Sgms1	208449	0.5372	5.05208	20.4215	0.000162885	0.00177981
ENSMUSG00000029166	Mapre3	100732	0.537106	5.34344	17.1268	0.000416168	0.0038044
ENSMUSG00000036975	Tmem177	66343	0.536496	3.8049	5.64605	0.0264398	0.0937929
ENSMUSG00000028199	Cryz	12972	0.536103	3.89085	10.2762	0.00778694	0.0376519
ENSMUSG00000050270	Tmem220	338369	0.53609	1.59425	0.915856	0.403968	0.607649
ENSMUSG00000028082	Sh3d19	27059	0.535678	4.70933	13.2336	0.00141886	0.0102968
ENSMUSG00000005142	Man2b1	17159	0.535436	5.07235	15.8054	0.000621203	0.00526738
ENSMUSG00000064367	mt-Nd5	17721	0.53514	10.1532	14.7263	0.000871617	0.00688341
ENSMUSG00000026305	Lrrfip1	16978	0.534657	8.03507	28.4071	2.23732e-05	0.000355511
ENSMUSG00000066233	Tmem42	66079	0.534578	3.51758	9.32411	0.0221623	0.0824949
ENSMUSG00000048899	Rimkla	194237	0.534344	2.33271	2.53246	0.182934	0.363647
ENSMUSG00000028354	Fmn2	54418	0.53262	5.78676	11.064	0.00300886	0.0181998
ENSMUSG00000045257	Morn2	378462	0.532111	5.19641	19.216	0.000227437	0.0023577
ENSMUSG00000031400	G6pdx	14381	0.532088	5.27586	27.6653	2.65178e-05	0.000405301
ENSMUSG00000031822	Gse1	382034	0.531546	4.62956	10.3496	0.00390286	0.022216
ENSMUSG00000022246	Rai14	75646	0.531136	2.24991	2.25557	0.20536	0.393483
ENSMUSG00000053040	Aph1c	68318	0.530586	2.0816	3.25497	0.250105	0.448436
ENSMUSG00000052373	Mpp3	13384	0.530323	3.15327	3.72492	0.0663483	0.182396
ENSMUSG00000036904	Fzd8	14370	0.530167	2.82402	4.1695	0.0925299	0.229542
ENSMUSG00000055723	Rras2	66922	0.529945	3.45942	5.57242	0.0273374	0.0961676
ENSMUSG00000010095	Slc3a2	17254	0.529382	7.79522	15.5727	0.00066765	0.00554517
ENSMUSG00000036181	Hist1h1c	50708	0.529213	6.69247	11.9178	0.00222366	0.0143878
ENSMUSG00000033429	Mcee	73724	0.527531	5.1952	9.89844	0.00461604	0.0252522
ENSMUSG00000102840	Gm38037		0.527357	2.79322	2.87009	0.104083	0.248531
ENSMUSG00000089875	Etohd2		0.527312	1.45597	0.720963	0.465547	0.658795
ENSMUSG00000037224	Zfyve28	231125	0.527288	2.17772	2.62377	0.227061	0.419918
ENSMUSG00000032657	Fam189b	68521	0.527136	2.6481	2.99964	0.123536	0.278416
ENSMUSG00000034614	Pik3ip1	216505	0.52707	4.77485	12.3667	0.00190343	0.0128118
ENSMUSG00000064202	4430402I18Rik	381218	0.526799	1.86077	1.43605	0.319534	0.523629
ENSMUSG00000024302	Dtna	13527	0.52676	7.10714	20.0996	0.000177894	0.00191377
ENSMUSG00000004661	Arid3b	56380	0.526644	2.29347	2.37621	0.198545	0.385135
ENSMUSG00000025089	Gfra1	14585	0.526514	3.47209	6.0325	0.0269801	0.0952511
ENSMUSG00000045211	Nudt18	213484	0.526469	3.39935	5.20435	0.0323681	0.10841
ENSMUSG00000029761	Cald1	109624	0.526215	8.57143	27.3816	2.8319e-05	0.000425567
ENSMUSG00000023966	Rsph9	75564	0.525738	2.58209	4.49525	0.136821	0.29921
ENSMUSG00000051978	Erich1	234086	0.524781	4.68872	15.0146	0.000795371	0.0063989
ENSMUSG00000014599	Csf1	12977	0.524609	4.68792	10.3817	0.00385691	0.0220523
ENSMUSG00000025272	Tro	56191	0.524471	3.35008	5.16711	0.0361702	0.117289
ENSMUSG00000047281	Sfn	55948	0.524394	2.3777	2.86193	0.180676	0.361473
ENSMUSG00000062762	Ei24	13663	0.524276	6.89188	31.4726	1.13818e-05	0.000203784
ENSMUSG00000085260	Med9os	100504121	0.523162	1.72781	1.49537	0.367115	0.572221
ENSMUSG00000032540	Abhd5	67469	0.523141	5.20497	12.5972	0.00175896	0.0121005
ENSMUSG00000027364	Usp50	75083	0.522986	3.83595	6.68213	0.0167474	0.066933
ENSMUSG00000033486	Catsper2	212670	0.522948	2.67111	3.70963	0.122346	0.27648
ENSMUSG00000090266	Mettl23	74319	0.522747	4.13525	10.1896	0.00424186	0.0236702
ENSMUSG00000032009	Sesn3	75747	0.522673	6.67836	28.1888	2.35144e-05	0.000369306
ENSMUSG00000032174	Icam5	15898	0.522515	1.54374	1.0479	0.434938	0.633111
ENSMUSG00000000197	Nalcn	338370	0.522454	2.04576	1.42656	0.26749	0.468154
ENSMUSG00000001175	Calm1	12313	0.522342	11.7563	46.4863	6.78921e-07	2.10469e-05
ENSMUSG00000025372	Baiap2	108100	0.521913	5.62516	12.84	0.00161969	0.0113596
ENSMUSG00000039680	Mrps6	121022	0.520697	8.61586	19.0727	0.000236807	0.0024383
ENSMUSG00000062727	Hist1h2bk	319184	0.52049	1.51592	0.95234	0.447467	0.644691
ENSMUSG00000039199	Zdhhc1	70796	0.520489	2.43024	2.90169	0.172115	0.349444
ENSMUSG00000047496	Rnf152	320311	0.5203	4.77913	16.4739	0.000506298	0.00445606
ENSMUSG00000019055	Plod1	18822	0.520008	4.91491	4.15502	0.0534712	0.156581
ENSMUSG00000078681	Tm2d3	68634	0.51961	6.75817	21.9818	0.000107308	0.00129068
ENSMUSG00000051483	Cbr1	12408	0.519559	6.07712	18.1661	0.000306815	0.00298087
ENSMUSG00000024816	Frmd8	67457	0.519191	6.56523	21.7024	0.000115499	0.00136819
ENSMUSG00000047658	Gal3st3	545276	0.518805	3.94959	9.82001	0.00833801	0.0397189
ENSMUSG00000026587	Astn1	11899	0.518531	4.67834	9.92107	0.00457704	0.0251051
ENSMUSG00000022415	Syngr1	20972	0.518477	4.52599	11.7894	0.00232582	0.0149026
ENSMUSG00000006476	Nsmf	56876	0.516912	5.60384	21.3355	0.00012731	0.00147465
ENSMUSG00000028378	Ptgr1	67103	0.515212	2.81878	2.29823	0.14349	0.309474
ENSMUSG00000058070	Eml1	68519	0.515188	4.20652	12.3462	0.0037933	0.021808
ENSMUSG00000054364	Rhob	11852	0.514523	5.98856	16.8575	0.00045101	0.00407535
ENSMUSG00000028701	Lurap1	68075	0.514158	3.22039	7.41836	0.0517868	0.153076
ENSMUSG00000038253	Hoxa5	15402	0.513895	5.21526	5.2736	0.0313473	0.105876
ENSMUSG00000030519	Apba2	11784	0.513857	6.57894	22.315	9.83601e-05	0.00120621
ENSMUSG00000046879	Irgm1	15944	0.513556	2.61415	3.40314	0.139773	0.303809
ENSMUSG00000026029	Casp8	12370	0.513081	1.9323	1.79107	0.309651	0.513748
ENSMUSG00000032890	Rims3	242662	0.513055	1.84352	1.03304	0.337617	0.542765
ENSMUSG00000030824	Nucb1	18220	0.512986	6.19053	24.5238	5.61669e-05	0.000752817
ENSMUSG00000042216	Sgsm1	52850	0.512693	3.55293	4.50908	0.0449761	0.13772
ENSMUSG00000030852	Tacc2	57752	0.511993	7.39704	39.0478	2.51003e-06	6.02648e-05
ENSMUSG00000078247	Airn	104103	0.511736	2.73651	3.9298	0.11871	0.270795
ENSMUSG00000112433	AC160405.2	102631905	0.511634	1.3893	0.527595	0.50585	0.690255
ENSMUSG00000085311	Gm15445		0.510806	2.27829	2.84613	0.215889	0.406023
ENSMUSG00000037649	H2-DMa	14998	0.510689	3.1489	6.71935	0.0609933	0.171976
ENSMUSG00000034371	Tkfc	225913	0.510673	4.05779	6.86077	0.0155154	0.0630821
ENSMUSG00000068740	Celsr2	53883	0.510433	6.06343	28.4448	2.21821e-05	0.00035325
ENSMUSG00000020451	Limk2	16886	0.510362	5.30589	15.8174	0.000618892	0.00525606
ENSMUSG00000033405	Nudt15	214254	0.508628	2.22	1.99868	0.2326	0.426723
ENSMUSG00000028780	Sema3c	20348	0.507972	4.08342	9.3827	0.00692741	0.0342823
ENSMUSG00000054008	Ndst1	15531	0.507348	6.21928	29.0056	1.95428e-05	0.000319751
ENSMUSG00000024885	Aldh3b1	67689	0.506821	3.36234	5.38374	0.0417778	0.130574
ENSMUSG00000021792	Fam213a	70564	0.506766	4.34606	12.1321	0.00245547	0.0154645
ENSMUSG00000049285	Mblac1	330216	0.506477	3.16288	5.82565	0.0615622	0.173267
ENSMUSG00000029162	Khk	16548	0.506112	2.22754	2.14133	0.232943	0.427136
ENSMUSG00000049907	Rasl11b	68939	0.505819	3.91049	7.91009	0.0112113	0.0493197
ENSMUSG00000022122	Ednrb	13618	0.505538	7.97887	17.5162	0.000370867	0.00345839
ENSMUSG00000029864	Gstk1	76263	0.505	2.4751	1.73577	0.200976	0.388289
ENSMUSG00000023143	Nagpa	27426	0.504902	4.88108	20.4738	0.000259134	0.00260862
ENSMUSG00000059810	Rgs3	50780	0.504803	2.484	2.80561	0.173347	0.351248
ENSMUSG00000036646	Man1b1	227619	0.504598	5.85662	26.988	3.1042e-05	0.000458785
ENSMUSG00000066438	Plekhd1	217682	0.504378	1.87954	1.36098	0.334327	0.539453
ENSMUSG00000026317	Cln8	26889	0.503948	5.18222	17.7825	0.00034301	0.00325431
ENSMUSG00000057069	Ero1lb	67475	0.503737	1.85604	1.54124	0.342377	0.547393
ENSMUSG00000072809	9330160F10Rik		0.503412	1.98889	1.45184	0.301662	0.505286
ENSMUSG00000022340	Sybu	319613	0.503173	2.92697	3.62821	0.0940566	0.231887
ENSMUSG00000026478	Lamc1	226519	0.502629	6.41264	41.1376	1.71113e-06	4.47715e-05
ENSMUSG00000029207	Apbb2	11787	0.502513	5.47725	15.9355	0.000596761	0.00510555
ENSMUSG00000021583	Erap1	80898	0.50202	3.1659	4.92092	0.0635368	0.17743
ENSMUSG00000097320	Tmem147os		0.501966	1.72835	1.21637	0.386389	0.590562
ENSMUSG00000028957	Per3	18628	0.501925	3.52206	5.50848	0.0310622	0.105318
ENSMUSG00000040616	Tmem51	214359	0.501777	3.05632	3.65003	0.0769428	0.202249
ENSMUSG00000035769	Xylb	102448	0.501485	2.56129	2.42743	0.159791	0.332446
ENSMUSG00000042579	4632404H12Rik	74034	0.501395	3.42982	6.09079	0.0382933	0.121828
ENSMUSG00000037709	Fam13a	58909	0.501003	4.95021	18.3619	0.000289968	0.0028481
ENSMUSG00000040659	Efhd2	27984	0.499751	3.38377	2.71174	0.113553	0.263159
ENSMUSG00000064326	Siva1	30954	0.499088	5.7124	19.3693	0.000217854	0.00226963
ENSMUSG00000030306	Tmtc1	387314	0.498252	3.18091	3.63073	0.0696206	0.188561
ENSMUSG00000069206	Zfp874a	238692	0.498154	2.9259	3.57594	0.0974927	0.237296
ENSMUSG00000037266	Rsrp1	27981	0.497872	6.15681	10.8801	0.00321518	0.0192251
ENSMUSG00000025324	Atp10a	11982	0.497861	2.60705	2.57321	0.153511	0.324171
ENSMUSG00000030339	Ltbr	17000	0.497594	6.67209	27.463	2.77888e-05	0.000419457
ENSMUSG00000003762	Coq8b	76889	0.496986	4.40558	12.8122	0.00256439	0.0160537
ENSMUSG00000037366	Pafah2	100163	0.496829	4.97381	7.40413	0.0123454	0.0530605
ENSMUSG00000029127	Zbtb49	75079	0.496802	1.51497	1.02691	0.468481	0.660384
ENSMUSG00000042564	Fam227a	75729	0.49665	2.86796	3.74805	0.107509	0.254189
ENSMUSG00000020736	Nt5c	50773	0.496523	5.86262	10.7299	0.00339525	0.020091
ENSMUSG00000026836	Acvr1	11477	0.49626	3.1657	3.49916	0.0745059	0.197668
ENSMUSG00000035212	Leprot	230514	0.495855	5.51608	21.504	0.00012173	0.00142717
ENSMUSG00000042613	Pbxip1	229534	0.495562	10.2018	16.1748	0.000554548	0.00479321
ENSMUSG00000074218	Cox7a1	12865	0.494912	1.42672	0.749167	0.504627	0.689398
ENSMUSG00000056596	Trnp1	69539	0.494232	2.2755	2.67281	0.231631	0.425726
ENSMUSG00000025138	Sirt7	209011	0.494043	5.46136	12.3598	0.00190798	0.0128356
ENSMUSG00000004788	Eif2b2	217715	0.493964	7.50992	26.9883	3.10396e-05	0.000458785
ENSMUSG00000052928	Ctif	269037	0.493362	5.91746	18.0392	0.000318303	0.00307578
ENSMUSG00000074579	Lekr1	624866	0.493176	1.568	1.12755	0.45175	0.648024
ENSMUSG00000026107	Nabp1	109019	0.49301	1.89395	1.18816	0.340613	0.545616
ENSMUSG00000035283	Adrb1	11554	0.492909	6.13251	17.1372	0.000414876	0.00379813
ENSMUSG00000109814	Gm45847		0.492624	1.98502	1.67178	0.313143	0.517214
ENSMUSG00000026544	Dusp23	68440	0.492624	4.27308	13.1638	0.00460875	0.0252257
ENSMUSG00000018042	Cyb5r3	109754	0.492332	7.76664	43.6163	1.10428e-06	3.1786e-05
ENSMUSG00000073643	Wdfy1	69368	0.49226	3.91193	8.9499	0.0131322	0.0556981
ENSMUSG00000051510	Mafg	17134	0.492238	6.97883	15.9373	0.000596435	0.00510555
ENSMUSG00000024120	Lrpprc	72416	0.492001	8.13338	17.905	0.00033097	0.0031577
ENSMUSG00000024781	Lipa	16889	0.491292	4.81968	6.11485	0.021441	0.080455
ENSMUSG00000072763	5430403G16Rik		0.491277	2.37875	2.50179	0.209087	0.398251
ENSMUSG00000097129	4930507D05Rik	74706	0.490518	1.61356	1.02204	0.437511	0.635305
ENSMUSG00000091449	Gm10269		0.490326	1.66372	1.23062	0.419748	0.620585
ENSMUSG00000059183	Mtfmt	69606	0.490091	3.65393	6.68318	0.0264742	0.0938883
ENSMUSG00000030084	Plxna1	18844	0.49002	5.11257	20.557	0.000156988	0.00173046
ENSMUSG00000051149	Adnp	11538	0.489971	2.29844	2.70437	0.229871	0.42361
ENSMUSG00000049191	Rgag4	331474	0.489849	2.23752	1.31697	0.26323	0.463416
ENSMUSG00000032604	Qars	97541	0.489578	5.46476	10.8206	0.00328518	0.0195411
ENSMUSG00000085701	Gm12968		0.488895	1.46548	0.757309	0.494518	0.68235
ENSMUSG00000026203	Dnajb2	56812	0.488754	4.46079	15.3351	0.00246902	0.015542
ENSMUSG00000029545	Acads	11409	0.488202	6.3172	18.8138	0.000254824	0.00257765
ENSMUSG00000037523	Mavs	228607	0.487732	4.39124	15.0839	0.00326535	0.0194416
ENSMUSG00000026811	St6galnac6	50935	0.487587	4.20681	11.8542	0.00602062	0.0309121
ENSMUSG00000029468	P2rx7	18439	0.487553	4.96114	12.096	0.00208996	0.0137138
ENSMUSG00000032366	Tpm1	22003	0.487412	7.19757	28.6993	2.09389e-05	0.000340372
ENSMUSG00000030545	Pex11a	18631	0.487394	5.22271	24.8508	7.24945e-05	0.000926171
ENSMUSG00000042851	Zc3h6	78751	0.487239	3.50793	8.39008	0.0375708	0.120582
ENSMUSG00000017760	Ctsa	19025	0.487137	5.82874	24.7047	5.37151e-05	0.000728584
ENSMUSG00000068130	Zfp442	668923	0.486543	4.01565	6.36308	0.0192277	0.0743536
ENSMUSG00000087385	Frg2f1	433752	0.486438	2.29715	1.90187	0.233556	0.42801
ENSMUSG00000041895	Wipi1	52639	0.485593	5.29132	15.8165	0.000619065	0.00525606
ENSMUSG00000035776	Cd99l2	171486	0.485489	5.40588	11.3098	0.00275546	0.0169534
ENSMUSG00000028634	Hivep3	16656	0.484753	5.72756	19.4237	0.000214562	0.00224467
ENSMUSG00000005803	Sqor	59010	0.484705	1.8513	1.06407	0.362182	0.567687
ENSMUSG00000032294	Pkm	18746	0.484021	10.1618	35.8129	4.66835e-06	0.000100357
ENSMUSG00000021240	Abcd4	19300	0.483959	3.78198	6.0527	0.0220386	0.082132
ENSMUSG00000041773	Enc1	13803	0.483931	6.08403	20.7782	0.000147851	0.00165744
ENSMUSG00000042854	Trp53rkb	76367	0.483512	4.29389	11.6977	0.00465253	0.0253854
ENSMUSG00000016128	Stard13	243362	0.483454	3.83924	12.9522	0.0184048	0.0718141
ENSMUSG00000024535	Snx24	69226	0.483053	3.58232	6.67622	0.0335563	0.111194
ENSMUSG00000097579	Gm26799		0.48289	1.39857	0.893259	0.526055	0.706871
ENSMUSG00000045039	Megf8	269878	0.482521	4.57768	14.8998	0.00179676	0.0123121
ENSMUSG00000000037	Scml2	107815	0.482213	1.89782	0.659593	0.42524	0.625165
ENSMUSG00000074635	3110070M22Rik	67304	0.482195	1.70556	1.27273	0.412888	0.614572
ENSMUSG00000044730	9930104L06Rik	194268	0.482172	2.66628	3.43066	0.154732	0.325859
ENSMUSG00000027472	Pdrg1	68559	0.481877	6.94985	13.9543	0.00111827	0.00845826
ENSMUSG00000099098	1110035H17Rik		0.481603	1.43241	0.746555	0.513772	0.696798
ENSMUSG00000037787	Apopt1	68020	0.481226	5.00965	14.3657	0.000978494	0.00755139
ENSMUSG00000013928	Thap8	108167416	0.481223	1.56983	0.551951	0.465233	0.658598
ENSMUSG00000034708	Grn	14824	0.480353	7.62953	29.5226	1.74111e-05	0.000289853
ENSMUSG00000024948	Map4k2	26412	0.480171	2.66272	3.76107	0.157157	0.328933
ENSMUSG00000063856	Gpx1	14775	0.479444	7.27179	13.1338	0.00146708	0.0105733
ENSMUSG00000095041	AC149090.1		0.479127	8.40013	27.3428	2.85755e-05	0.000428906
ENSMUSG00000031951	Tmem231	234740	0.478964	3.20088	5.55542	0.0721147	0.193151
ENSMUSG00000057396	Zfp759	268670	0.478759	1.98022	1.70643	0.328214	0.533459
ENSMUSG00000035722	Abca7	27403	0.478378	3.03786	3.24435	0.0942092	0.231969
ENSMUSG00000021278	Amn	93835	0.478238	1.71054	1.33373	0.414984	0.616492
ENSMUSG00000024074	Crim1	50766	0.478044	6.10101	7.80147	0.0104818	0.0471531
ENSMUSG00000024293	Esco1	77805	0.47781	3.81949	9.19497	0.0207794	0.0786316
ENSMUSG00000043587	Pxylp1	235534	0.477713	3.58744	5.83922	0.0351631	0.115089
ENSMUSG00000032501	Trib1	211770	0.477123	6.03684	13.5014	0.00129791	0.00957993
ENSMUSG00000032590	Apeh	235606	0.476681	4.16836	3.74536	0.0656619	0.181185
ENSMUSG00000039168	Dap	223453	0.476342	3.95011	4.66756	0.0416766	0.130323
ENSMUSG00000028607	Cpt2	12896	0.476263	3.6848	5.56713	0.0296378	0.101712
ENSMUSG00000023571	C1qtnf12	67389	0.476221	1.46156	0.608514	0.507158	0.691072
ENSMUSG00000028270	Gbp2	14469	0.475603	2.48819	1.63343	0.214299	0.404338
ENSMUSG00000103711	Tstd1	226654	0.475037	1.80295	1.46017	0.387282	0.591369
ENSMUSG00000038860	Garnl3	99326	0.474889	1.84075	1.16628	0.375224	0.580148
ENSMUSG00000074796	Slc4a11	269356	0.474763	1.8881	1.43885	0.360368	0.565551
ENSMUSG00000038665	Dgki	320127	0.474443	2.30904	2.152	0.242099	0.438472
ENSMUSG00000048550	Thnsl1	208967	0.473876	4.09693	8.42022	0.0109197	0.048565
ENSMUSG00000018537	Pcgf2	22658	0.47351	2.91851	2.68713	0.116179	0.266631
ENSMUSG00000079557	March2	224703	0.473351	5.08345	21.6455	0.000225596	0.0023425
ENSMUSG00000021756	Il6st	16195	0.473163	5.72581	19.5559	0.000206787	0.00217119
ENSMUSG00000032425	Zfp949	71640	0.473049	2.50817	1.16751	0.291395	0.494597
ENSMUSG00000030443	Zfp583	213011	0.472689	1.57165	0.753424	0.469123	0.661066
ENSMUSG00000106951	5930430L01Rik	319982	0.47257	2.68998	2.601	0.158321	0.330441
ENSMUSG00000031788	Kifc3	16582	0.472031	4.45877	7.95331	0.00985378	0.0450227
ENSMUSG00000048731	Ggnbp1	70772	0.471593	2.35847	1.85931	0.232591	0.426723
ENSMUSG00000022946	Dopey2	70028	0.471543	3.14288	6.1904	0.084124	0.214949
ENSMUSG00000016528	Mapkapk2	17164	0.471209	6.69829	27.1194	3.01024e-05	0.000446478
ENSMUSG00000069814	Ccdc92b	432582	0.47097	1.42974	0.753992	0.524029	0.705509
ENSMUSG00000056679	Gpr173	70771	0.470908	3.47022	4.73018	0.0474942	0.143891
ENSMUSG00000027907	S100a11	20195	0.470636	4.80906	0.835597	0.370382	0.575584
ENSMUSG00000004098	Col5a3	53867	0.470576	3.98468	6.85924	0.0155255	0.0630821
ENSMUSG00000054871	Tmem158	72309	0.470185	4.85249	6.24425	0.0202538	0.0771981
ENSMUSG00000097643	A130051J06Rik		0.470179	1.51117	0.717219	0.493767	0.68169
ENSMUSG00000025731	Mettl26	68347	0.469838	4.70522	12.4094	0.00187574	0.0127005
ENSMUSG00000020474	Polm	54125	0.469757	1.74165	0.857331	0.412734	0.614419
ENSMUSG00000093565	Rab26os	75614	0.469684	5.68799	10.0372	0.00438251	0.0242713
ENSMUSG00000032609	Klhdc8b	78267	0.469671	1.72999	0.813809	0.416718	0.617854
ENSMUSG00000025880	Smad7	17131	0.469417	1.60883	0.672068	0.458884	0.653917
ENSMUSG00000022323	Rida	15473	0.469243	3.81495	3.56562	0.0719908	0.192873
ENSMUSG00000076441	Ass1	11898	0.469226	1.43342	0.794822	0.524149	0.705509
ENSMUSG00000037443	Cep85	70012	0.469149	4.27904	8.92102	0.0067073	0.0335982
ENSMUSG00000032997	Chpf	74241	0.46911	6.42972	34.455	6.12254e-06	0.000123906
ENSMUSG00000022519	Srl	106393	0.468535	2.82669	3.18271	0.135916	0.297699
ENSMUSG00000029075	Tnfrsf4	22163	0.468203	1.82682	1.40434	0.386368	0.590562
ENSMUSG00000008822	Acyp1	66204	0.468133	3.73373	4.14262	0.0538003	0.157101
ENSMUSG00000044139	Prss53	330657	0.468087	1.57499	0.684263	0.47227	0.663263
ENSMUSG00000002781	Tmem143	70209	0.468028	3.69019	8.3083	0.031357	0.105876
ENSMUSG00000037703	Lzts3	241638	0.467936	2.40745	1.72043	0.224341	0.416296
ENSMUSG00000002900	Lamb1	16777	0.467726	5.72516	22.5883	9.16279e-05	0.001137
ENSMUSG00000110357	A030001D20Rik	100126243	0.467208	3.41441	6.50378	0.0548338	0.159229
ENSMUSG00000004285	Atp6v1f	66144	0.467171	8.13981	39.5471	2.28772e-06	5.633e-05
ENSMUSG00000032911	Cspg4	121021	0.467096	4.77125	5.75821	0.0251351	0.090705
ENSMUSG00000078451	Ppil6	73075	0.46703	4.27321	8.90484	0.00697219	0.0344568
ENSMUSG00000027316	Gfra4	14588	0.466548	2.89334	1.76172	0.197763	0.384035
ENSMUSG00000035829	Ppp1r26	241289	0.46641	3.56442	4.97249	0.0414955	0.129951
ENSMUSG00000062054	Iah1	67732	0.46596	4.52791	11.6007	0.00302107	0.0182473
ENSMUSG00000017176	Nt5c3b	68106	0.465807	4.27555	7.92969	0.00994867	0.0453406
ENSMUSG00000000247	Lhx2	16870	0.465782	6.27794	16.1847	0.000552861	0.00478192
ENSMUSG00000045095	Magi1	14924	0.465268	6.61747	15.6432	0.0006532	0.00545407
ENSMUSG00000025142	Aspscr1	68938	0.465224	3.92418	8.18794	0.0187391	0.0728352
ENSMUSG00000063268	Parp10	671535	0.465076	1.51844	0.561872	0.495718	0.683068
ENSMUSG00000062961	Ccdc177	380768	0.465074	1.791	0.84897	0.40107	0.604518
ENSMUSG00000049562	Ap5b1	381201	0.465058	1.68071	0.875522	0.437953	0.635653
ENSMUSG00000026224	4933407L21Rik	71141	0.464391	3.15682	4.93206	0.0869596	0.219591
ENSMUSG00000028999	Rint1	72772	0.464248	4.044	10.938	0.0140098	0.0585086
ENSMUSG00000002345	Borcs8	72368	0.463936	4.08793	5.74045	0.0253369	0.0911183
ENSMUSG00000052302	Tbc1d30	74694	0.46389	2.17432	1.92519	0.287991	0.49036
ENSMUSG00000041115	Iqsec2	245666	0.463586	4.65116	12.4287	0.00198517	0.0132271
ENSMUSG00000086405	9330198N18Rik		0.463549	1.43242	0.679627	0.529495	0.709144
ENSMUSG00000019699	Akt3	23797	0.463519	5.732	17.9512	0.000326548	0.00313611
ENSMUSG00000030701	Plekhb1	27276	0.463131	7.01958	8.70897	0.00728766	0.0357201
ENSMUSG00000104597	B230334C09Rik		0.463062	4.45462	7.77958	0.010576	0.0475277
ENSMUSG00000096977	Gm10827		0.462703	1.58676	0.616771	0.473099	0.664037
ENSMUSG00000031970	Dbndd1	72185	0.462262	1.45037	0.553832	0.523786	0.705417
ENSMUSG00000041073	Nacad	192950	0.462143	2.17852	1.49566	0.288547	0.491152
ENSMUSG00000113170	AC132344.1		0.461334	1.58073	0.739021	0.476541	0.666535
ENSMUSG00000033420	Antxr1	69538	0.461181	4.91199	7.38378	0.0124502	0.0534014
ENSMUSG00000027777	Schip1	30953	0.461065	3.42521	6.29107	0.0570635	0.163894
ENSMUSG00000049502	Dtx3l	209200	0.461016	3.09983	4.61479	0.0972943	0.237097
ENSMUSG00000063687	Pcdhb5	93876	0.460884	3.13828	4.19696	0.0919085	0.228323
ENSMUSG00000030930	Chst15	77590	0.460548	1.52127	0.852504	0.49884	0.685522
ENSMUSG00000048445	Ccdc57	71276	0.460442	2.62648	2.72732	0.182205	0.362991
ENSMUSG00000028970	Abcb1b	18669	0.460388	3.7508	9.4154	0.0301079	0.102846
ENSMUSG00000040557	Mettl27	79565	0.460299	4.83612	12.6706	0.00171553	0.0118723
ENSMUSG00000041515	Irf8	15900	0.460121	2.07519	1.05815	0.319456	0.523629
ENSMUSG00000031458	Coprs	66423	0.459984	7.1988	37.6032	3.29734e-06	7.53014e-05
ENSMUSG00000037946	Fgd3	30938	0.459856	2.96076	3.45905	0.119786	0.272486
ENSMUSG00000109517	Gm44763		0.459605	2.28535	1.63838	0.263004	0.463149
ENSMUSG00000033595	Lgi3	213469	0.459506	2.24972	0.786335	0.38462	0.589081
ENSMUSG00000028931	Kcnab2	16498	0.458964	4.32047	4.86834	0.0378815	0.121084
ENSMUSG00000054387	Mdm4	17248	0.458914	6.38336	21.9963	0.0001069	0.00128803
ENSMUSG00000003228	Grk5	14773	0.458769	3.11398	4.45529	0.0968756	0.236532
ENSMUSG00000052384	Nrros	224109	0.458167	2.21456	2.05217	0.283025	0.485646
ENSMUSG00000070934	Rraga	68441	0.458113	7.29585	7.69733	0.0109381	0.0485953
ENSMUSG00000058331	Zfp85	22746	0.458076	1.48754	0.676979	0.513571	0.696691
ENSMUSG00000034616	Ssh3	245857	0.457811	1.61886	0.971742	0.46641	0.659244
ENSMUSG00000026657	Frmd4a	209630	0.45765	6.09003	16.7817	0.000461393	0.00414824
ENSMUSG00000031312	Itgb1bp2	26549	0.457547	1.75642	1.08282	0.419916	0.62076
ENSMUSG00000026858	Miga2	108958	0.457201	4.92602	14.8485	0.000838364	0.00667549
ENSMUSG00000079480	Pin4	69713	0.457003	3.82778	5.34272	0.0303644	0.103507
ENSMUSG00000106981	Gm45495		0.4569	1.78263	1.13608	0.412023	0.613857
ENSMUSG00000021271	Zfp839	72805	0.456199	4.05649	6.23035	0.0203777	0.077486
ENSMUSG00000078566	Bnip3	12176	0.456134	3.58586	9.45417	0.0442676	0.135882
ENSMUSG00000021709	Erbin	59079	0.456123	7.63914	27.3092	2.87996e-05	0.000430723
ENSMUSG00000028527	Ak4	11639	0.455927	4.67935	7.71467	0.0108606	0.0484227
ENSMUSG00000050002	Idnk	75731	0.455875	5.04901	16.858	0.000450946	0.00407535
ENSMUSG00000028962	Slc4a2	20535	0.455869	4.80731	11.8418	0.0022835	0.0147066
ENSMUSG00000090031	4732440D04Rik	654788	0.455351	1.88199	1.43029	0.38198	0.586915
ENSMUSG00000099470	Gm29340		0.454595	1.31177	0.423417	0.584113	0.75084
ENSMUSG00000030979	Uros	22276	0.454102	2.58059	2.36776	0.198197	0.384579
ENSMUSG00000014164	Klhl3	100503085	0.453882	3.1438	3.86254	0.0961246	0.235207
ENSMUSG00000096847	Tmem151b	210573	0.45388	4.12074	9.06639	0.0133858	0.0565817
ENSMUSG00000020331	Hcn2	15166	0.453409	2.59843	3.63198	0.194973	0.379854
ENSMUSG00000030538	Cib1	23991	0.453215	5.13098	10.1525	0.00419835	0.0234692
ENSMUSG00000014361	Mertk	17289	0.452821	4.5544	7.00462	0.0145963	0.0602755
ENSMUSG00000073985	Gm10602		0.452816	1.84125	1.24862	0.397394	0.600632
ENSMUSG00000022419	Deptor	97998	0.452786	3.3619	2.78571	0.109009	0.256373
ENSMUSG00000020032	Nuak1	77976	0.452467	3.11731	4.34672	0.100973	0.243177
ENSMUSG00000052407	Ccdc171	320226	0.452117	2.52552	2.10075	0.212458	0.402531
ENSMUSG00000047875	Gpr157	269604	0.45178	1.59575	0.665354	0.480333	0.669635
ENSMUSG00000064215	Ifi27	52668	0.451777	5.30112	7.20813	0.0133975	0.056612
ENSMUSG00000039145	Camk1d	227541	0.451379	3.60994	4.02198	0.057123	0.163965
ENSMUSG00000010051	Hyal1	15586	0.451187	2.57907	2.69666	0.201383	0.388835
ENSMUSG00000098120	Gm5914	546100	0.451177	3.8721	6.79272	0.0259917	0.0927151
ENSMUSG00000027676	Ccdc39	51938	0.450903	3.1559	2.57265	0.122716	0.277064
ENSMUSG00000032579	Hemk1	69536	0.450897	3.50435	4.81657	0.054396	0.158361
ENSMUSG00000058351	Smim4	66487	0.450172	5.52447	11.0556	0.00301798	0.0182374
ENSMUSG00000089889	0610040B10Rik	67672	0.449262	4.11241	11.4473	0.0147284	0.0606811
ENSMUSG00000034473	Sec22a	317717	0.449129	4.61128	14.4111	0.00317876	0.0190346
ENSMUSG00000025287	Acot9	56360	0.448878	3.01123	2.34591	0.139596	0.30369
ENSMUSG00000030074	Gxylt2	232313	0.44887	2.90555	2.03452	0.167535	0.343091
ENSMUSG00000041623	D11Wsu47e	276852	0.448812	4.04821	7.70021	0.0173921	0.0689794
ENSMUSG00000003273	Car11	12348	0.448692	3.14482	2.81379	0.10734	0.254059
ENSMUSG00000020802	Ube2o	217342	0.44862	5.40748	9.3021	0.0057882	0.0299051
ENSMUSG00000020988	L2hgdh	217666	0.448613	3.83146	7.62745	0.0289536	0.0999106
ENSMUSG00000024871	Doc2g	60425	0.448583	2.02505	0.947196	0.346029	0.550464
ENSMUSG00000110630	K230015D01Rik		0.448491	2.23771	2.09829	0.287052	0.489731
ENSMUSG00000050394	Armcx6	278097	0.448455	3.45499	4.0264	0.0607435	0.17167
ENSMUSG00000085024	C230035I16Rik	320842	0.448267	3.37623	5.3794	0.0697096	0.188698
ENSMUSG00000062785	Kcnc3	16504	0.44761	5.22225	17.2745	0.000398304	0.00366516
ENSMUSG00000002803	Btbd6	399566	0.447504	2.68535	1.61787	0.21642	0.406595
ENSMUSG00000023827	Agpat4	68262	0.44705	5.27966	13.5787	0.00126514	0.00939764
ENSMUSG00000042073	Abhd14b	76491	0.446724	1.94361	1.55012	0.372153	0.576823
ENSMUSG00000000056	Narf	67608	0.446341	3.5252	5.92639	0.0546707	0.158976
ENSMUSG00000091183	Gm5141	380850	0.446308	1.94736	1.20256	0.371474	0.576483
ENSMUSG00000008318	Relt	320100	0.446203	3.45367	6.61628	0.0622334	0.174686
ENSMUSG00000038296	Galnt18	233733	0.445822	3.52136	2.89891	0.10246	0.24572
ENSMUSG00000097176	Gm26830		0.44543	2.11053	2.0496	0.32498	0.529852
ENSMUSG00000041974	Spidr	224008	0.445308	3.72419	6.55341	0.0377577	0.120904
ENSMUSG00000002459	Rgs20	58175	0.445293	5.89496	5.66608	0.0262014	0.0932903
ENSMUSG00000038623	Tm6sf1	107769	0.445052	1.46744	0.629024	0.532864	0.711981
ENSMUSG00000030172	Erc1	111173	0.444959	6.13828	21.0636	0.000136915	0.00156565
ENSMUSG00000057054	Inca1	103844	0.444315	1.85903	1.07326	0.400644	0.60419
ENSMUSG00000028919	Arhgef19	213649	0.443873	3.74212	4.39628	0.0475046	0.143891
ENSMUSG00000074865	Zfp934	77117	0.44383	1.57983	0.788843	0.493567	0.681561
ENSMUSG00000074166	AW146154	101835	0.443771	3.43015	5.35704	0.0662463	0.18229
ENSMUSG00000054931	Zkscan4	544922	0.443541	1.92874	1.21978	0.380028	0.585265
ENSMUSG00000114210	AC131709.1		0.442929	2.01436	0.763398	0.391526	0.595437
ENSMUSG00000020882	Cacnb1	12295	0.442815	3.13735	4.09019	0.105329	0.250301
ENSMUSG00000071855	Ccdc112	240261	0.442561	4.98809	9.03317	0.00642112	0.032559
ENSMUSG00000009621	Vav2	22325	0.442535	3.7363	5.96589	0.0381586	0.12169
ENSMUSG00000019564	Arid3a	13496	0.442194	1.71081	1.15402	0.450498	0.646894
ENSMUSG00000003573	Homer3	26558	0.441821	5.86003	27.5873	2.70006e-05	0.000411177
ENSMUSG00000029122	Evc	59056	0.441228	5.48394	13.7087	0.00121205	0.00905818
ENSMUSG00000073293	Nudt10	102954	0.44108	3.0405	4.64616	0.122004	0.276006
ENSMUSG00000037573	Tob1	22057	0.441066	4.65372	6.46433	0.0183989	0.0718135
ENSMUSG00000050954	Zfp169	67911	0.440856	1.80425	0.845307	0.421532	0.621975
ENSMUSG00000027177	Hipk3	15259	0.440637	3.78322	5.1026	0.0352377	0.115219
ENSMUSG00000028675	Pnrc2	52830	0.440588	5.76781	10.6429	0.00350463	0.0205731
ENSMUSG00000062691	Cebpzos	68554	0.440457	4.09081	5.26411	0.0314851	0.10619
ENSMUSG00000036864	Proser3	333193	0.440295	3.7086	6.70778	0.0410323	0.128661
ENSMUSG00000027459	Fam110a	73847	0.440057	7.16131	28.4467	2.21724e-05	0.00035325
ENSMUSG00000044164	Rnf182	328234	0.440011	4.7097	6.62188	0.0171871	0.0683179
ENSMUSG00000042293	Gm5617	434402	0.439747	4.58711	11.4642	0.00381657	0.0219116
ENSMUSG00000078453	Abracl	73112	0.439176	2.06854	0.334597	0.568728	0.739182
ENSMUSG00000002043	Trappc6a	67091	0.43881	4.2589	4.84618	0.0382806	0.121828
ENSMUSG00000097047	1110020A21Rik	68531	0.438701	1.76228	0.916013	0.437234	0.635125
ENSMUSG00000061119	Prcp	72461	0.438526	3.69096	5.16405	0.0433814	0.133949
ENSMUSG00000022687	Boc	117606	0.43834	2.98205	4.29623	0.134198	0.29533
ENSMUSG00000096921	Gm26822		0.437927	1.63987	0.440713	0.513545	0.696691
ENSMUSG00000037434	Slc30a1	22782	0.437778	5.31703	15.1042	0.000773172	0.00625172
ENSMUSG00000098128	Gm3693	100042143	0.437177	1.77685	1.15871	0.434135	0.632601
ENSMUSG00000033068	Entpd6	12497	0.436404	3.81802	8.25167	0.034611	0.113823
ENSMUSG00000031969	Acad8	66948	0.436132	4.60194	9.77154	0.00484166	0.0261236
ENSMUSG00000026457	Adipor1	72674	0.435922	6.03116	18.7982	0.000255956	0.00258493
ENSMUSG00000047635	2810006K23Rik	72650	0.435564	5.31748	8.39929	0.00823725	0.0393735
ENSMUSG00000064080	Fbln2	14115	0.435283	5.91894	2.82563	0.106646	0.252807
ENSMUSG00000029600	Rita1	100764	0.43527	4.0731	6.78317	0.0197302	0.0756668
ENSMUSG00000021257	Angel1	68737	0.435095	2.93749	2.91762	0.144987	0.311868
ENSMUSG00000025144	Cenpx	20892	0.434534	5.58691	10.43	0.00378889	0.021808
ENSMUSG00000040712	Camta2	216874	0.43447	4.12152	7.29749	0.0178818	0.0704597
ENSMUSG00000067629	Syngap1	240057	0.434462	3.15134	4.27561	0.109861	0.257373
ENSMUSG00000097649	Gm10561	628004	0.433965	2.23042	1.54361	0.304728	0.508283
ENSMUSG00000073591	Pcdhb22	93893	0.433927	4.07101	2.4976	0.128021	0.285851
ENSMUSG00000002769	Gnmt	14711	0.433265	2.13294	0.354397	0.557594	0.730844
ENSMUSG00000024793	Tnfrsf25	85030	0.433255	1.7721	0.915328	0.439779	0.637319
ENSMUSG00000033460	Armcx1	78248	0.433249	2.80812	3.37089	0.17114	0.348254
ENSMUSG00000037190	Cyb561d2	56368	0.433038	3.72659	6.1943	0.0431634	0.13344
ENSMUSG00000034951	Cog7	233824	0.432029	4.25054	6.35117	0.0193279	0.0746432
ENSMUSG00000057193	Slc44a2	68682	0.431836	5.473	8.52774	0.00782774	0.0378054
ENSMUSG00000037031	Tspan15	70423	0.431616	4.60498	8.84722	0.0069033	0.0342243
ENSMUSG00000028273	Pdlim5	56376	0.431398	6.83132	26.8763	3.18661e-05	0.000469304
ENSMUSG00000015189	Casd1	213819	0.431396	3.7363	3.47888	0.075293	0.199292
ENSMUSG00000032854	Ugt8a	22239	0.430932	1.8125	0.68745	0.429432	0.62846
ENSMUSG00000039781	Cep131	12009	0.43083	4.18061	5.81882	0.0244601	0.0888834
ENSMUSG00000047866	Lonp2	66887	0.430344	6.16122	18.2066	0.000303244	0.00295534
ENSMUSG00000072437	Nanos1	332397	0.429611	4.01476	6.52032	0.0245561	0.0891804
ENSMUSG00000045237	1110012L19Rik	68618	0.429546	3.70065	5.5529	0.0470982	0.142925
ENSMUSG00000049339	Retreg2	227298	0.429091	6.56833	28.2605	2.31324e-05	0.000363761
ENSMUSG00000030393	Zik1	22775	0.429061	3.16671	3.14472	0.1119	0.260436
ENSMUSG00000038605	Samd10	229011	0.429045	2.86537	4.45033	0.164139	0.338267
ENSMUSG00000025257	Ribc1	66611	0.428937	2.12716	2.00258	0.338383	0.543364
ENSMUSG00000041544	Disp3	242748	0.428855	3.36716	2.23083	0.149217	0.318104
ENSMUSG00000068758	Il3ra	16188	0.428469	1.92827	1.40751	0.396364	0.599593
ENSMUSG00000041556	Fbxo2	230904	0.42811	3.79868	2.68955	0.11496	0.265169
ENSMUSG00000031441	Atp11a	50770	0.42711	4.96456	12.6868	0.00170608	0.0118218
ENSMUSG00000029163	Emilin1	100952	0.427049	2.70265	1.61367	0.216996	0.407249
ENSMUSG00000026630	Batf3	381319	0.426825	1.80295	0.924309	0.436704	0.634869
ENSMUSG00000055725	Paqr3	231474	0.426795	2.27419	1.64411	0.301118	0.50499
ENSMUSG00000048216	Gpr85	64450	0.426328	2.72331	3.6531	0.195472	0.380649
ENSMUSG00000025876	Unc5a	107448	0.426025	1.68465	0.670274	0.475645	0.665914
ENSMUSG00000040759	Cmtm5	67272	0.425793	3.7831	4.09288	0.0551427	0.159836
ENSMUSG00000024177	Nme4	56520	0.425469	4.73708	12.3078	0.00345877	0.0203707
ENSMUSG00000071176	Arhgef10	234094	0.425289	3.28896	4.59258	0.0968925	0.236532
ENSMUSG00000085255	Taco1os		0.42522	2.39239	1.95625	0.27269	0.474238
ENSMUSG00000028937	Acot7	70025	0.42516	5.51233	4.22129	0.0517519	0.153029
ENSMUSG00000020755	Sap30bp	57230	0.425133	5.09841	9.56625	0.0052328	0.0277071
ENSMUSG00000048495	Tyw5	68736	0.42428	4.31827	8.91207	0.0127837	0.0545922
ENSMUSG00000059714	Flot1	14251	0.423851	6.32636	16.3056	0.000532851	0.00465102
ENSMUSG00000041236	Vps41	218035	0.423194	6.12501	22.206	0.000101193	0.00123611
ENSMUSG00000037824	Tspan14	52588	0.423143	5.00446	5.95755	0.0229899	0.0847752
ENSMUSG00000050064	Zfp697	242109	0.422913	3.43459	4.92784	0.0793576	0.206437
ENSMUSG00000024940	Ltbp3	16998	0.422826	5.67447	9.53011	0.00530521	0.0279723
ENSMUSG00000005057	Sh2b2	23921	0.422556	4.03533	5.35848	0.0301451	0.102945
ENSMUSG00000025464	Paox	212503	0.422531	4.0372	6.71604	0.0256378	0.091779
ENSMUSG00000021359	Tfap2a	21418	0.422447	4.60227	5.91305	0.0234505	0.0862143
ENSMUSG00000026648	Dclre1c	227525	0.422286	3.07444	3.42571	0.132669	0.293148
ENSMUSG00000015134	Aldh1a3	56847	0.422197	2.8815	1.38034	0.252366	0.451199
ENSMUSG00000021518	Ptdss1	19210	0.421797	6.45534	29.5236	1.74071e-05	0.000289853
ENSMUSG00000030337	Vamp1	22317	0.421725	2.49253	2.00086	0.252251	0.451121
ENSMUSG00000049670	Morn4	226123	0.421529	4.08171	4.74817	0.0401036	0.126454
ENSMUSG00000086017	Gm11872		0.42114	1.43208	0.542715	0.567589	0.738537
ENSMUSG00000075330	A930003A15Rik	68162	0.421089	3.18786	2.78227	0.115317	0.26557
ENSMUSG00000034593	Myo5a	17918	0.420829	7.61768	25.2523	4.69765e-05	0.000649124
ENSMUSG00000059883	Irak4	266632	0.420588	3.94097	4.89964	0.0373255	0.11998
ENSMUSG00000009418	Nav1	215690	0.41998	7.50568	9.37363	0.00563164	0.0292394
ENSMUSG00000037936	Scarb1	20778	0.419931	4.88585	7.40239	0.0123543	0.0530806
ENSMUSG00000029378	Areg	11839	0.4199	1.85404	0.594566	0.448706	0.645875
ENSMUSG00000112160	Gm3055	666584	0.419689	1.51465	0.591203	0.539616	0.716775
ENSMUSG00000053226	Dand5	23863	0.418975	3.39283	3.82388	0.0877049	0.220935
ENSMUSG00000031266	Gla	11605	0.418627	3.56336	3.5158	0.0738666	0.196447
ENSMUSG00000033578	Tmem35a	67564	0.418583	7.66037	26.7018	3.32011e-05	0.000485542
ENSMUSG00000047787	Flrt1	396184	0.418499	2.21242	0.897061	0.353664	0.558246
ENSMUSG00000034485	Uaca	72565	0.418462	5.42398	3.54397	0.0727993	0.194209
ENSMUSG00000027333	Smox	228608	0.418101	5.99707	12.2907	0.0019539	0.0130673
ENSMUSG00000056383	AI987944	233168	0.418045	5.48302	13.0429	0.00151255	0.0108012
ENSMUSG00000057176	Ccdc189	233899	0.41733	2.84866	1.70593	0.204751	0.392677
ENSMUSG00000015659	Serac1	321007	0.417087	1.63784	0.417524	0.524732	0.705675
ENSMUSG00000036764	Dnajc12	30045	0.41693	2.21281	1.25826	0.328583	0.533852
ENSMUSG00000038150	Ormdl3	66612	0.416706	5.53347	19.9178	0.000187029	0.00200003
ENSMUSG00000043398	Gpr135	238252	0.416499	3.10162	3.43435	0.133403	0.294201
ENSMUSG00000074622	Mafb	16658	0.416491	3.37823	3.46284	0.0914006	0.227331
ENSMUSG00000053550	Shisa7	232813	0.416486	1.95553	0.894339	0.401572	0.605035
ENSMUSG00000041889	Shisa4	77552	0.416218	7.34504	17.6286	0.000358825	0.00337371
ENSMUSG00000042628	Zfyve1	217695	0.416038	4.03621	5.22841	0.0320092	0.107643
ENSMUSG00000038742	Angptl6	70726	0.415514	3.84553	5.15621	0.0421326	0.131166
ENSMUSG00000029601	Iqcd	75732	0.414771	1.79491	0.894089	0.452191	0.648137
ENSMUSG00000037907	Ankrd13b	268445	0.414742	5.18546	10.5679	0.00360199	0.0210559
ENSMUSG00000028672	Hmgcl	15356	0.414444	4.74637	6.87954	0.015392	0.0628101
ENSMUSG00000044167	Foxo1	56458	0.414081	4.90888	9.52896	0.00530751	0.0279727
ENSMUSG00000031548	Sfrp1	20377	0.41398	3.7481	2.27256	0.145639	0.312818
ENSMUSG00000014776	Nol3	78688	0.413717	4.74539	5.1309	0.0334916	0.111074
ENSMUSG00000071661	Zbtb3	75291	0.413674	1.78001	0.839648	0.457977	0.653123
ENSMUSG00000032036	Kirrel3	67703	0.413621	4.10226	6.93505	0.0245427	0.0891574
ENSMUSG00000029649	Pomp	66537	0.413367	9.18462	37.6641	3.25917e-06	7.48073e-05
ENSMUSG00000042680	Garem1	381126	0.413278	2.87167	3.37758	0.178774	0.359067
ENSMUSG00000063714	Sp3os		0.413255	3.90556	2.37162	0.13755	0.300385
ENSMUSG00000080717	B230307C23Rik	245305	0.413052	3.13427	4.35449	0.131116	0.290948
ENSMUSG00000037971	1110032A03Rik	68721	0.413009	4.0807	5.92639	0.0263142	0.0935874
ENSMUSG00000032403	2300009A05Rik	69478	0.412807	4.93324	12.0636	0.00241946	0.0153457
ENSMUSG00000046618	Olfml2a	241327	0.412495	1.65227	0.40881	0.529051	0.709003
ENSMUSG00000035407	Kank4	242553	0.412055	2.45317	1.34657	0.272707	0.474238
[truncated: 10,534 more rows]
