# Supplementary material for: Dbx2, an Aging-Related Homeobox Gene, Inhibits the Proliferation of Adult Neural Progenitors
Source: Stem Cell Rev Rep. 2023 Aug 22;19(8):2837–51. doi: 10.1007/s12015-023-10600-7 (PMC10661760; doi:10.1007/s12015-023-10600-7)
Supplement: Supplementary file 16 — List of the genes in the “Hallmark” gene sets “E2F targets”, “G2M checkpoint”, “Interferon gamma response”, IL6 JAK STAT3 signaling”, “Myc targets V1”, “p53 pathway”, and their associated FC and FDR values in Dbx2-NSPCs vs GFP-NSPCs. (XLSX 80.5 kb) [file 12015_2023_10600_MOESM16_ESM.xlsx]

## Sheet: table_s2
Hallmark_Geneset	Symbol	EnsemblGeneID	Entrez	logFC	logCPM	FDR
HALLMARK_E2F_TARGETS	Ak2	ENSMUSG00000028792	11637	0.0257158	6.71799	0.879335
HALLMARK_E2F_TARGETS	Anp32e	ENSMUSG00000015749	66471	-0.370552	8.22725	0.0021333
HALLMARK_E2F_TARGETS	Asf1a	ENSMUSG00000019857	66403	-0.643582	5.96825	0.000345275
HALLMARK_E2F_TARGETS	Asf1b	ENSMUSG00000005470	66929	-0.404795	4.20181	0.12039
HALLMARK_E2F_TARGETS	Atad2	ENSMUSG00000022360	70472	-0.265812	7.04457	0.0797306
HALLMARK_E2F_TARGETS	Aurka	ENSMUSG00000027496	20878	-0.408239	5.17274	0.0401361
HALLMARK_E2F_TARGETS	Aurkb	ENSMUSG00000020897	20877	-0.607519	3.81005	0.0361456
HALLMARK_E2F_TARGETS	Bard1	ENSMUSG00000026196	12021	-0.215911	3.42192	0.576011
HALLMARK_E2F_TARGETS	Birc5	ENSMUSG00000017716	11799	0.366238	7.53446	0.0456759
HALLMARK_E2F_TARGETS	Brca1	ENSMUSG00000017146	12189	-0.204557	4.63133	0.459584
HALLMARK_E2F_TARGETS	Brca2	ENSMUSG00000041147	12190	-0.263125	5.23706	0.144498
HALLMARK_E2F_TARGETS	Brms1l	ENSMUSG00000012076	52592	-0.152162	4.22643	0.59183
HALLMARK_E2F_TARGETS	Bub1b	ENSMUSG00000040084	12236	-0.3426	4.74211	0.137366
HALLMARK_E2F_TARGETS	Cbx5	ENSMUSG00000009575	12419	0.0523679	9.99354	0.664393
HALLMARK_E2F_TARGETS	Ccnb2	ENSMUSG00000032218	12442	-0.251368	5.08808	0.402957
HALLMARK_E2F_TARGETS	Ccne1	ENSMUSG00000002068	12447	0.136941	4.64298	0.617503
HALLMARK_E2F_TARGETS	Ccp110	ENSMUSG00000033904	101565	0.0855448	3.87972	0.812854
HALLMARK_E2F_TARGETS	Cdc20	ENSMUSG00000006398	107995	-0.166925	6.75194	0.401755
HALLMARK_E2F_TARGETS	Cdc25a	ENSMUSG00000032477	12530	-0.385099	6.01535	0.00315696
HALLMARK_E2F_TARGETS	Cdc25b	ENSMUSG00000027330	12531	0.370172	5.87303	0.0357268
HALLMARK_E2F_TARGETS	Cdca3	ENSMUSG00000023505	14793	-0.208565	6.48322	0.183286
HALLMARK_E2F_TARGETS	Cdca8	ENSMUSG00000028873	52276	-0.253814	7.56632	0.086967
HALLMARK_E2F_TARGETS	Cdk1	ENSMUSG00000019942	12534	-0.564137	7.18734	0.00846125
HALLMARK_E2F_TARGETS	Cdk4	ENSMUSG00000006728	12567	-0.821738	7.84801	2.3839e-06
HALLMARK_E2F_TARGETS	Cdkn1a	ENSMUSG00000023067	12575	1.04734	10.7479	0.000369989
HALLMARK_E2F_TARGETS	Cdkn1b	ENSMUSG00000003031	12576	-0.42879	6.93878	0.00123343
HALLMARK_E2F_TARGETS	Cdkn2a	ENSMUSG00000044303	12578	0.0616379	6.80391	0.807559
HALLMARK_E2F_TARGETS	Cdkn2c	ENSMUSG00000028551	12580	-0.26017	5.77697	0.0748025
HALLMARK_E2F_TARGETS	Cdkn3	ENSMUSG00000037628	72391	-0.0783829	3.85548	0.828644
HALLMARK_E2F_TARGETS	Cenpe	ENSMUSG00000045328	229841	-0.198256	7.87466	0.14496
HALLMARK_E2F_TARGETS	Cenpm	ENSMUSG00000068101	66570	0.0839722	6.18213	0.705509
HALLMARK_E2F_TARGETS	Chek1	ENSMUSG00000032113	12649	-0.526433	4.64763	0.00537004
HALLMARK_E2F_TARGETS	Chek2	ENSMUSG00000029521	50883	0.240622	4.80189	0.243095
HALLMARK_E2F_TARGETS	Cit	ENSMUSG00000029516	12704	-0.29963	6.47735	0.0750152
HALLMARK_E2F_TARGETS	Cks1b	ENSMUSG00000028044	54124	-0.401483	6.93952	0.0230097
HALLMARK_E2F_TARGETS	Cks2	ENSMUSG00000062248	66197	-0.440892	3.33923	0.20581
HALLMARK_E2F_TARGETS	Cnot9	ENSMUSG00000026174	58184	-0.294378	5.26287	0.125586
HALLMARK_E2F_TARGETS	Cse1l	ENSMUSG00000002718	110750	-0.206801	6.38079	0.232646
HALLMARK_E2F_TARGETS	Ctcf	ENSMUSG00000005698	13018	-0.0495597	8.38699	0.689876
HALLMARK_E2F_TARGETS	Ctps	ENSMUSG00000028633	51797	-0.234319	5.20685	0.164937
HALLMARK_E2F_TARGETS	Dck	ENSMUSG00000029366	13178	-0.280498	4.76428	0.221112
HALLMARK_E2F_TARGETS	Dclre1b	ENSMUSG00000027845	140917	-0.443773	3.39488	0.189845
HALLMARK_E2F_TARGETS	Dctpp1	ENSMUSG00000042462	66422	-0.192302	6.55753	0.19373
HALLMARK_E2F_TARGETS	Dek	ENSMUSG00000021377	110052	-0.164945	9.20861	0.166847
HALLMARK_E2F_TARGETS	Depdc1a	ENSMUSG00000028175	76131	-0.0567886	1.94008	0.953604
HALLMARK_E2F_TARGETS	Diaph3	ENSMUSG00000022021	56419	-0.0974366	5.33253	0.698865
HALLMARK_E2F_TARGETS	Dlgap5	ENSMUSG00000037544	218977	-0.0238861	4.43963	0.945638
HALLMARK_E2F_TARGETS	Dnmt1	ENSMUSG00000004099	13433	0.161355	7.95024	0.201183
HALLMARK_E2F_TARGETS	Donson	ENSMUSG00000022960	60364	0.00995798	3.74124	0.980765
HALLMARK_E2F_TARGETS	Dscc1	ENSMUSG00000022422	72107	-0.660779	2.5845	0.174977
HALLMARK_E2F_TARGETS	Dut	ENSMUSG00000027203	110074	-0.468241	6.5706	0.00301568
HALLMARK_E2F_TARGETS	E2f8	ENSMUSG00000046179	108961	-0.168336	4.9195	0.465628
HALLMARK_E2F_TARGETS	Eed	ENSMUSG00000030619	13626	-0.106373	5.13084	0.61055
HALLMARK_E2F_TARGETS	Eif2s1	ENSMUSG00000021116	13665	-0.144237	6.01608	0.300628
HALLMARK_E2F_TARGETS	Espl1	ENSMUSG00000058290	105988	-0.359634	4.17672	0.20141
HALLMARK_E2F_TARGETS	Exosc8	ENSMUSG00000027752	69639	-0.315748	6.18854	0.0299051
HALLMARK_E2F_TARGETS	Ezh2	ENSMUSG00000029687	14056	-0.210113	8.41808	0.0806099
HALLMARK_E2F_TARGETS	Gins1	ENSMUSG00000027454	69270	-0.51108	3.98854	0.0643484
HALLMARK_E2F_TARGETS	Gins3	ENSMUSG00000031669	78833	-0.211673	4.46319	0.370335
HALLMARK_E2F_TARGETS	Gins4	ENSMUSG00000031546	109145	-0.186307	5.07491	0.311868
HALLMARK_E2F_TARGETS	Gspt1	ENSMUSG00000062203	14852	-0.0529558	7.57025	0.669369
HALLMARK_E2F_TARGETS	Hells	ENSMUSG00000025001	15201	-0.326581	6.44877	0.0240915
HALLMARK_E2F_TARGETS	Hmga1	ENSMUSG00000046711	15361	-0.522693	2.06249	0.462492
HALLMARK_E2F_TARGETS	Hmgb2	ENSMUSG00000054717	97165	-0.60508	8.36204	0.000185974
HALLMARK_E2F_TARGETS	Hmgb3	ENSMUSG00000015217	15354	-0.675778	7.45656	0.000467214
HALLMARK_E2F_TARGETS	Hmmr	ENSMUSG00000020330	15366	-0.0768105	6.81279	0.692514
HALLMARK_E2F_TARGETS	Hnrnpd	ENSMUSG00000000568	11991	-0.231329	8.31908	0.0279723
HALLMARK_E2F_TARGETS	Hus1	ENSMUSG00000020413	15574	-0.326314	4.99125	0.0524819
HALLMARK_E2F_TARGETS	Ilf3	ENSMUSG00000032178	16201	-0.197708	7.74358	0.0969886
HALLMARK_E2F_TARGETS	Ing3	ENSMUSG00000029670	71777	-0.238114	5.1002	0.168015
HALLMARK_E2F_TARGETS	Ipo7	ENSMUSG00000066232	233726	-0.207772	6.70223	0.0997324
HALLMARK_E2F_TARGETS	Jpt1	ENSMUSG00000020737	15374	0.388836	7.29924	0.00297844
HALLMARK_E2F_TARGETS	Kif18b	ENSMUSG00000051378	70218	-0.16524	3.57355	0.658815
HALLMARK_E2F_TARGETS	Kif22	ENSMUSG00000030677	110033	-0.400138	6.48911	0.0260017
HALLMARK_E2F_TARGETS	Kif2c	ENSMUSG00000028678	73804	-0.469813	4.89408	0.0518372
HALLMARK_E2F_TARGETS	Kif4	ENSMUSG00000034311	16571	-0.359226	5.73546	0.0961964
HALLMARK_E2F_TARGETS	Kpna2	ENSMUSG00000018362	16647	-0.196317	3.37213	0.625478
HALLMARK_E2F_TARGETS	Lbr	ENSMUSG00000004880	98386	-0.406033	5.99763	0.0206323
HALLMARK_E2F_TARGETS	Lig1	ENSMUSG00000056394	16881	-0.0954386	9.45305	0.596609
HALLMARK_E2F_TARGETS	Lmnb1	ENSMUSG00000024590	16906	-0.47733	8.64717	0.00423921
HALLMARK_E2F_TARGETS	Luc7l3	ENSMUSG00000020863	67684	0.0363361	9.03627	0.759722
HALLMARK_E2F_TARGETS	Lyar	ENSMUSG00000067367	17089	-0.424968	6.76328	0.000282904
HALLMARK_E2F_TARGETS	Mad2l1	ENSMUSG00000029910	56150	-0.533786	4.93013	0.0356057
HALLMARK_E2F_TARGETS	Mcm2	ENSMUSG00000002870	17216	-0.348486	6.38751	0.105438
HALLMARK_E2F_TARGETS	Mcm3	ENSMUSG00000041859	17215	-0.0608256	7.85947	0.780474
HALLMARK_E2F_TARGETS	Mcm4	ENSMUSG00000022673	17217	-0.511611	5.94552	0.0173609
HALLMARK_E2F_TARGETS	Mcm5	ENSMUSG00000005410	17218	-0.263393	6.84271	0.114676
HALLMARK_E2F_TARGETS	Mcm6	ENSMUSG00000026355	17219	-0.193637	6.57819	0.35098
HALLMARK_E2F_TARGETS	Mcm7	ENSMUSG00000029730	17220	-0.505616	8.47038	0.00545283
HALLMARK_E2F_TARGETS	Melk	ENSMUSG00000035683	17279	-0.207673	4.58247	0.354401
HALLMARK_E2F_TARGETS	Mki67	ENSMUSG00000031004	17345	-0.125842	8.62111	0.403809
HALLMARK_E2F_TARGETS	Mlh1	ENSMUSG00000032498	17350	-0.163961	4.40356	0.520913
HALLMARK_E2F_TARGETS	Mms22l	ENSMUSG00000045751	212377	0.00145951	4.79965	0.99625
HALLMARK_E2F_TARGETS	Mre11a	ENSMUSG00000031928	17535	0.0142741	4.67153	0.959993
HALLMARK_E2F_TARGETS	Msh2	ENSMUSG00000024151	17685	0.0124273	6.00167	0.944864
HALLMARK_E2F_TARGETS	Mthfd2	ENSMUSG00000005667	17768	-0.413542	6.63781	0.0333093
HALLMARK_E2F_TARGETS	Mxd3	ENSMUSG00000021485	17121	-0.0838097	4.4875	0.788437
HALLMARK_E2F_TARGETS	Mybl2	ENSMUSG00000017861	17865	-0.206403	3.87314	0.543333
HALLMARK_E2F_TARGETS	Myc	ENSMUSG00000022346	17869	-0.219984	4.13693	0.424019
HALLMARK_E2F_TARGETS	Naa38	ENSMUSG00000059278	78304	-0.097788	6.90472	0.370699
HALLMARK_E2F_TARGETS	Nap1l1	ENSMUSG00000058799	53605	-0.403456	10.1208	0.000307151
HALLMARK_E2F_TARGETS	Nasp	ENSMUSG00000028693	50927	-0.349744	8.22287	0.0148355
HALLMARK_E2F_TARGETS	Nbn	ENSMUSG00000028224	27354	-0.302834	5.4477	0.0337912
HALLMARK_E2F_TARGETS	Ncapd2	ENSMUSG00000038252	68298	-0.175866	8.02309	0.268314
HALLMARK_E2F_TARGETS	Nme1	ENSMUSG00000037601	18102	0.0344938	8.07579	0.761404
HALLMARK_E2F_TARGETS	Nolc1	ENSMUSG00000015176	70769	-0.117418	7.53703	0.331351
HALLMARK_E2F_TARGETS	Nop56	ENSMUSG00000027405	67134	-0.0712613	7.48838	0.671845
HALLMARK_E2F_TARGETS	Nudt21	ENSMUSG00000031754	68219	-0.275816	5.08059	0.183799
HALLMARK_E2F_TARGETS	Nup107	ENSMUSG00000052798	103468	-1.09665	5.06012	0.000192011
HALLMARK_E2F_TARGETS	Nup153	ENSMUSG00000021374	218210	-0.292023	5.08935	0.0805283
HALLMARK_E2F_TARGETS	Nup205	ENSMUSG00000038759	70699	-0.314258	4.49689	0.199622
HALLMARK_E2F_TARGETS	Orc2	ENSMUSG00000026037	18393	0.0734542	6.32599	0.651725
HALLMARK_E2F_TARGETS	Orc6	ENSMUSG00000031697	56452	-0.486647	5.24228	0.00444204
HALLMARK_E2F_TARGETS	Pa2g4	ENSMUSG00000025364	18813	-0.515634	9.73789	6.3605e-05
HALLMARK_E2F_TARGETS	Paics	ENSMUSG00000029247	67054	-0.244281	7.97569	0.171692
HALLMARK_E2F_TARGETS	Pan2	ENSMUSG00000005682	103135	-1.08628	3.68141	0.000152672
HALLMARK_E2F_TARGETS	Pcna	ENSMUSG00000027342	18538	-0.108008	6.7565	0.497617
HALLMARK_E2F_TARGETS	Pds5b	ENSMUSG00000034021	100710	-0.24737	7.36966	0.0233883
HALLMARK_E2F_TARGETS	Phf5a	ENSMUSG00000061360	68479	-0.111613	7.87772	0.325859
HALLMARK_E2F_TARGETS	Plk1	ENSMUSG00000030867	18817	-0.0383792	7.31307	0.85942
HALLMARK_E2F_TARGETS	Plk4	ENSMUSG00000025758	20873	-0.503286	5.02296	0.00538722
HALLMARK_E2F_TARGETS	Pms2	ENSMUSG00000079109	18861	-0.426186	3.88064	0.113589
HALLMARK_E2F_TARGETS	Pnn	ENSMUSG00000020994	18949	0.016036	7.60652	0.90595
HALLMARK_E2F_TARGETS	Pola2	ENSMUSG00000024833	18969	-0.473112	4.15489	0.0500533
HALLMARK_E2F_TARGETS	Pold1	ENSMUSG00000038644	18971	-0.477163	5.90777	0.0105226
HALLMARK_E2F_TARGETS	Pold2	ENSMUSG00000020471	18972	-0.440939	5.62912	0.00728488
HALLMARK_E2F_TARGETS	Pold3	ENSMUSG00000030726	67967	-0.0983141	5.33917	0.613122
HALLMARK_E2F_TARGETS	Pole	ENSMUSG00000007080	18973	-0.18609	5.42534	0.455113
HALLMARK_E2F_TARGETS	Pole4	ENSMUSG00000030042	66979	-0.495531	5.21475	0.00267309
HALLMARK_E2F_TARGETS	Pop7	ENSMUSG00000029715	74097	-0.173318	4.81887	0.403728
HALLMARK_E2F_TARGETS	Ppm1d	ENSMUSG00000020525	53892	0.102746	4.58386	0.690067
HALLMARK_E2F_TARGETS	Ppp1r8	ENSMUSG00000028882	100336	-0.0104114	6.1935	0.95329
HALLMARK_E2F_TARGETS	Prdx4	ENSMUSG00000025289	53381	-0.085617	5.50022	0.631218
HALLMARK_E2F_TARGETS	Prim2	ENSMUSG00000026134	19076	-0.0892191	4.52646	0.753171
HALLMARK_E2F_TARGETS	Prkdc	ENSMUSG00000022672	19090	0.00176507	3.72835	0.997332
HALLMARK_E2F_TARGETS	Prps1	ENSMUSG00000031432	19139	-0.146054	6.57423	0.330441
HALLMARK_E2F_TARGETS	Psip1	ENSMUSG00000028484	101739	-0.204483	9.13476	0.0373137
HALLMARK_E2F_TARGETS	Psmc3ip	ENSMUSG00000019303	19183	-0.0722741	3.98775	0.834701
HALLMARK_E2F_TARGETS	Pttg1	ENSMUSG00000020415	30939	0.171627	6.48755	0.235101
HALLMARK_E2F_TARGETS	Racgap1	ENSMUSG00000023015	26934	-0.187643	7.10295	0.348254
HALLMARK_E2F_TARGETS	Rad1	ENSMUSG00000022248	19355	0.145696	3.63704	0.693249
HALLMARK_E2F_TARGETS	Rad21	ENSMUSG00000022314	19357	-0.178429	8.8233	0.134858
HALLMARK_E2F_TARGETS	Rad50	ENSMUSG00000020380	19360	-0.00470145	7.10337	0.975624
HALLMARK_E2F_TARGETS	Rad51ap1	ENSMUSG00000030346	19362	-0.474575	5.43332	0.00682358
HALLMARK_E2F_TARGETS	Rad51c	ENSMUSG00000007646	114714	-0.117155	3.51331	0.792634
HALLMARK_E2F_TARGETS	Ran	ENSMUSG00000029430	19384	-0.0921457	8.51051	0.613122
HALLMARK_E2F_TARGETS	Ranbp1	ENSMUSG00000005732	19385	-0.112687	8.32184	0.290393
HALLMARK_E2F_TARGETS	Rbbp7	ENSMUSG00000031353	245688	-0.211644	6.84815	0.148542
HALLMARK_E2F_TARGETS	Rfc1	ENSMUSG00000029191	19687	-0.0333163	8.01362	0.81666
HALLMARK_E2F_TARGETS	Rfc2	ENSMUSG00000023104	19718	0.0687926	6.38237	0.700443
HALLMARK_E2F_TARGETS	Rfc3	ENSMUSG00000033970	69263	-0.293551	6.15099	0.0704597
HALLMARK_E2F_TARGETS	Rnaseh2a	ENSMUSG00000052926	69724	-0.0218498	4.71287	0.93815
HALLMARK_E2F_TARGETS	Rpa1	ENSMUSG00000000751	68275	0.000174979	6.36069	0.999425
HALLMARK_E2F_TARGETS	Rpa2	ENSMUSG00000028884	19891	-0.0381082	7.76578	0.828722
HALLMARK_E2F_TARGETS	Rpa3	ENSMUSG00000012483	68240	-0.680046	2.81326	0.109173
HALLMARK_E2F_TARGETS	Rrm2	ENSMUSG00000020649	20135	-0.318836	5.87052	0.108478
HALLMARK_E2F_TARGETS	Shmt1	ENSMUSG00000020534	20425	-0.230229	5.30813	0.148879
HALLMARK_E2F_TARGETS	Slbp	ENSMUSG00000004642	20492	-0.215074	3.96139	0.466573
HALLMARK_E2F_TARGETS	Smc1a	ENSMUSG00000041133	24061	-0.12817	9.55177	0.199266
HALLMARK_E2F_TARGETS	Smc3	ENSMUSG00000024974	13006	-0.280062	8.70042	0.00395156
HALLMARK_E2F_TARGETS	Smc4	ENSMUSG00000034349	70099	-0.548864	8.59113	2.86529e-05
HALLMARK_E2F_TARGETS	Smc6	ENSMUSG00000020608	67241	-0.0496723	8.16837	0.723438
HALLMARK_E2F_TARGETS	Snrpb	ENSMUSG00000027404	20638	-0.418848	7.07409	0.000419457
HALLMARK_E2F_TARGETS	Spag5	ENSMUSG00000002055	54141	0.0088307	5.93917	0.971628
HALLMARK_E2F_TARGETS	Spc24	ENSMUSG00000074476	67629	-0.201003	5.55887	0.361347
HALLMARK_E2F_TARGETS	Spc25	ENSMUSG00000005233	66442	0.0595468	7.24309	0.779195
HALLMARK_E2F_TARGETS	Srsf1	ENSMUSG00000018379	110809	-0.354289	7.22631	0.0210542
HALLMARK_E2F_TARGETS	Srsf2	ENSMUSG00000034120	20382	-0.162723	8.5153	0.171212
HALLMARK_E2F_TARGETS	Ssrp1	ENSMUSG00000027067	20833	-0.0741216	8.54083	0.46754
HALLMARK_E2F_TARGETS	Stag1	ENSMUSG00000037286	20842	0.019365	6.02545	0.91768
HALLMARK_E2F_TARGETS	Stmn1	ENSMUSG00000028832	16765	0.55236	8.11934	0.0013959
HALLMARK_E2F_TARGETS	Suv39h1	ENSMUSG00000039231	20937	-0.265636	5.87301	0.0595314
HALLMARK_E2F_TARGETS	Syncrip	ENSMUSG00000032423	56403	-0.221061	8.18567	0.0238225
HALLMARK_E2F_TARGETS	Tacc3	ENSMUSG00000037313	21335	-0.147484	7.01351	0.441771
HALLMARK_E2F_TARGETS	Tbrg4	ENSMUSG00000000384	21379	-0.132321	6.00735	0.40762
HALLMARK_E2F_TARGETS	Tcf19	ENSMUSG00000050410	106795	0.307022	4.67776	0.266265
HALLMARK_E2F_TARGETS	Tfrc	ENSMUSG00000022797	22042	0.0493906	6.52969	0.83396
HALLMARK_E2F_TARGETS	Timeless	ENSMUSG00000039994	21853	-1.00556	6.13302	7.97013e-06
HALLMARK_E2F_TARGETS	Tipin	ENSMUSG00000032397	66131	-0.316044	5.96791	0.0302307
HALLMARK_E2F_TARGETS	Tk1	ENSMUSG00000025574	21877	0.388842	6.93472	0.041883
HALLMARK_E2F_TARGETS	Tmpo	ENSMUSG00000019961	21917	-1.10784	7.5381	3.90178e-07
HALLMARK_E2F_TARGETS	Top2a	ENSMUSG00000020914	21973	-0.217087	10.2177	0.200485
HALLMARK_E2F_TARGETS	Trp53	ENSMUSG00000059552	22059	-0.173464	4.35705	0.502576
HALLMARK_E2F_TARGETS	Tra2b	ENSMUSG00000022858	20462	-0.427947	7.62951	0.00152834
HALLMARK_E2F_TARGETS	Trip13	ENSMUSG00000021569	69716	-0.393769	4.84624	0.104381
HALLMARK_E2F_TARGETS	Tubb5	ENSMUSG00000001525	22154	-0.0125911	10.7373	0.937567
HALLMARK_E2F_TARGETS	Tubg1	ENSMUSG00000035198	103733	-0.114753	6.90175	0.359518
HALLMARK_E2F_TARGETS	Ube2s	ENSMUSG00000060860	77891	-0.686896	3.91832	0.0167816
HALLMARK_E2F_TARGETS	Ube2t	ENSMUSG00000026429	67196	-0.148672	3.2539	0.736768
HALLMARK_E2F_TARGETS	Ubr7	ENSMUSG00000041712	66622	-0.0259925	5.5552	0.921998
HALLMARK_E2F_TARGETS	Ung	ENSMUSG00000029591	22256	-0.456428	5.45761	0.0115493
HALLMARK_E2F_TARGETS	Usp1	ENSMUSG00000028560	230484	-0.299417	7.88324	0.0583872
HALLMARK_E2F_TARGETS	Wdr90	ENSMUSG00000073434	106618	-0.423701	4.40846	0.0477121
HALLMARK_E2F_TARGETS	Wee1	ENSMUSG00000031016	22390	-0.0657856	5.58534	0.73872
HALLMARK_E2F_TARGETS	Xpo1	ENSMUSG00000020290	103573	-0.0483651	7.44679	0.682894
HALLMARK_E2F_TARGETS	Xrcc6	ENSMUSG00000022471	14375	-0.267047	4.76401	0.1774
HALLMARK_E2F_TARGETS	Zw10	ENSMUSG00000032264	26951	0.0319021	4.66997	0.908842
HALLMARK_G2M_CHECKPOINT	Abl1	ENSMUSG00000026842	11350	-0.370754	5.30814	0.0132089
HALLMARK_G2M_CHECKPOINT	Amd1	ENSMUSG00000075232	11702	-0.168384	5.71067	0.406718
HALLMARK_G2M_CHECKPOINT	Arid4a	ENSMUSG00000048118	238247	0.0636892	7.59999	0.71041
HALLMARK_G2M_CHECKPOINT	Atf5	ENSMUSG00000038539	107503	0.0552805	6.06807	0.832117
HALLMARK_G2M_CHECKPOINT	Atrx	ENSMUSG00000031229	22589	0.00284448	9.35566	0.983777
HALLMARK_G2M_CHECKPOINT	Aurka	ENSMUSG00000027496	20878	-0.408239	5.17274	0.0401361
HALLMARK_G2M_CHECKPOINT	Aurkb	ENSMUSG00000020897	20877	-0.607519	3.81005	0.0361456
HALLMARK_G2M_CHECKPOINT	Bard1	ENSMUSG00000026196	12021	-0.215911	3.42192	0.576011
HALLMARK_G2M_CHECKPOINT	Bcl3	ENSMUSG00000053175	12051	-0.517174	1.39617	0.685241
HALLMARK_G2M_CHECKPOINT	Birc5	ENSMUSG00000017716	11799	0.366238	7.53446	0.0456759
HALLMARK_G2M_CHECKPOINT	Brca2	ENSMUSG00000041147	12190	-0.263125	5.23706	0.144498
HALLMARK_G2M_CHECKPOINT	Bub1	ENSMUSG00000027379	12235	-0.601144	4.81322	0.00357146
HALLMARK_G2M_CHECKPOINT	Bub3	ENSMUSG00000066979	12237	-0.036108	7.23776	0.793146
HALLMARK_G2M_CHECKPOINT	Casp8ap2	ENSMUSG00000028282	26885	-0.169554	6.62456	0.262778
HALLMARK_G2M_CHECKPOINT	Cbx1	ENSMUSG00000018666	12412	-0.216101	8.17868	0.0141302
HALLMARK_G2M_CHECKPOINT	Ccna2	ENSMUSG00000027715	12428	-0.62288	6.04594	0.00483193
HALLMARK_G2M_CHECKPOINT	Ccnb2	ENSMUSG00000032218	12442	-0.251368	5.08808	0.402957
HALLMARK_G2M_CHECKPOINT	Ccnd1	ENSMUSG00000070348	12443	0.266765	11.864	0.00378413
HALLMARK_G2M_CHECKPOINT	Ccnf	ENSMUSG00000072082	12449	0.0261792	4.89942	0.924698
HALLMARK_G2M_CHECKPOINT	Ccnt1	ENSMUSG00000011960	12455	-0.299	6.65185	0.026337
HALLMARK_G2M_CHECKPOINT	Cdc20	ENSMUSG00000006398	107995	-0.166925	6.75194	0.401755
HALLMARK_G2M_CHECKPOINT	Cdc25a	ENSMUSG00000032477	12530	-0.385099	6.01535	0.00315696
HALLMARK_G2M_CHECKPOINT	Cdc25b	ENSMUSG00000027330	12531	0.370172	5.87303	0.0357268
HALLMARK_G2M_CHECKPOINT	Cdc27	ENSMUSG00000020687	217232	-0.107248	5.87054	0.46412
HALLMARK_G2M_CHECKPOINT	Cdc45	ENSMUSG00000000028	12544	-0.659107	4.3366	0.0059843
HALLMARK_G2M_CHECKPOINT	Cdc6	ENSMUSG00000017499	23834	-0.19751	4.80395	0.455113
HALLMARK_G2M_CHECKPOINT	Cdc7	ENSMUSG00000029283	12545	-0.534452	4.64055	0.0152381
HALLMARK_G2M_CHECKPOINT	Cdk1	ENSMUSG00000019942	12534	-0.564137	7.18734	0.00846125
HALLMARK_G2M_CHECKPOINT	Cdk4	ENSMUSG00000006728	12567	-0.821738	7.84801	2.3839e-06
HALLMARK_G2M_CHECKPOINT	Cdkn1b	ENSMUSG00000003031	12576	-0.42879	6.93878	0.00123343
HALLMARK_G2M_CHECKPOINT	Cdkn2c	ENSMUSG00000028551	12580	-0.26017	5.77697	0.0748025
HALLMARK_G2M_CHECKPOINT	Cdkn3	ENSMUSG00000037628	72391	-0.0783829	3.85548	0.828644
HALLMARK_G2M_CHECKPOINT	Cenpa	ENSMUSG00000029177	12615	-0.464021	5.87928	0.0164323
HALLMARK_G2M_CHECKPOINT	Cenpe	ENSMUSG00000045328	229841	-0.198256	7.87466	0.14496
HALLMARK_G2M_CHECKPOINT	Cenpf	ENSMUSG00000026605	108000	0.0180307	8.6588	0.933814
HALLMARK_G2M_CHECKPOINT	Chaf1a	ENSMUSG00000002835	27221	-0.282171	6.04002	0.111784
HALLMARK_G2M_CHECKPOINT	Chek1	ENSMUSG00000032113	12649	-0.526433	4.64763	0.00537004
HALLMARK_G2M_CHECKPOINT	Chmp1a	ENSMUSG00000000743	234852	0.227829	7.27328	0.131047
HALLMARK_G2M_CHECKPOINT	Cks1b	ENSMUSG00000028044	54124	-0.401483	6.93952	0.0230097
HALLMARK_G2M_CHECKPOINT	Cks2	ENSMUSG00000062248	66197	-0.440892	3.33923	0.20581
HALLMARK_G2M_CHECKPOINT	Ctcf	ENSMUSG00000005698	13018	-0.0495597	8.38699	0.689876
HALLMARK_G2M_CHECKPOINT	Cul1	ENSMUSG00000029686	26965	-0.135172	7.01288	0.193194
HALLMARK_G2M_CHECKPOINT	Cul3	ENSMUSG00000004364	26554	-0.150464	6.72363	0.263802
HALLMARK_G2M_CHECKPOINT	Cul4a	ENSMUSG00000031446	99375	0.309469	5.49143	0.0273468
HALLMARK_G2M_CHECKPOINT	Cul5	ENSMUSG00000032030	75717	-0.0978981	7.16138	0.340972
HALLMARK_G2M_CHECKPOINT	Dbf4	ENSMUSG00000002297	27214	-0.186476	6.70223	0.234546
HALLMARK_G2M_CHECKPOINT	Dkc1	ENSMUSG00000031403	245474	-0.324358	8.52878	0.0566167
HALLMARK_G2M_CHECKPOINT	Dmd	ENSMUSG00000045103	13405	-0.548343	6.15562	0.00146127
HALLMARK_G2M_CHECKPOINT	Dr1	ENSMUSG00000029265	13486	-0.230601	4.5609	0.296007
HALLMARK_G2M_CHECKPOINT	Dtymk	ENSMUSG00000026281	21915	-0.191253	5.3151	0.331498
HALLMARK_G2M_CHECKPOINT	E2f1	ENSMUSG00000027490	13555	0.0950214	5.42091	0.646111
HALLMARK_G2M_CHECKPOINT	E2f2	ENSMUSG00000018983	242705	0.271744	5.2988	0.16551
HALLMARK_G2M_CHECKPOINT	E2f3	ENSMUSG00000016477	13557	-0.150607	5.76265	0.293578
HALLMARK_G2M_CHECKPOINT	E2f4	ENSMUSG00000014859	104394	-0.181927	3.55208	0.626008
HALLMARK_G2M_CHECKPOINT	Egf	ENSMUSG00000028017	13645	0.37188	1.77051	0.691072
HALLMARK_G2M_CHECKPOINT	Espl1	ENSMUSG00000058290	105988	-0.359634	4.17672	0.20141
HALLMARK_G2M_CHECKPOINT	Ewsr1	ENSMUSG00000009079	14030	-0.235657	6.18803	0.104122
HALLMARK_G2M_CHECKPOINT	Exo1	ENSMUSG00000039748	26909	-0.133948	4.65334	0.622904
HALLMARK_G2M_CHECKPOINT	Ezh2	ENSMUSG00000029687	14056	-0.210113	8.41808	0.0806099
HALLMARK_G2M_CHECKPOINT	Fancc	ENSMUSG00000021461	14088	-0.214249	3.59575	0.545414
HALLMARK_G2M_CHECKPOINT	Fbxo5	ENSMUSG00000019773	67141	-0.647336	5.26427	0.00423332
HALLMARK_G2M_CHECKPOINT	Foxn3	ENSMUSG00000033713	71375	-0.109136	7.03772	0.394454
HALLMARK_G2M_CHECKPOINT	G3bp1	ENSMUSG00000018583	27041	-0.25717	7.61995	0.0379926
HALLMARK_G2M_CHECKPOINT	Gins2	ENSMUSG00000031821	272551	-0.285294	4.91699	0.241605
HALLMARK_G2M_CHECKPOINT	Gspt1	ENSMUSG00000062203	14852	-0.0529558	7.57025	0.669369
HALLMARK_G2M_CHECKPOINT	Hif1a	ENSMUSG00000021109	15251	0.231771	6.53911	0.098835
HALLMARK_G2M_CHECKPOINT	Hira	ENSMUSG00000022702	15260	-0.180221	5.72622	0.224793
HALLMARK_G2M_CHECKPOINT	Hmga1	ENSMUSG00000046711	15361	-0.522693	2.06249	0.462492
HALLMARK_G2M_CHECKPOINT	Hmgb3	ENSMUSG00000015217	15354	-0.675778	7.45656	0.000467214
HALLMARK_G2M_CHECKPOINT	Hmgn2	ENSMUSG00000003038	15331	0.097338	4.5994	0.782138
HALLMARK_G2M_CHECKPOINT	Hmmr	ENSMUSG00000020330	15366	-0.0768105	6.81279	0.692514
HALLMARK_G2M_CHECKPOINT	Hnrnpd	ENSMUSG00000000568	11991	-0.231329	8.31908	0.0279723
HALLMARK_G2M_CHECKPOINT	Hnrnpu	ENSMUSG00000039630	51810	-0.172668	9.30084	0.0466338
HALLMARK_G2M_CHECKPOINT	Hspa8	ENSMUSG00000015656	15481	0.0688431	9.05143	0.476474
HALLMARK_G2M_CHECKPOINT	Hus1	ENSMUSG00000020413	15574	-0.326314	4.99125	0.0524819
HALLMARK_G2M_CHECKPOINT	Ilf3	ENSMUSG00000032178	16201	-0.197708	7.74358	0.0969886
HALLMARK_G2M_CHECKPOINT	Incenp	ENSMUSG00000024660	16319	-0.0734263	7.63998	0.731342
HALLMARK_G2M_CHECKPOINT	Jpt1	ENSMUSG00000020737	15374	0.388836	7.29924	0.00297844
HALLMARK_G2M_CHECKPOINT	Katna1	ENSMUSG00000019794	23924	-0.228681	4.951	0.21036
HALLMARK_G2M_CHECKPOINT	Kif11	ENSMUSG00000012443	16551	-0.322433	6.06084	0.0334875
HALLMARK_G2M_CHECKPOINT	Kif15	ENSMUSG00000036768	209737	-0.343527	6.69445	0.0360306
HALLMARK_G2M_CHECKPOINT	Kif20b	ENSMUSG00000024795	240641	-0.031093	7.09334	0.873233
HALLMARK_G2M_CHECKPOINT	Kif22	ENSMUSG00000030677	110033	-0.400138	6.48911	0.0260017
HALLMARK_G2M_CHECKPOINT	Kif23	ENSMUSG00000032254	71819	-0.158164	6.1403	0.298389
HALLMARK_G2M_CHECKPOINT	Kif2c	ENSMUSG00000028678	73804	-0.469813	4.89408	0.0518372
HALLMARK_G2M_CHECKPOINT	Kif4	ENSMUSG00000034311	16571	-0.359226	5.73546	0.0961964
HALLMARK_G2M_CHECKPOINT	Kif5b	ENSMUSG00000006740	16573	0.126727	9.60294	0.26637
HALLMARK_G2M_CHECKPOINT	Kmt5a	ENSMUSG00000049327	67956	-0.348357	7.15217	0.00318233
HALLMARK_G2M_CHECKPOINT	Knl1	ENSMUSG00000027326	76464	-0.165421	6.24173	0.254134
HALLMARK_G2M_CHECKPOINT	Kpna2	ENSMUSG00000018362	16647	-0.196317	3.37213	0.625478
HALLMARK_G2M_CHECKPOINT	Kpnb1	ENSMUSG00000001440	16211	-0.243751	7.46801	0.0183534
HALLMARK_G2M_CHECKPOINT	Lbr	ENSMUSG00000004880	98386	-0.406033	5.99763	0.0206323
HALLMARK_G2M_CHECKPOINT	Lig3	ENSMUSG00000020697	16882	-0.392623	5.17943	0.0167812
HALLMARK_G2M_CHECKPOINT	Lmnb1	ENSMUSG00000024590	16906	-0.47733	8.64717	0.00423921
HALLMARK_G2M_CHECKPOINT	Mad2l1	ENSMUSG00000029910	56150	-0.533786	4.93013	0.0356057
HALLMARK_G2M_CHECKPOINT	Map3k20	ENSMUSG00000004085	65964	0.296134	6.54	0.0388506
HALLMARK_G2M_CHECKPOINT	Mapk14	ENSMUSG00000053436	26416	-0.153872	4.27209	0.606014
HALLMARK_G2M_CHECKPOINT	Marcks	ENSMUSG00000069662	17118	-0.732426	9.85935	3.06605e-07
HALLMARK_G2M_CHECKPOINT	Mcm2	ENSMUSG00000002870	17216	-0.348486	6.38751	0.105438
HALLMARK_G2M_CHECKPOINT	Mcm3	ENSMUSG00000041859	17215	-0.0608256	7.85947	0.780474
HALLMARK_G2M_CHECKPOINT	Mcm5	ENSMUSG00000005410	17218	-0.263393	6.84271	0.114676
HALLMARK_G2M_CHECKPOINT	Mcm6	ENSMUSG00000026355	17219	-0.193637	6.57819	0.35098
HALLMARK_G2M_CHECKPOINT	Meis1	ENSMUSG00000020160	17268	-0.563084	4.68836	0.00257535
HALLMARK_G2M_CHECKPOINT	Meis2	ENSMUSG00000027210	17536	-0.768786	6.79614	1.72882e-05
HALLMARK_G2M_CHECKPOINT	Mki67	ENSMUSG00000031004	17345	-0.125842	8.62111	0.403809
HALLMARK_G2M_CHECKPOINT	Mnat1	ENSMUSG00000021103	17420	-0.217817	6.32103	0.140574
HALLMARK_G2M_CHECKPOINT	Mt2	ENSMUSG00000031762	17750	-0.184574	7.81271	0.576011
HALLMARK_G2M_CHECKPOINT	Mtf2	ENSMUSG00000029267	17765	-0.176239	5.76184	0.20629
HALLMARK_G2M_CHECKPOINT	Mybl2	ENSMUSG00000017861	17865	-0.206403	3.87314	0.543333
HALLMARK_G2M_CHECKPOINT	Myc	ENSMUSG00000022346	17869	-0.219984	4.13693	0.424019
HALLMARK_G2M_CHECKPOINT	Nasp	ENSMUSG00000028693	50927	-0.349744	8.22287	0.0148355
HALLMARK_G2M_CHECKPOINT	Ncl	ENSMUSG00000026234	17975	0.0379017	10.7509	0.771388
HALLMARK_G2M_CHECKPOINT	Ndc80	ENSMUSG00000024056	67052	-0.190651	5.86143	0.280546
HALLMARK_G2M_CHECKPOINT	Nek2	ENSMUSG00000026622	18005	-0.229086	3.8123	0.477901
HALLMARK_G2M_CHECKPOINT	Nolc1	ENSMUSG00000015176	70769	-0.117418	7.53703	0.331351
HALLMARK_G2M_CHECKPOINT	Notch2	ENSMUSG00000027878	18129	0.255087	4.05235	0.35498
HALLMARK_G2M_CHECKPOINT	Nsd2	ENSMUSG00000057406	107823	-0.216733	7.72617	0.0750385
HALLMARK_G2M_CHECKPOINT	Numa1	ENSMUSG00000066306	101706	-0.212966	6.49154	0.0749558
HALLMARK_G2M_CHECKPOINT	Nup50	ENSMUSG00000016619	18141	-0.201903	7.09237	0.0336769
HALLMARK_G2M_CHECKPOINT	Nup98	ENSMUSG00000063550	269966	-0.0685295	3.55008	0.871071
HALLMARK_G2M_CHECKPOINT	Nusap1	ENSMUSG00000027306	108907	-0.240872	7.39857	0.101339
HALLMARK_G2M_CHECKPOINT	Odc1	ENSMUSG00000011179	18263	0.171216	4.61448	0.461713
HALLMARK_G2M_CHECKPOINT	Odf2	ENSMUSG00000026790	18286	-0.116329	6.46186	0.519469
HALLMARK_G2M_CHECKPOINT	Orc5	ENSMUSG00000029012	26429	-0.258159	4.30261	0.289492
HALLMARK_G2M_CHECKPOINT	Orc6	ENSMUSG00000031697	56452	-0.486647	5.24228	0.00444204
HALLMARK_G2M_CHECKPOINT	Pafah1b1	ENSMUSG00000020745	18472	-0.0754438	8.03943	0.432646
HALLMARK_G2M_CHECKPOINT	Pbk	ENSMUSG00000022033	52033	-0.380716	6.08689	0.0408717
HALLMARK_G2M_CHECKPOINT	Pds5b	ENSMUSG00000034021	100710	-0.24737	7.36966	0.0233883
HALLMARK_G2M_CHECKPOINT	Plk1	ENSMUSG00000030867	18817	-0.0383792	7.31307	0.85942
HALLMARK_G2M_CHECKPOINT	Plk4	ENSMUSG00000025758	20873	-0.503286	5.02296	0.00538722
HALLMARK_G2M_CHECKPOINT	Pml	ENSMUSG00000036986	18854	0.730751	4.87902	0.000261807
HALLMARK_G2M_CHECKPOINT	Pola2	ENSMUSG00000024833	18969	-0.473112	4.15489	0.0500533
HALLMARK_G2M_CHECKPOINT	Pole	ENSMUSG00000007080	18973	-0.18609	5.42534	0.455113
HALLMARK_G2M_CHECKPOINT	Polq	ENSMUSG00000034206	77782	-0.183112	2.97069	0.711089
HALLMARK_G2M_CHECKPOINT	Prc1	ENSMUSG00000038943	233406	-0.0413579	7.96062	0.855035
HALLMARK_G2M_CHECKPOINT	Prim2	ENSMUSG00000026134	19076	-0.0892191	4.52646	0.753171
HALLMARK_G2M_CHECKPOINT	Prmt5	ENSMUSG00000023110	27374	-0.277628	7.26603	0.0145404
HALLMARK_G2M_CHECKPOINT	Prpf4b	ENSMUSG00000021413	19134	0.0847124	8.87866	0.454307
HALLMARK_G2M_CHECKPOINT	Pttg1	ENSMUSG00000020415	30939	0.171627	6.48755	0.235101
HALLMARK_G2M_CHECKPOINT	Pura	ENSMUSG00000043991	19290	0.323866	9.04535	0.00693249
HALLMARK_G2M_CHECKPOINT	Racgap1	ENSMUSG00000023015	26934	-0.187643	7.10295	0.348254
HALLMARK_G2M_CHECKPOINT	Rad21	ENSMUSG00000022314	19357	-0.178429	8.8233	0.134858
HALLMARK_G2M_CHECKPOINT	Rad23b	ENSMUSG00000028426	19359	-0.0831486	8.07602	0.324645
HALLMARK_G2M_CHECKPOINT	Rad54l	ENSMUSG00000028702	19366	-0.364244	4.82802	0.194436
HALLMARK_G2M_CHECKPOINT	Rasal2	ENSMUSG00000070565	226525	0.185536	7.06514	0.109994
HALLMARK_G2M_CHECKPOINT	Rbl1	ENSMUSG00000027641	19650	-0.0907268	4.62172	0.722043
HALLMARK_G2M_CHECKPOINT	Rbm14	ENSMUSG00000006456	56275	-0.347562	5.31693	0.0371422
HALLMARK_G2M_CHECKPOINT	Rpa2	ENSMUSG00000028884	19891	-0.0381082	7.76578	0.828722
HALLMARK_G2M_CHECKPOINT	Rps6ka5	ENSMUSG00000021180	73086	0.0622751	3.97833	0.861196
HALLMARK_G2M_CHECKPOINT	Sap30	ENSMUSG00000031609	60406	-0.502528	3.71926	0.135674
HALLMARK_G2M_CHECKPOINT	Sfpq	ENSMUSG00000028820	71514	-0.260391	9.30302	0.00378413
HALLMARK_G2M_CHECKPOINT	Slc12a2	ENSMUSG00000024597	20496	0.747474	6.78479	8.77209e-06
HALLMARK_G2M_CHECKPOINT	Slc38a1	ENSMUSG00000023169	105727	0.829929	6.9449	3.11119e-06
HALLMARK_G2M_CHECKPOINT	Slc7a1	ENSMUSG00000041313	11987	-0.453037	6.41318	0.0148424
HALLMARK_G2M_CHECKPOINT	Slc7a5	ENSMUSG00000040010	20539	0.117664	6.30126	0.729867
HALLMARK_G2M_CHECKPOINT	Smad3	ENSMUSG00000032402	17127	0.790777	5.871	4.52057e-06
HALLMARK_G2M_CHECKPOINT	Smarcc1	ENSMUSG00000032481	20588	0.122228	9.12707	0.303809
HALLMARK_G2M_CHECKPOINT	Smc1a	ENSMUSG00000041133	24061	-0.12817	9.55177	0.199266
HALLMARK_G2M_CHECKPOINT	Smc2	ENSMUSG00000028312	14211	-0.180604	8.47102	0.213875
HALLMARK_G2M_CHECKPOINT	Smc4	ENSMUSG00000034349	70099	-0.548864	8.59113	2.86529e-05
HALLMARK_G2M_CHECKPOINT	Snrpd1	ENSMUSG00000002477	20641	0.00611082	7.68101	0.969647
HALLMARK_G2M_CHECKPOINT	Sqle	ENSMUSG00000022351	20775	-0.318036	7.63747	0.00753002
HALLMARK_G2M_CHECKPOINT	Srsf1	ENSMUSG00000018379	110809	-0.354289	7.22631	0.0210542
HALLMARK_G2M_CHECKPOINT	Srsf10	ENSMUSG00000028676	14105	0.261651	7.15348	0.0592363
HALLMARK_G2M_CHECKPOINT	Srsf2	ENSMUSG00000034120	20382	-0.162723	8.5153	0.171212
HALLMARK_G2M_CHECKPOINT	Ss18	ENSMUSG00000037013	268996	0.225185	6.4144	0.17362
HALLMARK_G2M_CHECKPOINT	Stag1	ENSMUSG00000037286	20842	0.019365	6.02545	0.91768
HALLMARK_G2M_CHECKPOINT	Stil	ENSMUSG00000028718	20460	-0.18203	4.90643	0.362679
HALLMARK_G2M_CHECKPOINT	Stmn1	ENSMUSG00000028832	16765	0.55236	8.11934	0.0013959
HALLMARK_G2M_CHECKPOINT	Suv39h1	ENSMUSG00000039231	20937	-0.265636	5.87301	0.0595314
HALLMARK_G2M_CHECKPOINT	Syncrip	ENSMUSG00000032423	56403	-0.221061	8.18567	0.0238225
HALLMARK_G2M_CHECKPOINT	Tacc3	ENSMUSG00000037313	21335	-0.147484	7.01351	0.441771
HALLMARK_G2M_CHECKPOINT	Tfdp1	ENSMUSG00000038482	21781	-0.261512	4.98338	0.159836
HALLMARK_G2M_CHECKPOINT	Tle3	ENSMUSG00000032280	21887	-0.028765	5.32385	0.900918
HALLMARK_G2M_CHECKPOINT	Tmpo	ENSMUSG00000019961	21917	-1.10784	7.5381	3.90178e-07
HALLMARK_G2M_CHECKPOINT	Tnpo2	ENSMUSG00000031691	212999	0.12845	6.02575	0.426188
HALLMARK_G2M_CHECKPOINT	Top1	ENSMUSG00000070544	21969	-0.158736	10.1288	0.102045
HALLMARK_G2M_CHECKPOINT	Top2a	ENSMUSG00000020914	21973	-0.217087	10.2177	0.200485
HALLMARK_G2M_CHECKPOINT	Tpx2	ENSMUSG00000027469	72119	-0.228758	7.86057	0.129231
HALLMARK_G2M_CHECKPOINT	Tra2b	ENSMUSG00000022858	20462	-0.427947	7.62951	0.00152834
HALLMARK_G2M_CHECKPOINT	Traip	ENSMUSG00000032586	22036	-0.1715	4.64863	0.449329
HALLMARK_G2M_CHECKPOINT	Troap	ENSMUSG00000032783	78733	-0.10942	5.47186	0.536934
HALLMARK_G2M_CHECKPOINT	Ttk	ENSMUSG00000038379	22137	-0.241654	6.50714	0.170022
HALLMARK_G2M_CHECKPOINT	Ube2c	ENSMUSG00000001403	68612	-0.158819	7.37867	0.294186
HALLMARK_G2M_CHECKPOINT	Ube2s	ENSMUSG00000060860	77891	-0.686896	3.91832	0.0167816
HALLMARK_G2M_CHECKPOINT	Uck2	ENSMUSG00000026558	80914	0.00874732	5.93691	0.972136
HALLMARK_G2M_CHECKPOINT	Upf1	ENSMUSG00000058301	19704	0.245539	6.63631	0.0373137
HALLMARK_G2M_CHECKPOINT	Wrn	ENSMUSG00000031583	22427	0.00516432	3.86796	0.989428
HALLMARK_G2M_CHECKPOINT	Xpo1	ENSMUSG00000020290	103573	-0.0483651	7.44679	0.682894
HALLMARK_G2M_CHECKPOINT	Ythdc1	ENSMUSG00000035851	231386	0.0218977	7.07726	0.890143
HALLMARK_IL6_JAK_STAT3_SIGNALING	A2m	ENSMUSG00000030111	232345	1.58701	4.75809	4.65461e-07
HALLMARK_IL6_JAK_STAT3_SIGNALING	Acvr1b	ENSMUSG00000000532	11479	-0.155036	2.68099	0.792174
HALLMARK_IL6_JAK_STAT3_SIGNALING	Bak1	ENSMUSG00000057789	12018	-0.0359998	5.66487	0.855939
HALLMARK_IL6_JAK_STAT3_SIGNALING	Cbl	ENSMUSG00000034342	12402	0.0537769	7.57955	0.665904
HALLMARK_IL6_JAK_STAT3_SIGNALING	Cd14	ENSMUSG00000051439	12475	1.4169	2.21047	0.0249108
HALLMARK_IL6_JAK_STAT3_SIGNALING	Cd36	ENSMUSG00000002944	12491	-0.0614676	1.31685	0.969798
HALLMARK_IL6_JAK_STAT3_SIGNALING	Cd38	ENSMUSG00000029084	12494	1.02427	1.44772	0.343189
HALLMARK_IL6_JAK_STAT3_SIGNALING	Cd44	ENSMUSG00000005087	12505	0.790131	5.72177	8.42485e-05
HALLMARK_IL6_JAK_STAT3_SIGNALING	Cd9	ENSMUSG00000030342	12527	0.312584	5.74589	0.403809
HALLMARK_IL6_JAK_STAT3_SIGNALING	Cntfr	ENSMUSG00000028444	12804	-0.259014	3.69723	0.587683
HALLMARK_IL6_JAK_STAT3_SIGNALING	Crlf2	ENSMUSG00000033467	57914	-0.0512365	4.95016	0.849016
HALLMARK_IL6_JAK_STAT3_SIGNALING	Csf1	ENSMUSG00000014599	12977	0.524609	4.68792	0.0220523
HALLMARK_IL6_JAK_STAT3_SIGNALING	Csf2ra	ENSMUSG00000059326	12982	0.931944	3.74691	0.00960206
HALLMARK_IL6_JAK_STAT3_SIGNALING	Cxcl10	ENSMUSG00000034855	15945	-0.853405	1.5619	0.388185
HALLMARK_IL6_JAK_STAT3_SIGNALING	Fas	ENSMUSG00000024778	14102	1.46722	2.64912	0.00110374
HALLMARK_IL6_JAK_STAT3_SIGNALING	Grb2	ENSMUSG00000059923	14784	0.196643	6.78632	0.21799
HALLMARK_IL6_JAK_STAT3_SIGNALING	Hax1	ENSMUSG00000027944	23897	-0.143081	2.33325	0.840808
HALLMARK_IL6_JAK_STAT3_SIGNALING	Hmox1	ENSMUSG00000005413	15368	1.0675	4.53569	3.7228e-05
HALLMARK_IL6_JAK_STAT3_SIGNALING	Ifnar1	ENSMUSG00000022967	15975	-0.0769629	4.90609	0.780415
HALLMARK_IL6_JAK_STAT3_SIGNALING	Ifngr1	ENSMUSG00000020009	15979	0.0984769	4.54336	0.726917
HALLMARK_IL6_JAK_STAT3_SIGNALING	Ifngr2	ENSMUSG00000022965	15980	0.375062	3.94994	0.172799
HALLMARK_IL6_JAK_STAT3_SIGNALING	Il10rb	ENSMUSG00000022969	16155	0.805361	3.08416	0.0494042
HALLMARK_IL6_JAK_STAT3_SIGNALING	Il15ra	ENSMUSG00000023206	16169	0.334246	1.95669	0.686275
HALLMARK_IL6_JAK_STAT3_SIGNALING	Il17ra	ENSMUSG00000002897	16172	-1.38055	2.66329	0.0282271
HALLMARK_IL6_JAK_STAT3_SIGNALING	Il1r1	ENSMUSG00000026072	16177	2.21187	1.85953	0.0152859
HALLMARK_IL6_JAK_STAT3_SIGNALING	Il3ra	ENSMUSG00000068758	16188	0.428469	1.92827	0.599593
HALLMARK_IL6_JAK_STAT3_SIGNALING	Il4ra	ENSMUSG00000030748	16190	0.1237	2.13684	0.881424
HALLMARK_IL6_JAK_STAT3_SIGNALING	Il6st	ENSMUSG00000021756	16195	0.473163	5.72581	0.00217119
HALLMARK_IL6_JAK_STAT3_SIGNALING	Irf1	ENSMUSG00000018899	16362	0.236778	4.41175	0.336732
HALLMARK_IL6_JAK_STAT3_SIGNALING	Irf9	ENSMUSG00000002325	16391	0.19796	3.80211	0.54353
HALLMARK_IL6_JAK_STAT3_SIGNALING	Itga4	ENSMUSG00000027009	16401	0.173902	4.1011	0.744387
HALLMARK_IL6_JAK_STAT3_SIGNALING	Jun	ENSMUSG00000052684	16476	0.0364594	8.40806	0.843374
HALLMARK_IL6_JAK_STAT3_SIGNALING	Ltbr	ENSMUSG00000030339	17000	0.497594	6.67209	0.000419457
HALLMARK_IL6_JAK_STAT3_SIGNALING	Map3k8	ENSMUSG00000024235	26410	0.66559	2.03301	0.336685
HALLMARK_IL6_JAK_STAT3_SIGNALING	Myd88	ENSMUSG00000032508	17874	0.0732699	3.00843	0.892716
HALLMARK_IL6_JAK_STAT3_SIGNALING	Osmr	ENSMUSG00000022146	18414	2.49827	1.64796	0.00390109
HALLMARK_IL6_JAK_STAT3_SIGNALING	Pdgfc	ENSMUSG00000028019	54635	-0.625003	2.70597	0.214016
HALLMARK_IL6_JAK_STAT3_SIGNALING	Pf4	ENSMUSG00000029373	56744	-0.352399	3.36505	0.370938
HALLMARK_IL6_JAK_STAT3_SIGNALING	Pim1	ENSMUSG00000024014	18712	-0.0127774	3.63276	0.977416
HALLMARK_IL6_JAK_STAT3_SIGNALING	Ptpn1	ENSMUSG00000027540	19246	-0.107631	7.41776	0.286392
HALLMARK_IL6_JAK_STAT3_SIGNALING	Ptpn11	ENSMUSG00000043733	19247	-0.0664627	7.21721	0.507747
HALLMARK_IL6_JAK_STAT3_SIGNALING	Ptpn2	ENSMUSG00000024539	19255	0.0661525	5.18568	0.749947
HALLMARK_IL6_JAK_STAT3_SIGNALING	Socs3	ENSMUSG00000053113	12702	1.73579	3.74221	0.00359865
HALLMARK_IL6_JAK_STAT3_SIGNALING	Stam2	ENSMUSG00000055371	56324	0.0232269	4.82698	0.92458
HALLMARK_IL6_JAK_STAT3_SIGNALING	Stat1	ENSMUSG00000026104	20846	0.0701509	4.0653	0.840902
HALLMARK_IL6_JAK_STAT3_SIGNALING	Stat2	ENSMUSG00000040033	20847	-0.8036	3.98684	0.0038044
HALLMARK_IL6_JAK_STAT3_SIGNALING	Stat3	ENSMUSG00000004040	20848	0.260245	9.17803	0.0428564
HALLMARK_IL6_JAK_STAT3_SIGNALING	Tnfrsf12a	ENSMUSG00000023905	27279	0.681622	3.73224	0.0501056
HALLMARK_IL6_JAK_STAT3_SIGNALING	Tnfrsf1a	ENSMUSG00000030341	21937	0.857677	6.54117	2.25201e-05
HALLMARK_IL6_JAK_STAT3_SIGNALING	Tnfrsf21	ENSMUSG00000023915	94185	0.293786	7.5919	0.254771
HALLMARK_IL6_JAK_STAT3_SIGNALING	Tyk2	ENSMUSG00000032175	54721	0.272512	3.56382	0.42586
HALLMARK_INTERFERON_GAMMA_RESPONSE	Adar	ENSMUSG00000027951	56417	-0.170591	4.22743	0.535398
HALLMARK_INTERFERON_GAMMA_RESPONSE	Arid5b	ENSMUSG00000019947	71371	0.0171363	5.24727	0.950771
HALLMARK_INTERFERON_GAMMA_RESPONSE	Arl4a	ENSMUSG00000047446	11861	-0.187776	6.1934	0.230008
HALLMARK_INTERFERON_GAMMA_RESPONSE	Auts2	ENSMUSG00000029673	319974	-0.873481	6.10172	2.10469e-05
HALLMARK_INTERFERON_GAMMA_RESPONSE	B2m	ENSMUSG00000060802	12010	0.374394	8.097	0.0154405
HALLMARK_INTERFERON_GAMMA_RESPONSE	Bpgm	ENSMUSG00000038871	12183	-0.0249276	4.42865	0.935837
HALLMARK_INTERFERON_GAMMA_RESPONSE	Bst2	ENSMUSG00000046718	69550	-1.69881	1.58315	0.0587703
HALLMARK_INTERFERON_GAMMA_RESPONSE	Btg1	ENSMUSG00000036478	12226	-0.810247	5.22763	7.80653e-06
HALLMARK_INTERFERON_GAMMA_RESPONSE	C1s1	ENSMUSG00000038521	50908	0.683274	1.37649	0.595359
HALLMARK_INTERFERON_GAMMA_RESPONSE	Casp1	ENSMUSG00000025888	12362	1.92597	1.3924	0.0771614
HALLMARK_INTERFERON_GAMMA_RESPONSE	Casp3	ENSMUSG00000031628	12367	0.257723	6.60058	0.0223167
HALLMARK_INTERFERON_GAMMA_RESPONSE	Casp7	ENSMUSG00000025076	12369	-0.424038	4.01849	0.0935874
HALLMARK_INTERFERON_GAMMA_RESPONSE	Casp8	ENSMUSG00000026029	12370	0.513081	1.9323	0.513748
HALLMARK_INTERFERON_GAMMA_RESPONSE	Ccl2	ENSMUSG00000035385	20296	0.774544	1.72999	0.366393
HALLMARK_INTERFERON_GAMMA_RESPONSE	Cd38	ENSMUSG00000029084	12494	1.02427	1.44772	0.343189
HALLMARK_INTERFERON_GAMMA_RESPONSE	Cdkn1a	ENSMUSG00000023067	12575	1.04734	10.7479	0.000369989
HALLMARK_INTERFERON_GAMMA_RESPONSE	Cfb	ENSMUSG00000090231	14962	-0.355412	1.38516	0.792695
HALLMARK_INTERFERON_GAMMA_RESPONSE	Cmpk2	ENSMUSG00000020638	22169	-0.0765672	2.25956	0.925375
HALLMARK_INTERFERON_GAMMA_RESPONSE	Cmtr1	ENSMUSG00000024019	74157	0.338795	4.36439	0.304903
HALLMARK_INTERFERON_GAMMA_RESPONSE	Cxcl10	ENSMUSG00000034855	15945	-0.853405	1.5619	0.388185
HALLMARK_INTERFERON_GAMMA_RESPONSE	Eif2ak2	ENSMUSG00000024079	19106	0.242015	4.20333	0.346638
HALLMARK_INTERFERON_GAMMA_RESPONSE	Eif4e3	ENSMUSG00000093661	66892	1.45168	1.35865	0.206437
HALLMARK_INTERFERON_GAMMA_RESPONSE	Fas	ENSMUSG00000024778	14102	1.46722	2.64912	0.00110374
HALLMARK_INTERFERON_GAMMA_RESPONSE	Fgl2	ENSMUSG00000039899	14190	2.07541	1.61739	0.017507
HALLMARK_INTERFERON_GAMMA_RESPONSE	Gbp3	ENSMUSG00000028268	55932	-0.0302044	3.72091	0.944196
HALLMARK_INTERFERON_GAMMA_RESPONSE	Gbp4	ENSMUSG00000079363	17472	1.65857	1.40165	0.12516
HALLMARK_INTERFERON_GAMMA_RESPONSE	Gbp9	ENSMUSG00000029298	236573	1.12919	3.2335	0.00332761
HALLMARK_INTERFERON_GAMMA_RESPONSE	Gch1	ENSMUSG00000037580	14528	2.47466	1.74434	0.00192473
HALLMARK_INTERFERON_GAMMA_RESPONSE	Herc6	ENSMUSG00000029798	67138	0.178284	3.85997	0.611741
HALLMARK_INTERFERON_GAMMA_RESPONSE	Hif1a	ENSMUSG00000021109	15251	0.231771	6.53911	0.098835
HALLMARK_INTERFERON_GAMMA_RESPONSE	H2-Q7	ENSMUSG00000060550	15018	1.57376	1.59665	0.0772235
HALLMARK_INTERFERON_GAMMA_RESPONSE	H2-D1	ENSMUSG00000073411	14964	0.347543	3.80716	0.236964
HALLMARK_INTERFERON_GAMMA_RESPONSE	H2-DMa	ENSMUSG00000037649	14998	0.510689	3.1489	0.171976
HALLMARK_INTERFERON_GAMMA_RESPONSE	Ifi27	ENSMUSG00000064215	52668	0.451777	5.30112	0.056612
HALLMARK_INTERFERON_GAMMA_RESPONSE	Ifit2	ENSMUSG00000045932	15958	0.909636	3.55509	0.00159778
HALLMARK_INTERFERON_GAMMA_RESPONSE	Ifit3	ENSMUSG00000074896	15959	-0.00215595	1.72917	0.998591
HALLMARK_INTERFERON_GAMMA_RESPONSE	Ifitm2	ENSMUSG00000060591	80876	1.84393	4.00739	3.53747e-05
HALLMARK_INTERFERON_GAMMA_RESPONSE	Ifitm3	ENSMUSG00000025492	66141	2.30263	8.96977	0.00136905
HALLMARK_INTERFERON_GAMMA_RESPONSE	Ifnar2	ENSMUSG00000022971	15976	0.226746	4.8427	0.246376
HALLMARK_INTERFERON_GAMMA_RESPONSE	Il15ra	ENSMUSG00000023206	16169	0.334246	1.95669	0.686275
HALLMARK_INTERFERON_GAMMA_RESPONSE	Il18bp	ENSMUSG00000070427	16068	0.760716	2.08032	0.245475
HALLMARK_INTERFERON_GAMMA_RESPONSE	Il4ra	ENSMUSG00000030748	16190	0.1237	2.13684	0.881424
HALLMARK_INTERFERON_GAMMA_RESPONSE	Irf1	ENSMUSG00000018899	16362	0.236778	4.41175	0.336732
HALLMARK_INTERFERON_GAMMA_RESPONSE	Irf2	ENSMUSG00000031627	16363	-0.248438	5.67305	0.0645289
HALLMARK_INTERFERON_GAMMA_RESPONSE	Irf8	ENSMUSG00000041515	15900	0.460121	2.07519	0.523629
HALLMARK_INTERFERON_GAMMA_RESPONSE	Irf9	ENSMUSG00000002325	16391	0.19796	3.80211	0.54353
HALLMARK_INTERFERON_GAMMA_RESPONSE	Isg15	ENSMUSG00000035692	100038882	-1.2895	1.48432	0.202616
HALLMARK_INTERFERON_GAMMA_RESPONSE	Isg20	ENSMUSG00000039236	57444	0.248466	1.82402	0.792869
HALLMARK_INTERFERON_GAMMA_RESPONSE	Isoc1	ENSMUSG00000024601	66307	-0.0816116	7.54258	0.519272
HALLMARK_INTERFERON_GAMMA_RESPONSE	Jak2	ENSMUSG00000024789	16452	-0.000814998	4.97959	0.997349
HALLMARK_INTERFERON_GAMMA_RESPONSE	Lap3	ENSMUSG00000039682	66988	-0.100234	5.93685	0.48947
HALLMARK_INTERFERON_GAMMA_RESPONSE	Lats2	ENSMUSG00000021959	50523	-0.179303	3.85305	0.581128
HALLMARK_INTERFERON_GAMMA_RESPONSE	Lgals3bp	ENSMUSG00000033880	19039	0.937499	3.84911	0.0121681
HALLMARK_INTERFERON_GAMMA_RESPONSE	Ly6e	ENSMUSG00000022587	17069	1.91601	3.68157	6.06219e-05
HALLMARK_INTERFERON_GAMMA_RESPONSE	Lysmd2	ENSMUSG00000032184	70082	-0.208141	3.78466	0.521663
HALLMARK_INTERFERON_GAMMA_RESPONSE	Mt2	ENSMUSG00000031762	17750	-0.184574	7.81271	0.576011
HALLMARK_INTERFERON_GAMMA_RESPONSE	Mthfd2	ENSMUSG00000005667	17768	-0.413542	6.63781	0.0333093
HALLMARK_INTERFERON_GAMMA_RESPONSE	Mvp	ENSMUSG00000030681	78388	-0.0213159	3.36558	0.965023
HALLMARK_INTERFERON_GAMMA_RESPONSE	Myd88	ENSMUSG00000032508	17874	0.0732699	3.00843	0.892716
HALLMARK_INTERFERON_GAMMA_RESPONSE	Nampt	ENSMUSG00000020572	59027	-0.340821	4.73002	0.0735642
HALLMARK_INTERFERON_GAMMA_RESPONSE	Ncoa3	ENSMUSG00000027678	17979	-0.198976	4.34213	0.430884
HALLMARK_INTERFERON_GAMMA_RESPONSE	Nfkb1	ENSMUSG00000028163	18033	-0.383993	3.43492	0.258622
HALLMARK_INTERFERON_GAMMA_RESPONSE	Nfkbia	ENSMUSG00000021025	18035	0.410651	6.85576	0.0147376
HALLMARK_INTERFERON_GAMMA_RESPONSE	Nlrc5	ENSMUSG00000074151	434341	2.28317	1.31214	0.054683
HALLMARK_INTERFERON_GAMMA_RESPONSE	Nmi	ENSMUSG00000026946	64685	-0.168544	3.44441	0.669866
HALLMARK_INTERFERON_GAMMA_RESPONSE	Nod1	ENSMUSG00000038058	107607	-0.136519	2.24135	0.857593
HALLMARK_INTERFERON_GAMMA_RESPONSE	Nup93	ENSMUSG00000032939	71805	-0.0269983	6.62613	0.893575
HALLMARK_INTERFERON_GAMMA_RESPONSE	Ogfr	ENSMUSG00000049401	72075	-0.00634318	6.01236	0.994658
HALLMARK_INTERFERON_GAMMA_RESPONSE	Parp12	ENSMUSG00000038507	243771	-0.44046	2.87548	0.321505
HALLMARK_INTERFERON_GAMMA_RESPONSE	Parp14	ENSMUSG00000034422	547253	-0.0190645	1.83012	0.985829
HALLMARK_INTERFERON_GAMMA_RESPONSE	Pde4b	ENSMUSG00000028525	18578	-0.394812	8.20255	0.00626098
HALLMARK_INTERFERON_GAMMA_RESPONSE	Peli1	ENSMUSG00000020134	67245	-0.743916	6.68735	3.82594e-07
HALLMARK_INTERFERON_GAMMA_RESPONSE	Pfkp	ENSMUSG00000021196	56421	1.03796	4.34942	0.00188072
HALLMARK_INTERFERON_GAMMA_RESPONSE	Pim1	ENSMUSG00000024014	18712	-0.0127774	3.63276	0.977416
HALLMARK_INTERFERON_GAMMA_RESPONSE	Pla2g4a	ENSMUSG00000056220	18783	-1.7737	1.58646	0.0477155
HALLMARK_INTERFERON_GAMMA_RESPONSE	Plscr1	ENSMUSG00000032369	22038	-1.12721	1.50991	0.258664
HALLMARK_INTERFERON_GAMMA_RESPONSE	Pml	ENSMUSG00000036986	18854	0.730751	4.87902	0.000261807
HALLMARK_INTERFERON_GAMMA_RESPONSE	Pnpt1	ENSMUSG00000020464	71701	-0.393475	3.62801	0.202614
HALLMARK_INTERFERON_GAMMA_RESPONSE	Psma2	ENSMUSG00000015671	19166	-0.030894	7.7409	0.837321
HALLMARK_INTERFERON_GAMMA_RESPONSE	Psma3	ENSMUSG00000060073	19167	-0.0671686	6.65517	0.627548
HALLMARK_INTERFERON_GAMMA_RESPONSE	Psmb10	ENSMUSG00000031897	19171	0.346523	5.09594	0.0564842
HALLMARK_INTERFERON_GAMMA_RESPONSE	Psmb2	ENSMUSG00000028837	26445	-0.438316	5.13381	0.0559487
HALLMARK_INTERFERON_GAMMA_RESPONSE	Psmb8	ENSMUSG00000024338	16913	-0.123891	2.05686	0.887327
HALLMARK_INTERFERON_GAMMA_RESPONSE	Psme1	ENSMUSG00000022216	19186	0.0252746	6.02341	0.88413
HALLMARK_INTERFERON_GAMMA_RESPONSE	Psme2	ENSMUSG00000079197	19188	0.146552	4.67469	0.527142
HALLMARK_INTERFERON_GAMMA_RESPONSE	Ptpn1	ENSMUSG00000027540	19246	-0.107631	7.41776	0.286392
HALLMARK_INTERFERON_GAMMA_RESPONSE	Ptpn2	ENSMUSG00000024539	19255	0.0661525	5.18568	0.749947
HALLMARK_INTERFERON_GAMMA_RESPONSE	Rapgef6	ENSMUSG00000037533	192786	-0.1279	5.19984	0.4842
HALLMARK_INTERFERON_GAMMA_RESPONSE	Rbck1	ENSMUSG00000027466	24105	0.250588	5.39057	0.10434
HALLMARK_INTERFERON_GAMMA_RESPONSE	Ripk1	ENSMUSG00000021408	19766	-0.102734	4.95503	0.625165
HALLMARK_INTERFERON_GAMMA_RESPONSE	Ripk2	ENSMUSG00000041135	192656	0.255679	2.61297	0.654467
HALLMARK_INTERFERON_GAMMA_RESPONSE	Rnf213	ENSMUSG00000070327	672511	0.658094	3.10467	0.0719466
HALLMARK_INTERFERON_GAMMA_RESPONSE	Rnf31	ENSMUSG00000047098	268749	-0.332703	3.17692	0.404829
HALLMARK_INTERFERON_GAMMA_RESPONSE	Rsad2	ENSMUSG00000020641	58185	-0.808645	2.77448	0.0686035
HALLMARK_INTERFERON_GAMMA_RESPONSE	Rtp4	ENSMUSG00000033355	67775	-0.465842	1.48915	0.690255
HALLMARK_INTERFERON_GAMMA_RESPONSE	Samd9l	ENSMUSG00000047735	209086	1.67898	1.7897	0.03924
HALLMARK_INTERFERON_GAMMA_RESPONSE	Samhd1	ENSMUSG00000027639	56045	0.0256197	5.13064	0.920147
HALLMARK_INTERFERON_GAMMA_RESPONSE	Serping1	ENSMUSG00000023224	12258	1.97399	1.80581	0.070314
HALLMARK_INTERFERON_GAMMA_RESPONSE	Slc25a28	ENSMUSG00000040414	246696	-0.164835	4.27503	0.543333
HALLMARK_INTERFERON_GAMMA_RESPONSE	Socs3	ENSMUSG00000053113	12702	1.73579	3.74221	0.00359865
HALLMARK_INTERFERON_GAMMA_RESPONSE	Sod2	ENSMUSG00000006818	20656	-0.278554	6.18157	0.156407
HALLMARK_INTERFERON_GAMMA_RESPONSE	Sp110	ENSMUSG00000070034	109032	3.76359	1.48012	0.00266747
HALLMARK_INTERFERON_GAMMA_RESPONSE	Sppl2a	ENSMUSG00000027366	66552	0.271066	5.68219	0.0630821
HALLMARK_INTERFERON_GAMMA_RESPONSE	Sri	ENSMUSG00000003161	109552	0.335589	6.63187	0.00483469
HALLMARK_INTERFERON_GAMMA_RESPONSE	Sspn	ENSMUSG00000030255	16651	0.632697	5.76931	8.26191e-05
HALLMARK_INTERFERON_GAMMA_RESPONSE	St3gal5	ENSMUSG00000056091	20454	1.45982	6.42653	1.34129e-07
HALLMARK_INTERFERON_GAMMA_RESPONSE	Stat1	ENSMUSG00000026104	20846	0.0701509	4.0653	0.840902
HALLMARK_INTERFERON_GAMMA_RESPONSE	Stat2	ENSMUSG00000040033	20847	-0.8036	3.98684	0.0038044
HALLMARK_INTERFERON_GAMMA_RESPONSE	Stat3	ENSMUSG00000004040	20848	0.260245	9.17803	0.0428564
HALLMARK_INTERFERON_GAMMA_RESPONSE	Tap1	ENSMUSG00000037321	21354	1.15092	4.43435	1.45092e-05
HALLMARK_INTERFERON_GAMMA_RESPONSE	Tapbp	ENSMUSG00000024308	21356	0.211858	5.48403	0.210251
HALLMARK_INTERFERON_GAMMA_RESPONSE	Tdrd7	ENSMUSG00000035517	100121	-0.586138	2.91899	0.154752
HALLMARK_INTERFERON_GAMMA_RESPONSE	Tnfaip6	ENSMUSG00000053475	21930	-0.270304	3.89133	0.354323
HALLMARK_INTERFERON_GAMMA_RESPONSE	Tor1b	ENSMUSG00000026848	30934	0.187133	7.47995	0.0673684
HALLMARK_INTERFERON_GAMMA_RESPONSE	Trafd1	ENSMUSG00000042726	231712	0.151762	4.85433	0.480731
HALLMARK_INTERFERON_GAMMA_RESPONSE	Trim21	ENSMUSG00000030966	20821	0.543783	1.89516	0.496911
HALLMARK_INTERFERON_GAMMA_RESPONSE	Trim26	ENSMUSG00000024457	22670	0.129613	4.61049	0.599475
HALLMARK_INTERFERON_GAMMA_RESPONSE	Txnip	ENSMUSG00000038393	56338	-1.08552	2.37944	0.0340417
HALLMARK_INTERFERON_GAMMA_RESPONSE	Ube2l6	ENSMUSG00000027078	56791	-0.0685173	2.08288	0.939188
HALLMARK_INTERFERON_GAMMA_RESPONSE	Upp1	ENSMUSG00000020407	22271	0.196905	5.43543	0.347095
HALLMARK_INTERFERON_GAMMA_RESPONSE	Vamp5	ENSMUSG00000073002	53620	1.0118	2.31232	0.1202
HALLMARK_INTERFERON_GAMMA_RESPONSE	Vcam1	ENSMUSG00000027962	22329	-0.703633	4.67511	0.0626715
HALLMARK_INTERFERON_GAMMA_RESPONSE	Znfx1	ENSMUSG00000039501	98999	0.226726	4.2484	0.381121
HALLMARK_MYC_TARGETS_V1	Abce1	ENSMUSG00000058355	24015	-0.272179	6.33919	0.0304745
HALLMARK_MYC_TARGETS_V1	Acp1	ENSMUSG00000044573	11431	0.0441205	5.43682	0.835276
HALLMARK_MYC_TARGETS_V1	Aimp2	ENSMUSG00000029610	231872	0.0445613	6.20298	0.770782
HALLMARK_MYC_TARGETS_V1	Ap3s1	ENSMUSG00000024480	11777	-0.389498	2.11845	0.590668
HALLMARK_MYC_TARGETS_V1	Apex1	ENSMUSG00000035960	11792	-0.190521	5.68922	0.179179
HALLMARK_MYC_TARGETS_V1	Bub3	ENSMUSG00000066979	12237	-0.036108	7.23776	0.793146
HALLMARK_MYC_TARGETS_V1	C1qbp	ENSMUSG00000018446	12261	-0.353411	7.16305	0.0167816
HALLMARK_MYC_TARGETS_V1	Cad	ENSMUSG00000013629	69719	0.0026905	6.28888	0.990176
HALLMARK_MYC_TARGETS_V1	Canx	ENSMUSG00000020368	12330	0.188387	9.65333	0.03955
HALLMARK_MYC_TARGETS_V1	Cbx3	ENSMUSG00000029836	12417	-0.137672	8.56263	0.186242
HALLMARK_MYC_TARGETS_V1	Ccna2	ENSMUSG00000027715	12428	-0.62288	6.04594	0.00483193
HALLMARK_MYC_TARGETS_V1	Cct2	ENSMUSG00000034024	12461	-0.656973	8.16485	2.61284e-06
HALLMARK_MYC_TARGETS_V1	Cct3	ENSMUSG00000001416	12462	-0.161666	8.30244	0.0737911
HALLMARK_MYC_TARGETS_V1	Cct4	ENSMUSG00000007739	12464	-0.208682	6.57913	0.128143
HALLMARK_MYC_TARGETS_V1	Cct5	ENSMUSG00000022234	12465	-0.0779523	8.24246	0.479018
HALLMARK_MYC_TARGETS_V1	Cct7	ENSMUSG00000030007	12468	-0.179669	9.16019	0.0468499
HALLMARK_MYC_TARGETS_V1	Cdc20	ENSMUSG00000006398	107995	-0.166925	6.75194	0.401755
HALLMARK_MYC_TARGETS_V1	Cdc45	ENSMUSG00000000028	12544	-0.659107	4.3366	0.0059843
HALLMARK_MYC_TARGETS_V1	Cdk2	ENSMUSG00000025358	12566	-0.79794	5.63156	0.000186765
HALLMARK_MYC_TARGETS_V1	Cdk4	ENSMUSG00000006728	12567	-0.821738	7.84801	2.3839e-06
HALLMARK_MYC_TARGETS_V1	Clns1a	ENSMUSG00000025439	12729	-0.206774	6.62891	0.0590705
HALLMARK_MYC_TARGETS_V1	Cnbp	ENSMUSG00000030057	12785	-0.0856859	7.53983	0.533825
HALLMARK_MYC_TARGETS_V1	Cops5	ENSMUSG00000025917	26754	0.205802	7.25347	0.0829537
HALLMARK_MYC_TARGETS_V1	Cox5a	ENSMUSG00000000088	12858	-0.196165	8.22482	0.156349
HALLMARK_MYC_TARGETS_V1	Cstf2	ENSMUSG00000031256	108062	-0.0384447	7.68474	0.772881
HALLMARK_MYC_TARGETS_V1	Ctps	ENSMUSG00000028633	51797	-0.234319	5.20685	0.164937
HALLMARK_MYC_TARGETS_V1	Cul1	ENSMUSG00000029686	26965	-0.135172	7.01288	0.193194
HALLMARK_MYC_TARGETS_V1	Cyc1	ENSMUSG00000022551	66445	-0.341512	7.58905	0.00600952
HALLMARK_MYC_TARGETS_V1	Ddx18	ENSMUSG00000001674	66942	0.0148257	5.90818	0.942469
HALLMARK_MYC_TARGETS_V1	Ddx21	ENSMUSG00000020075	56200	-0.355016	8.97926	0.0288179
HALLMARK_MYC_TARGETS_V1	Dek	ENSMUSG00000021377	110052	-0.164945	9.20861	0.166847
HALLMARK_MYC_TARGETS_V1	Dhx15	ENSMUSG00000029169	13204	-0.191564	7.54971	0.101892
HALLMARK_MYC_TARGETS_V1	Dut	ENSMUSG00000027203	110074	-0.468241	6.5706	0.00301568
HALLMARK_MYC_TARGETS_V1	Eef1b2	ENSMUSG00000025967	55949	0.183263	9.68869	0.0271956
HALLMARK_MYC_TARGETS_V1	Eif1ax	ENSMUSG00000067194	66235	-0.114742	7.68554	0.177955
HALLMARK_MYC_TARGETS_V1	Eif2s1	ENSMUSG00000021116	13665	-0.144237	6.01608	0.300628
HALLMARK_MYC_TARGETS_V1	Eif2s2	ENSMUSG00000074656	67204	-0.100576	10.3581	0.365948
HALLMARK_MYC_TARGETS_V1	Eif3b	ENSMUSG00000056076	27979	-0.0592032	7.03884	0.713308
HALLMARK_MYC_TARGETS_V1	Eif3d	ENSMUSG00000016554	55944	-0.104357	7.70296	0.359658
HALLMARK_MYC_TARGETS_V1	Eif3j1	ENSMUSG00000027236	78655	-0.28376	6.97705	0.0178036
HALLMARK_MYC_TARGETS_V1	Eif3j2	ENSMUSG00000043424	100042807	-0.948971	1.92233	0.182843
HALLMARK_MYC_TARGETS_V1	Eif4a1	ENSMUSG00000059796	13681	-0.246461	7.39521	0.114548
HALLMARK_MYC_TARGETS_V1	Eif4e	ENSMUSG00000028156	13684	-0.25233	7.77025	0.0192615
HALLMARK_MYC_TARGETS_V1	Eif4g2	ENSMUSG00000005610	13690	-0.163479	9.72912	0.0650262
HALLMARK_MYC_TARGETS_V1	Eif4h	ENSMUSG00000040731	22384	-0.227898	7.07349	0.0687316
HALLMARK_MYC_TARGETS_V1	Eprs	ENSMUSG00000026615	107508	-0.050452	8.6246	0.731295
HALLMARK_MYC_TARGETS_V1	Erh	ENSMUSG00000021131	13877	-0.17453	4.68503	0.433752
HALLMARK_MYC_TARGETS_V1	Etf1	ENSMUSG00000024360	225363	-0.136549	7.42412	0.241452
HALLMARK_MYC_TARGETS_V1	Exosc7	ENSMUSG00000025785	66446	-0.487626	4.4908	0.0145425
HALLMARK_MYC_TARGETS_V1	Fam120a	ENSMUSG00000038014	218236	0.0107005	9.00091	0.937127
HALLMARK_MYC_TARGETS_V1	Fbl	ENSMUSG00000046865	14113	-0.122555	5.57542	0.508283
HALLMARK_MYC_TARGETS_V1	G3bp1	ENSMUSG00000018583	27041	-0.25717	7.61995	0.0379926
HALLMARK_MYC_TARGETS_V1	Glo1	ENSMUSG00000024026	109801	0.0123805	6.75615	0.933654
HALLMARK_MYC_TARGETS_V1	Gnl3	ENSMUSG00000042354	30877	-0.141681	7.51781	0.216611
HALLMARK_MYC_TARGETS_V1	Got2	ENSMUSG00000031672	14719	0.05613	7.90152	0.658795
HALLMARK_MYC_TARGETS_V1	Gspt1	ENSMUSG00000062203	14852	-0.0529558	7.57025	0.669369
HALLMARK_MYC_TARGETS_V1	Hdac2	ENSMUSG00000019777	15182	-0.591995	7.75193	7.59002e-05
HALLMARK_MYC_TARGETS_V1	Hddc2	ENSMUSG00000000295	69692	-0.0894766	4.29499	0.761732
HALLMARK_MYC_TARGETS_V1	Hdgf	ENSMUSG00000004897	15191	-0.0776679	8.55113	0.555004
HALLMARK_MYC_TARGETS_V1	Hnrnpa1	ENSMUSG00000046434	15382	-0.46023	5.71105	0.00221578
HALLMARK_MYC_TARGETS_V1	Hnrnpa2b1	ENSMUSG00000004980	53379	-0.279404	8.62932	0.0124226
HALLMARK_MYC_TARGETS_V1	Hnrnpa3	ENSMUSG00000059005	229279	-0.202859	7.83696	0.116786
HALLMARK_MYC_TARGETS_V1	Hnrnpc	ENSMUSG00000060373	15381	-0.187343	8.82547	0.0846353
HALLMARK_MYC_TARGETS_V1	Hnrnpd	ENSMUSG00000000568	11991	-0.231329	8.31908	0.0279723
HALLMARK_MYC_TARGETS_V1	Hnrnpr	ENSMUSG00000066037	74326	0.215557	7.58286	0.169284
HALLMARK_MYC_TARGETS_V1	Hnrnpu	ENSMUSG00000039630	51810	-0.172668	9.30084	0.0466338
HALLMARK_MYC_TARGETS_V1	Hprt	ENSMUSG00000025630	15452	-0.29225	4.73742	0.259682
HALLMARK_MYC_TARGETS_V1	Hsp90ab1	ENSMUSG00000023944	15516	0.0483477	12.1689	0.66277
HALLMARK_MYC_TARGETS_V1	Hspd1	ENSMUSG00000025980	15510	0.169228	8.49268	0.181124
HALLMARK_MYC_TARGETS_V1	Hspe1	ENSMUSG00000073676	15528	0.0875691	7.98682	0.462822
HALLMARK_MYC_TARGETS_V1	Iars	ENSMUSG00000037851	105148	-0.427912	5.5258	0.00163415
HALLMARK_MYC_TARGETS_V1	Ifrd1	ENSMUSG00000001627	15982	0.0175709	6.85512	0.921998
HALLMARK_MYC_TARGETS_V1	Ilf2	ENSMUSG00000001016	67781	-0.297265	6.74503	0.0342809
HALLMARK_MYC_TARGETS_V1	Impdh2	ENSMUSG00000062867	23918	-0.147468	6.1419	0.336732
HALLMARK_MYC_TARGETS_V1	Kars	ENSMUSG00000031948	85305	-0.241434	6.91043	0.0334691
HALLMARK_MYC_TARGETS_V1	Kpna2	ENSMUSG00000018362	16647	-0.196317	3.37213	0.625478
HALLMARK_MYC_TARGETS_V1	Kpnb1	ENSMUSG00000001440	16211	-0.243751	7.46801	0.0183534
HALLMARK_MYC_TARGETS_V1	Ldha	ENSMUSG00000063229	16828	-0.132847	7.76895	0.345878
HALLMARK_MYC_TARGETS_V1	Lsm2	ENSMUSG00000007050	27756	-0.246619	6.29068	0.105438
HALLMARK_MYC_TARGETS_V1	Lsm7	ENSMUSG00000035215	66094	-0.636463	6.72188	6.55149e-05
HALLMARK_MYC_TARGETS_V1	Mad2l1	ENSMUSG00000029910	56150	-0.533786	4.93013	0.0356057
HALLMARK_MYC_TARGETS_V1	Mcm2	ENSMUSG00000002870	17216	-0.348486	6.38751	0.105438
HALLMARK_MYC_TARGETS_V1	Mcm4	ENSMUSG00000022673	17217	-0.511611	5.94552	0.0173609
HALLMARK_MYC_TARGETS_V1	Mcm5	ENSMUSG00000005410	17218	-0.263393	6.84271	0.114676
HALLMARK_MYC_TARGETS_V1	Mcm6	ENSMUSG00000026355	17219	-0.193637	6.57819	0.35098
HALLMARK_MYC_TARGETS_V1	Mcm7	ENSMUSG00000029730	17220	-0.505616	8.47038	0.00545283
HALLMARK_MYC_TARGETS_V1	Mrpl23	ENSMUSG00000037772	19935	-0.110873	2.69806	0.85392
HALLMARK_MYC_TARGETS_V1	Mrpl9	ENSMUSG00000028140	78523	-0.336022	4.5677	0.101437
HALLMARK_MYC_TARGETS_V1	Mrps18b	ENSMUSG00000024436	66973	0.106231	1.67394	0.92842
HALLMARK_MYC_TARGETS_V1	Myc	ENSMUSG00000022346	17869	-0.219984	4.13693	0.424019
HALLMARK_MYC_TARGETS_V1	Nap1l1	ENSMUSG00000058799	53605	-0.403456	10.1208	0.000307151
HALLMARK_MYC_TARGETS_V1	Ncbp1	ENSMUSG00000028330	433702	-0.0493202	6.56115	0.756678
HALLMARK_MYC_TARGETS_V1	Ncbp2	ENSMUSG00000022774	68092	0.204458	5.88484	0.151209
HALLMARK_MYC_TARGETS_V1	Ndufab1	ENSMUSG00000030869	70316	0.0344672	6.86402	0.850149
HALLMARK_MYC_TARGETS_V1	Nhp2	ENSMUSG00000001056	52530	-0.17455	6.83678	0.135811
HALLMARK_MYC_TARGETS_V1	Nme1	ENSMUSG00000037601	18102	0.0344938	8.07579	0.761404
HALLMARK_MYC_TARGETS_V1	Nolc1	ENSMUSG00000015176	70769	-0.117418	7.53703	0.331351
HALLMARK_MYC_TARGETS_V1	Nop16	ENSMUSG00000025869	28126	-0.0630669	5.87303	0.687056
HALLMARK_MYC_TARGETS_V1	Nop56	ENSMUSG00000027405	67134	-0.0712613	7.48838	0.671845
HALLMARK_MYC_TARGETS_V1	Npm1	ENSMUSG00000057113	18148	-0.000801768	9.87671	0.995776
HALLMARK_MYC_TARGETS_V1	Odc1	ENSMUSG00000011179	18263	0.171216	4.61448	0.461713
HALLMARK_MYC_TARGETS_V1	Orc2	ENSMUSG00000026037	18393	0.0734542	6.32599	0.651725
HALLMARK_MYC_TARGETS_V1	Pa2g4	ENSMUSG00000025364	18813	-0.515634	9.73789	6.3605e-05
HALLMARK_MYC_TARGETS_V1	Pabpc1	ENSMUSG00000022283	18458	-0.122811	10.1669	0.135811
HALLMARK_MYC_TARGETS_V1	Pabpc4	ENSMUSG00000011257	230721	-0.0909076	7.22518	0.495623
HALLMARK_MYC_TARGETS_V1	Pcbp1	ENSMUSG00000051695	23983	-0.0155954	8.05021	0.930336
HALLMARK_MYC_TARGETS_V1	Pcna	ENSMUSG00000027342	18538	-0.108008	6.7565	0.497617
HALLMARK_MYC_TARGETS_V1	Pgk1	ENSMUSG00000062070	18655	-0.229597	3.17332	0.595444
HALLMARK_MYC_TARGETS_V1	Phb	ENSMUSG00000038845	18673	-0.0184451	6.38931	0.905252
HALLMARK_MYC_TARGETS_V1	Phb2	ENSMUSG00000004264	12034	-0.120087	7.72004	0.265621
HALLMARK_MYC_TARGETS_V1	Pold2	ENSMUSG00000020471	18972	-0.440939	5.62912	0.00728488
HALLMARK_MYC_TARGETS_V1	Pole3	ENSMUSG00000028394	59001	0.0152594	7.02378	0.920794
HALLMARK_MYC_TARGETS_V1	Ppia	ENSMUSG00000071866	268373	-0.405202	6.67423	0.00196251
HALLMARK_MYC_TARGETS_V1	Ppm1g	ENSMUSG00000029147	14208	-0.134016	7.32746	0.190204
HALLMARK_MYC_TARGETS_V1	Prdx3	ENSMUSG00000024997	11757	-0.0224247	4.30234	0.946894
HALLMARK_MYC_TARGETS_V1	Prdx4	ENSMUSG00000025289	53381	-0.085617	5.50022	0.631218
HALLMARK_MYC_TARGETS_V1	Prpf31	ENSMUSG00000008373	68988	-0.0609346	5.52801	0.744623
HALLMARK_MYC_TARGETS_V1	Prps2	ENSMUSG00000025742	110639	0.0805523	5.60789	0.654656
HALLMARK_MYC_TARGETS_V1	Psma1	ENSMUSG00000030751	26440	-0.108831	6.34121	0.359518
HALLMARK_MYC_TARGETS_V1	Psma2	ENSMUSG00000015671	19166	-0.030894	7.7409	0.837321
HALLMARK_MYC_TARGETS_V1	Psma4	ENSMUSG00000032301	26441	0.0435664	7.66908	0.712437
HALLMARK_MYC_TARGETS_V1	Psma6	ENSMUSG00000021024	26443	-0.0988429	7.66452	0.411666
HALLMARK_MYC_TARGETS_V1	Psma7	ENSMUSG00000027566	26444	-0.0274699	9.13217	0.802496
HALLMARK_MYC_TARGETS_V1	Psmb2	ENSMUSG00000028837	26445	-0.438316	5.13381	0.0559487
HALLMARK_MYC_TARGETS_V1	Psmb3	ENSMUSG00000069744	26446	-0.256961	6.98098	0.075635
HALLMARK_MYC_TARGETS_V1	Psmc4	ENSMUSG00000030603	23996	0.0486119	7.35221	0.730461
HALLMARK_MYC_TARGETS_V1	Psmc6	ENSMUSG00000021832	67089	-0.122809	7.01066	0.297976
HALLMARK_MYC_TARGETS_V1	Psmd1	ENSMUSG00000026229	70247	0.0179914	8.52339	0.899609
HALLMARK_MYC_TARGETS_V1	Psmd14	ENSMUSG00000026914	59029	-0.149087	6.78157	0.210328
HALLMARK_MYC_TARGETS_V1	Psmd3	ENSMUSG00000017221	22123	-0.11264	7.98491	0.265169
HALLMARK_MYC_TARGETS_V1	Psmd7	ENSMUSG00000039067	17463	0.0186792	8.58305	0.871423
HALLMARK_MYC_TARGETS_V1	Psmd8	ENSMUSG00000030591	57296	-0.0594721	7.6804	0.66467
HALLMARK_MYC_TARGETS_V1	Ptges3	ENSMUSG00000071072	56351	-0.541236	7.93404	4.10632e-05
HALLMARK_MYC_TARGETS_V1	Pwp1	ENSMUSG00000001785	103136	-0.493636	6.42619	0.000596283
HALLMARK_MYC_TARGETS_V1	Rack1	ENSMUSG00000020372	14694	-0.245874	9.69036	0.00381807
HALLMARK_MYC_TARGETS_V1	Rad23b	ENSMUSG00000028426	19359	-0.0831486	8.07602	0.324645
HALLMARK_MYC_TARGETS_V1	Ran	ENSMUSG00000029430	19384	-0.0921457	8.51051	0.613122
HALLMARK_MYC_TARGETS_V1	Ranbp1	ENSMUSG00000005732	19385	-0.112687	8.32184	0.290393
HALLMARK_MYC_TARGETS_V1	Rfc4	ENSMUSG00000022881	106344	-0.335646	4.52241	0.107706
HALLMARK_MYC_TARGETS_V1	Rnps1	ENSMUSG00000034681	19826	-0.105733	5.33113	0.668309
HALLMARK_MYC_TARGETS_V1	Rpl14	ENSMUSG00000025794	67115	-0.175917	9.97652	0.0782369
HALLMARK_MYC_TARGETS_V1	Rpl18	ENSMUSG00000059070	19899	-0.217966	9.04216	0.00818504
HALLMARK_MYC_TARGETS_V1	Rpl22	ENSMUSG00000028936	19934	-0.193065	8.96794	0.510129
HALLMARK_MYC_TARGETS_V1	Rpl34	ENSMUSG00000062006	68436	-0.18182	9.05461	0.120501
HALLMARK_MYC_TARGETS_V1	Rpl6	ENSMUSG00000029614	19988	-0.192222	9.22564	0.0447773
HALLMARK_MYC_TARGETS_V1	Rplp0	ENSMUSG00000067274	11837	-0.0878007	9.43353	0.353018
HALLMARK_MYC_TARGETS_V1	Rps10	ENSMUSG00000052146	67097	-0.00535708	9.09328	0.961534
HALLMARK_MYC_TARGETS_V1	Rps2	ENSMUSG00000044533	16898	-0.432539	8.09696	0.0446087
HALLMARK_MYC_TARGETS_V1	Rps3	ENSMUSG00000030744	27050	-0.206107	9.42691	0.0283276
HALLMARK_MYC_TARGETS_V1	Rps5	ENSMUSG00000012848	20103	-0.207454	10.3438	0.0250203
HALLMARK_MYC_TARGETS_V1	Rps6	ENSMUSG00000028495	20104	-0.174869	4.35185	0.50031
HALLMARK_MYC_TARGETS_V1	Rrm1	ENSMUSG00000030978	20133	-0.209795	7.50796	0.109617
HALLMARK_MYC_TARGETS_V1	Rrp9	ENSMUSG00000041506	27966	-0.150797	4.79198	0.492347
HALLMARK_MYC_TARGETS_V1	Rsl1d1	ENSMUSG00000005846	66409	-0.217793	7.71283	0.0400119
HALLMARK_MYC_TARGETS_V1	Ruvbl2	ENSMUSG00000003868	20174	-0.376886	4.93229	0.0464908
HALLMARK_MYC_TARGETS_V1	Serbp1	ENSMUSG00000036371	66870	-0.0348966	10.8893	0.780272
HALLMARK_MYC_TARGETS_V1	Set	ENSMUSG00000054766	56086	-0.196827	8.94931	0.0449834
HALLMARK_MYC_TARGETS_V1	Sf3a1	ENSMUSG00000002129	67465	-0.115848	6.53246	0.372653
HALLMARK_MYC_TARGETS_V1	Sf3b3	ENSMUSG00000033732	101943	-0.129092	6.83466	0.472359
HALLMARK_MYC_TARGETS_V1	Slc25a3	ENSMUSG00000061904	18674	-0.462365	9.06686	0.00021579
HALLMARK_MYC_TARGETS_V1	Smarcc1	ENSMUSG00000032481	20588	0.122228	9.12707	0.303809
HALLMARK_MYC_TARGETS_V1	Snrpa	ENSMUSG00000061479	53607	-0.246872	5.36585	0.130885
HALLMARK_MYC_TARGETS_V1	Snrpa1	ENSMUSG00000030512	68981	-0.206143	5.52019	0.227759
HALLMARK_MYC_TARGETS_V1	Snrpb2	ENSMUSG00000008333	20639	-0.216853	8.11248	0.0284204
HALLMARK_MYC_TARGETS_V1	Snrpd1	ENSMUSG00000002477	20641	0.00611082	7.68101	0.969647
HALLMARK_MYC_TARGETS_V1	Snrpd2	ENSMUSG00000040824	107686	-0.140035	7.30269	0.167916
HALLMARK_MYC_TARGETS_V1	Snrpd3	ENSMUSG00000020180	67332	-0.351906	8.7459	0.0828945
HALLMARK_MYC_TARGETS_V1	Snrpg	ENSMUSG00000057278	68011	-0.270761	6.7893	0.0612407
HALLMARK_MYC_TARGETS_V1	Srm	ENSMUSG00000006442	20810	-0.304327	6.7605	0.327587
HALLMARK_MYC_TARGETS_V1	Srpk1	ENSMUSG00000004865	20815	-0.0868589	6.4809	0.61183
HALLMARK_MYC_TARGETS_V1	Srsf1	ENSMUSG00000018379	110809	-0.354289	7.22631	0.0210542
HALLMARK_MYC_TARGETS_V1	Srsf2	ENSMUSG00000034120	20382	-0.162723	8.5153	0.171212
HALLMARK_MYC_TARGETS_V1	Srsf3	ENSMUSG00000071172	20383	-0.355468	8.08518	0.000645525
HALLMARK_MYC_TARGETS_V1	Srsf7	ENSMUSG00000024097	225027	-0.485762	7.11473	0.000175778
HALLMARK_MYC_TARGETS_V1	Ssb	ENSMUSG00000068882	20823	-0.0460771	9.92289	0.616964
HALLMARK_MYC_TARGETS_V1	Ssbp1	ENSMUSG00000029911	381760	-0.0727843	5.11439	0.749539
HALLMARK_MYC_TARGETS_V1	Stard7	ENSMUSG00000027367	99138	-0.0533003	7.38498	0.732416
HALLMARK_MYC_TARGETS_V1	Syncrip	ENSMUSG00000032423	56403	-0.221061	8.18567	0.0238225
HALLMARK_MYC_TARGETS_V1	Tardbp	ENSMUSG00000041459	230908	-0.310451	7.19325	0.0501287
HALLMARK_MYC_TARGETS_V1	Tcp1	ENSMUSG00000068039	21454	-0.153828	7.88872	0.0716248
HALLMARK_MYC_TARGETS_V1	Tfdp1	ENSMUSG00000038482	21781	-0.261512	4.98338	0.159836
HALLMARK_MYC_TARGETS_V1	Tomm70a	ENSMUSG00000022752	28185	-0.183848	6.78178	0.0910259
HALLMARK_MYC_TARGETS_V1	Tra2b	ENSMUSG00000022858	20462	-0.427947	7.62951	0.00152834
HALLMARK_MYC_TARGETS_V1	Trim28	ENSMUSG00000005566	21849	-0.262702	8.16989	0.0255419
HALLMARK_MYC_TARGETS_V1	Tufm	ENSMUSG00000073838	233870	-0.039412	4.5243	0.895207
HALLMARK_MYC_TARGETS_V1	Txnl4a	ENSMUSG00000057130	27366	0.190327	5.34865	0.253995
HALLMARK_MYC_TARGETS_V1	Tyms	ENSMUSG00000025747	22171	-0.151756	5.298	0.391734
HALLMARK_MYC_TARGETS_V1	U2af1	ENSMUSG00000061613	108121	-0.366467	6.76594	0.0206323
HALLMARK_MYC_TARGETS_V1	Uba2	ENSMUSG00000052997	50995	-0.268893	5.39668	0.0846926
HALLMARK_MYC_TARGETS_V1	Ube2e1	ENSMUSG00000021774	22194	-0.064285	5.80744	0.717719
HALLMARK_MYC_TARGETS_V1	Ube2l3	ENSMUSG00000038965	22195	-0.0649919	8.08213	0.549219
HALLMARK_MYC_TARGETS_V1	Usp1	ENSMUSG00000028560	230484	-0.299417	7.88324	0.0583872
HALLMARK_MYC_TARGETS_V1	Vbp1	ENSMUSG00000031197	22327	-0.206922	5.89025	0.163438
HALLMARK_MYC_TARGETS_V1	Vdac1	ENSMUSG00000020402	22333	-0.0844023	8.01623	0.598744
HALLMARK_MYC_TARGETS_V1	Vdac3	ENSMUSG00000008892	22335	-0.0719597	6.23002	0.627071
HALLMARK_MYC_TARGETS_V1	Xpo1	ENSMUSG00000020290	103573	-0.0483651	7.44679	0.682894
HALLMARK_MYC_TARGETS_V1	Xpot	ENSMUSG00000034667	73192	-0.904373	5.8553	6.58624e-06
HALLMARK_MYC_TARGETS_V1	Xrcc6	ENSMUSG00000022471	14375	-0.267047	4.76401	0.1774
HALLMARK_MYC_TARGETS_V1	Ywhae	ENSMUSG00000020849	22627	-0.0495771	10.5279	0.663128
HALLMARK_MYC_TARGETS_V1	Ywhaq	ENSMUSG00000076432	22630	-0.183859	8.09302	0.150337
HALLMARK_P53_PATHWAY	Abat	ENSMUSG00000057880	268860	0.102749	5.5883	0.787105
HALLMARK_P53_PATHWAY	Abcc5	ENSMUSG00000022822	27416	0.300579	5.40722	0.0572666
HALLMARK_P53_PATHWAY	Abhd4	ENSMUSG00000040997	105501	0.390188	7.29023	0.0543528
HALLMARK_P53_PATHWAY	Acvr1b	ENSMUSG00000000532	11479	-0.155036	2.68099	0.792174
HALLMARK_P53_PATHWAY	Ada	ENSMUSG00000017697	11486	-0.353156	1.99161	0.659225
HALLMARK_P53_PATHWAY	Aen	ENSMUSG00000030609	68048	0.278435	4.3672	0.232455
HALLMARK_P53_PATHWAY	Ak1	ENSMUSG00000026817	11636	0.813757	6.40449	4.11126e-07
HALLMARK_P53_PATHWAY	Ankra2	ENSMUSG00000021661	68558	0.111764	6.07461	0.436641
HALLMARK_P53_PATHWAY	Apaf1	ENSMUSG00000019979	11783	-0.390769	3.75982	0.178308
HALLMARK_P53_PATHWAY	App	ENSMUSG00000022892	11820	0.00239121	7.74825	0.990908
HALLMARK_P53_PATHWAY	Atf3	ENSMUSG00000026628	11910	1.30003	2.28684	0.0250777
HALLMARK_P53_PATHWAY	Baiap2	ENSMUSG00000025372	108100	0.521913	5.62516	0.0113596
HALLMARK_P53_PATHWAY	Bak1	ENSMUSG00000057789	12018	-0.0359998	5.66487	0.855939
HALLMARK_P53_PATHWAY	Bax	ENSMUSG00000003873	12028	0.193988	6.63492	0.253486
HALLMARK_P53_PATHWAY	Blcap	ENSMUSG00000067787	53619	0.0743041	5.8268	0.638313
HALLMARK_P53_PATHWAY	Btg1	ENSMUSG00000036478	12226	-0.810247	5.22763	7.80653e-06
HALLMARK_P53_PATHWAY	Btg2	ENSMUSG00000020423	12227	0.880971	5.60275	0.000893255
HALLMARK_P53_PATHWAY	Casp1	ENSMUSG00000025888	12362	1.92597	1.3924	0.0771614
HALLMARK_P53_PATHWAY	Ccnd2	ENSMUSG00000000184	12444	0.323265	11.7849	0.0126078
HALLMARK_P53_PATHWAY	Ccnd3	ENSMUSG00000034165	12445	0.185777	6.82924	0.117252
HALLMARK_P53_PATHWAY	Ccng1	ENSMUSG00000020326	12450	0.641155	7.5836	0.00208156
HALLMARK_P53_PATHWAY	Ccnk	ENSMUSG00000021258	12454	-0.158205	5.945	0.32049
HALLMARK_P53_PATHWAY	Ccp110	ENSMUSG00000033904	101565	0.0855448	3.87972	0.812854
HALLMARK_P53_PATHWAY	Cd81	ENSMUSG00000037706	12520	0.860816	9.45248	1.79699e-06
HALLMARK_P53_PATHWAY	Cdh13	ENSMUSG00000031841	12554	0.0824626	8.29695	0.639707
HALLMARK_P53_PATHWAY	Cdk5r1	ENSMUSG00000048895	12569	-0.247044	4.86712	0.291269
HALLMARK_P53_PATHWAY	Cdkn1a	ENSMUSG00000023067	12575	1.04734	10.7479	0.000369989
HALLMARK_P53_PATHWAY	Cdkn2a	ENSMUSG00000044303	12578	0.0616379	6.80391	0.807559
HALLMARK_P53_PATHWAY	Cdkn2aip	ENSMUSG00000038069	70925	-0.378244	4.14828	0.119149
HALLMARK_P53_PATHWAY	Cdkn2b	ENSMUSG00000073802	12579	-0.896682	2.27494	0.109311
HALLMARK_P53_PATHWAY	Cebpa	ENSMUSG00000034957	12606	-0.020357	3.86195	0.959137
HALLMARK_P53_PATHWAY	Cgrrf1	ENSMUSG00000055128	68755	0.012631	4.31975	0.969678
HALLMARK_P53_PATHWAY	Coq8a	ENSMUSG00000026489	67426	1.92087	1.56922	0.0347854
HALLMARK_P53_PATHWAY	Csrnp2	ENSMUSG00000044636	207785	0.098748	2.96157	0.853019
HALLMARK_P53_PATHWAY	Ctsd	ENSMUSG00000007891	13033	0.719117	8.80581	5.51504e-05
HALLMARK_P53_PATHWAY	Ctsf	ENSMUSG00000083282	56464	0.308191	4.51182	0.185959
HALLMARK_P53_PATHWAY	Cyfip2	ENSMUSG00000020340	76884	0.552975	5.33753	0.022455
HALLMARK_P53_PATHWAY	Dcxr	ENSMUSG00000039450	67880	1.38042	6.29916	5.32081e-06
HALLMARK_P53_PATHWAY	Ddb2	ENSMUSG00000002109	107986	0.681727	1.9389	0.357576
HALLMARK_P53_PATHWAY	Ddit3	ENSMUSG00000025408	13198	-0.673676	5.24129	0.000104727
HALLMARK_P53_PATHWAY	Ddit4	ENSMUSG00000020108	74747	0.13092	7.01744	0.36188
HALLMARK_P53_PATHWAY	Dgka	ENSMUSG00000025357	13139	0.0972764	3.7124	0.795258
HALLMARK_P53_PATHWAY	Dnttip2	ENSMUSG00000039756	99480	-0.136753	6.62393	0.181456
HALLMARK_P53_PATHWAY	Ei24	ENSMUSG00000062762	13663	0.524276	6.89188	0.000203784
HALLMARK_P53_PATHWAY	Epha2	ENSMUSG00000006445	13836	-0.0821387	1.5175	0.950741
HALLMARK_P53_PATHWAY	Ephx1	ENSMUSG00000038776	13849	0.354019	7.71756	0.0113511
HALLMARK_P53_PATHWAY	Ercc5	ENSMUSG00000026048	22592	0.551937	6.20597	9.68926e-05
HALLMARK_P53_PATHWAY	F2r	ENSMUSG00000048376	14062	-0.151873	6.48787	0.535274
HALLMARK_P53_PATHWAY	Fam162a	ENSMUSG00000003955	70186	0.163255	6.3667	0.372127
HALLMARK_P53_PATHWAY	Fas	ENSMUSG00000024778	14102	1.46722	2.64912	0.00110374
HALLMARK_P53_PATHWAY	Fbxw7	ENSMUSG00000028086	50754	-0.409941	6.74949	0.000572647
HALLMARK_P53_PATHWAY	Fdxr	ENSMUSG00000018861	14149	0.70533	4.48381	0.00265738
HALLMARK_P53_PATHWAY	Fos	ENSMUSG00000021250	14281	0.952373	6.97869	0.0184397
HALLMARK_P53_PATHWAY	Foxo3	ENSMUSG00000048756	56484	0.218049	5.86359	0.157037
HALLMARK_P53_PATHWAY	Fuca1	ENSMUSG00000028673	71665	0.838696	7.15105	0.000397687
HALLMARK_P53_PATHWAY	Gadd45a	ENSMUSG00000036390	13197	0.643128	3.70882	0.0446087
HALLMARK_P53_PATHWAY	Gls2	ENSMUSG00000044005	216456	-0.267774	1.7842	0.782015
HALLMARK_P53_PATHWAY	Gm2a	ENSMUSG00000000594	14667	-0.143912	6.90095	0.610586
HALLMARK_P53_PATHWAY	Hbegf	ENSMUSG00000024486	15200	1.168	6.71859	2.7248e-09
HALLMARK_P53_PATHWAY	Hdac3	ENSMUSG00000024454	15183	0.0880235	4.76543	0.750619
HALLMARK_P53_PATHWAY	Hexim1	ENSMUSG00000048878	192231	0.097666	6.26058	0.647263
HALLMARK_P53_PATHWAY	Hint1	ENSMUSG00000020267	15254	0.132221	9.24895	0.197021
HALLMARK_P53_PATHWAY	Hmox1	ENSMUSG00000005413	15368	1.0675	4.53569	3.7228e-05
HALLMARK_P53_PATHWAY	Hras	ENSMUSG00000025499	15461	0.0321547	6.5335	0.837037
HALLMARK_P53_PATHWAY	Hspa4l	ENSMUSG00000025757	18415	-0.35024	6.08178	0.00747609
HALLMARK_P53_PATHWAY	Ier3	ENSMUSG00000003541	15937	-0.256787	7.25019	0.279881
HALLMARK_P53_PATHWAY	Ier5	ENSMUSG00000056708	15939	1.10434	6.20597	7.46784e-08
HALLMARK_P53_PATHWAY	Inhbb	ENSMUSG00000037035	16324	0.909062	4.35186	0.00522521
HALLMARK_P53_PATHWAY	Ip6k2	ENSMUSG00000032599	76500	0.282733	5.78019	0.044119
HALLMARK_P53_PATHWAY	Irak1	ENSMUSG00000031392	16179	0.101869	6.39753	0.453203
HALLMARK_P53_PATHWAY	Iscu	ENSMUSG00000025825	66383	-0.0192643	3.14931	0.971493
HALLMARK_P53_PATHWAY	Jun	ENSMUSG00000052684	16476	0.0364594	8.40806	0.843374
HALLMARK_P53_PATHWAY	Kif13b	ENSMUSG00000060012	16554	-0.2576	3.5373	0.463496
HALLMARK_P53_PATHWAY	Klf4	ENSMUSG00000003032	16600	1.17665	5.1602	0.000383729
HALLMARK_P53_PATHWAY	Ldhb	ENSMUSG00000030246	16832	0.121427	6.42191	0.513868
HALLMARK_P53_PATHWAY	Mapkapk3	ENSMUSG00000032577	102626	0.65734	4.06439	0.0368257
HALLMARK_P53_PATHWAY	Mdm2	ENSMUSG00000020184	17246	0.296115	7.26925	0.0222479
HALLMARK_P53_PATHWAY	Mknk2	ENSMUSG00000020190	17347	-0.88683	4.73527	3.3673e-05
HALLMARK_P53_PATHWAY	Mxd1	ENSMUSG00000001156	17119	-0.345501	3.91265	0.257115
HALLMARK_P53_PATHWAY	Mxd4	ENSMUSG00000037235	17122	0.161345	8.04073	0.400983
HALLMARK_P53_PATHWAY	Ninj1	ENSMUSG00000037966	18081	0.713015	4.7943	0.000287816
HALLMARK_P53_PATHWAY	Nol8	ENSMUSG00000021392	70930	-0.0778622	6.32397	0.645531
HALLMARK_P53_PATHWAY	Notch1	ENSMUSG00000026923	18128	0.329235	7.34542	0.010485
HALLMARK_P53_PATHWAY	Nudt15	ENSMUSG00000033405	214254	0.508628	2.22	0.426723
HALLMARK_P53_PATHWAY	Nupr1	ENSMUSG00000030717	56312	-1.14431	3.15022	0.0231209
HALLMARK_P53_PATHWAY	Osgin1	ENSMUSG00000074063	71839	0.404818	1.49845	0.732105
HALLMARK_P53_PATHWAY	Pcna	ENSMUSG00000027342	18538	-0.108008	6.7565	0.497617
HALLMARK_P53_PATHWAY	Pdgfa	ENSMUSG00000025856	18590	0.546345	6.81754	0.00471848
HALLMARK_P53_PATHWAY	Phlda3	ENSMUSG00000041801	27280	1.18557	6.94572	3.12307e-07
HALLMARK_P53_PATHWAY	Pidd1	ENSMUSG00000025507	57913	0.702643	4.68139	0.000294552
HALLMARK_P53_PATHWAY	Pitpnc1	ENSMUSG00000040430	71795	-0.24481	7.45994	0.0256026
HALLMARK_P53_PATHWAY	Plk2	ENSMUSG00000021701	20620	0.237404	5.49495	0.160564
HALLMARK_P53_PATHWAY	Plk3	ENSMUSG00000028680	12795	-0.279165	2.967	0.54669
HALLMARK_P53_PATHWAY	Plxnb2	ENSMUSG00000036606	140570	0.0843621	6.95734	0.616502
HALLMARK_P53_PATHWAY	Pmm1	ENSMUSG00000022474	29858	0.665205	7.54013	7.0119e-06
HALLMARK_P53_PATHWAY	Polh	ENSMUSG00000023953	80905	-0.631024	1.66855	0.503045
HALLMARK_P53_PATHWAY	Pom121	ENSMUSG00000053293	107939	0.00311395	6.35207	0.989217
HALLMARK_P53_PATHWAY	Ppm1d	ENSMUSG00000020525	53892	0.102746	4.58386	0.690067
HALLMARK_P53_PATHWAY	Ppp1r15a	ENSMUSG00000040435	17872	0.212273	3.79927	0.507747
HALLMARK_P53_PATHWAY	Prkab1	ENSMUSG00000029513	19079	-0.219659	4.24435	0.396449
HALLMARK_P53_PATHWAY	Prmt2	ENSMUSG00000020230	15468	0.0591081	6.57257	0.745684
HALLMARK_P53_PATHWAY	Ptpn14	ENSMUSG00000026604	19250	0.989815	5.39983	2.77104e-05
HALLMARK_P53_PATHWAY	Ptpre	ENSMUSG00000041836	19267	0.853683	3.84599	0.0101844
HALLMARK_P53_PATHWAY	Rab40c	ENSMUSG00000025730	224624	0.310907	5.52779	0.0392119
HALLMARK_P53_PATHWAY	Rack1	ENSMUSG00000020372	14694	-0.245874	9.69036	0.00381807
HALLMARK_P53_PATHWAY	Rad51c	ENSMUSG00000007646	114714	-0.117155	3.51331	0.792634
HALLMARK_P53_PATHWAY	Rad9a	ENSMUSG00000024824	19367	0.16916	2.94349	0.738788
HALLMARK_P53_PATHWAY	Ralgds	ENSMUSG00000026821	19730	0.128599	5.78706	0.469923
HALLMARK_P53_PATHWAY	Rap2b	ENSMUSG00000036894	74012	0.0496603	8.13607	0.711141
HALLMARK_P53_PATHWAY	Rb1	ENSMUSG00000022105	19645	-0.319492	4.69946	0.121084
HALLMARK_P53_PATHWAY	Rchy1	ENSMUSG00000029397	68098	-0.00706563	5.82771	0.979784
HALLMARK_P53_PATHWAY	Retsat	ENSMUSG00000056666	67442	0.0603163	4.57994	0.824727
HALLMARK_P53_PATHWAY	Rgs16	ENSMUSG00000026475	19734	0.330767	4.35062	0.388544
HALLMARK_P53_PATHWAY	Rnf19b	ENSMUSG00000028793	75234	1.09483	4.48929	8.12204e-05
HALLMARK_P53_PATHWAY	Rpl18	ENSMUSG00000059070	19899	-0.217966	9.04216	0.00818504
HALLMARK_P53_PATHWAY	Rpl36	ENSMUSG00000057863	54217	-0.0957409	7.84342	0.476965
HALLMARK_P53_PATHWAY	Rps12	ENSMUSG00000061983	20042	-0.266751	10.757	0.0548501
HALLMARK_P53_PATHWAY	Rps27l	ENSMUSG00000036781	67941	-0.0296253	7.94767	0.800654
HALLMARK_P53_PATHWAY	Rrad	ENSMUSG00000031880	56437	-1.19458	1.2482	0.373971
HALLMARK_P53_PATHWAY	Rrp8	ENSMUSG00000030888	101867	-0.329166	5.54089	0.0348985
HALLMARK_P53_PATHWAY	Rxra	ENSMUSG00000015846	20181	-0.452385	4.24711	0.044119
HALLMARK_P53_PATHWAY	S100a10	ENSMUSG00000041959	20194	-0.063162	6.41509	0.920794
HALLMARK_P53_PATHWAY	S100a4	ENSMUSG00000001020	20198	2.16808	4.61149	2.98431e-08
HALLMARK_P53_PATHWAY	Sat1	ENSMUSG00000025283	20229	1.14806	4.58587	0.0017547
HALLMARK_P53_PATHWAY	Sdc1	ENSMUSG00000020592	20969	0.240355	4.26929	0.337659
HALLMARK_P53_PATHWAY	Sec61a1	ENSMUSG00000030082	53421	0.304302	8.59493	0.00150869
HALLMARK_P53_PATHWAY	Serpinb5	ENSMUSG00000067006	20724	0.172122	2.59858	0.787564
HALLMARK_P53_PATHWAY	Sertad3	ENSMUSG00000055200	170742	-0.130457	4.9602	0.562814
HALLMARK_P53_PATHWAY	Sesn1	ENSMUSG00000038332	140742	-0.169749	4.35582	0.515582
HALLMARK_P53_PATHWAY	Sfn	ENSMUSG00000047281	55948	0.524394	2.3777	0.361473
HALLMARK_P53_PATHWAY	Slc19a2	ENSMUSG00000040918	116914	0.351461	3.19596	0.423188
HALLMARK_P53_PATHWAY	Slc35d1	ENSMUSG00000028521	242585	-0.00479945	5.1505	0.989428
HALLMARK_P53_PATHWAY	Slc3a2	ENSMUSG00000010095	17254	0.529382	7.79522	0.00554517
HALLMARK_P53_PATHWAY	Slc7a11	ENSMUSG00000027737	26570	-2.87097	3.49179	2.50705e-07
HALLMARK_P53_PATHWAY	Sp1	ENSMUSG00000001280	20683	-0.27847	6.79643	0.0173999
HALLMARK_P53_PATHWAY	Sphk1	ENSMUSG00000061878	20698	-0.0587681	2.47038	0.935755
HALLMARK_P53_PATHWAY	Steap3	ENSMUSG00000026389	68428	1.38862	1.82427	0.0593943
HALLMARK_P53_PATHWAY	Stom	ENSMUSG00000026880	13830	1.06384	4.97145	1.70634e-05
HALLMARK_P53_PATHWAY	Tap1	ENSMUSG00000037321	21354	1.15092	4.43435	1.45092e-05
HALLMARK_P53_PATHWAY	Tax1bp3	ENSMUSG00000040158	76281	0.0970725	1.91923	0.922138
HALLMARK_P53_PATHWAY	Tcn2	ENSMUSG00000020432	21452	0.635484	4.80626	0.0057032
HALLMARK_P53_PATHWAY	Tgfa	ENSMUSG00000029999	21802	0.311382	2.16248	0.667162
HALLMARK_P53_PATHWAY	Tm4sf1	ENSMUSG00000027800	17112	0.591224	3.90231	0.114702
HALLMARK_P53_PATHWAY	Tm7sf3	ENSMUSG00000040234	67623	0.167019	5.4277	0.568306
HALLMARK_P53_PATHWAY	Tob1	ENSMUSG00000037573	22057	0.441066	4.65372	0.0718135
HALLMARK_P53_PATHWAY	Trp53	ENSMUSG00000059552	22059	-0.173464	4.35705	0.502576
HALLMARK_P53_PATHWAY	Tprkb	ENSMUSG00000054226	69786	-0.18812	5.83216	0.172799
HALLMARK_P53_PATHWAY	Traf4	ENSMUSG00000017386	22032	-0.535197	6.91773	0.00016306
HALLMARK_P53_PATHWAY	Trafd1	ENSMUSG00000042726	231712	0.151762	4.85433	0.480731
HALLMARK_P53_PATHWAY	Triap1	ENSMUSG00000029535	69076	0.0766506	5.68387	0.65389
HALLMARK_P53_PATHWAY	Trib3	ENSMUSG00000032715	228775	-0.054036	2.20068	0.948354
HALLMARK_P53_PATHWAY	Tsc22d1	ENSMUSG00000022010	21807	0.601418	8.03933	8.81562e-06
HALLMARK_P53_PATHWAY	Tspyl2	ENSMUSG00000041096	52808	0.034092	4.56709	0.906609
HALLMARK_P53_PATHWAY	Txnip	ENSMUSG00000038393	56338	-1.08552	2.37944	0.0340417
HALLMARK_P53_PATHWAY	Upp1	ENSMUSG00000020407	22271	0.196905	5.43543	0.347095
HALLMARK_P53_PATHWAY	Vwa5a	ENSMUSG00000023186	67776	0.380121	4.29573	0.138998
HALLMARK_P53_PATHWAY	Wrap73	ENSMUSG00000029029	59002	0.113884	4.68422	0.76055
HALLMARK_P53_PATHWAY	Wwp1	ENSMUSG00000041058	107568	-0.153208	5.87897	0.257115
HALLMARK_P53_PATHWAY	Xpc	ENSMUSG00000030094	22591	0.122114	4.59567	0.624862
HALLMARK_P53_PATHWAY	Zbtb16	ENSMUSG00000066687	235320	-0.361883	3.17262	0.358165
HALLMARK_P53_PATHWAY	Zfp36l1	ENSMUSG00000021127	12192	0.754951	7.54479	3.77181e-07
HALLMARK_P53_PATHWAY	Zmat3	ENSMUSG00000027663	22401	0.218595	7.34696	0.0614834
HALLMARK_P53_PATHWAY	Zfp365	ENSMUSG00000037855	216049	0.169052	6.19548	0.349929
