# Supplementary material for: Dbx2, an Aging-Related Homeobox Gene, Inhibits the Proliferation of Adult Neural Progenitors
Source: Stem Cell Rev Rep. 2023 Aug 22;19(8):2837–51. doi: 10.1007/s12015-023-10600-7 (PMC10661760; doi:10.1007/s12015-023-10600-7)
Supplement: Supplementary file 17 — List of the genes belonging to the gene sets associated with aNSCs and TAPs, as shown in Fig. 5, and their associated FC and FDR values in Dbx2-NSPCs vs GFP-NSPCs. (XLSX 182 kb) [file 12015_2023_10600_MOESM17_ESM.xlsx]

## Sheet: table_s3
Single_Cell_Geneset	Symbol	Reference	EnsemblGeneID	Entrez	logFC	logCPM	FDR
scl5_mTAPs	Hmgb2	Zywitza et al., 2018	ENSMUSG00000054717	97165	-0.60508	8.36204	0.000185974
scl5_mTAPs	Top2a	Zywitza et al., 2018	ENSMUSG00000020914	21973	-0.217087	10.2177	0.200485
scl5_mTAPs	Ube2c	Zywitza et al., 2018	ENSMUSG00000001403	68612	-0.158819	7.37867	0.294186
scl5_mTAPs	Prc1	Zywitza et al., 2018	ENSMUSG00000038943	233406	-0.0413579	7.96062	0.855035
scl5_mTAPs	Nusap1	Zywitza et al., 2018	ENSMUSG00000027306	108907	-0.240872	7.39857	0.101339
scl5_mTAPs	Spc25	Zywitza et al., 2018	ENSMUSG00000005233	66442	0.0595468	7.24309	0.779195
scl5_mTAPs	Mki67	Zywitza et al., 2018	ENSMUSG00000031004	17345	-0.125842	8.62111	0.403809
scl5_mTAPs	H2afx	Zywitza et al., 2018	ENSMUSG00000049932	15270	-0.167764	7.07116	0.335608
scl5_mTAPs	Pbk	Zywitza et al., 2018	ENSMUSG00000022033	52033	-0.380716	6.08689	0.0408717
scl5_mTAPs	Birc5	Zywitza et al., 2018	ENSMUSG00000017716	11799	0.366238	7.53446	0.0456759
scl5_mTAPs	Cenpf	Zywitza et al., 2018	ENSMUSG00000026605	108000	0.0180307	8.6588	0.933814
scl5_mTAPs	Smc4	Zywitza et al., 2018	ENSMUSG00000034349	70099	-0.548864	8.59113	2.86529e-05
scl5_mTAPs	Hmmr	Zywitza et al., 2018	ENSMUSG00000020330	15366	-0.0768105	6.81279	0.692514
scl5_mTAPs	Tpx2	Zywitza et al., 2018	ENSMUSG00000027469	72119	-0.228758	7.86057	0.129231
scl5_mTAPs	Ckap2l	Zywitza et al., 2018	ENSMUSG00000048327	70466	-0.199625	7.03756	0.230434
scl5_mTAPs	Kif11	Zywitza et al., 2018	ENSMUSG00000012443	16551	-0.322433	6.06084	0.0334875
scl5_mTAPs	Cdca8	Zywitza et al., 2018	ENSMUSG00000028873	52276	-0.253814	7.56632	0.086967
scl5_mTAPs	Cdca3	Zywitza et al., 2018	ENSMUSG00000023505	14793	-0.208565	6.48322	0.183286
scl5_mTAPs	Cenpa	Zywitza et al., 2018	ENSMUSG00000029177	12615	-0.464021	5.87928	0.0164323
scl5_mTAPs	Cdk1	Zywitza et al., 2018	ENSMUSG00000019942	12534	-0.564137	7.18734	0.00846125
scl5_mTAPs	Kif23	Zywitza et al., 2018	ENSMUSG00000032254	71819	-0.158164	6.1403	0.298389
scl5_mTAPs	Racgap1	Zywitza et al., 2018	ENSMUSG00000023015	26934	-0.187643	7.10295	0.348254
scl5_mTAPs	Ccnb1	Zywitza et al., 2018	ENSMUSG00000041431	268697	-0.329685	6.6265	0.0160393
scl5_mTAPs	Mis18bp1	Zywitza et al., 2018	ENSMUSG00000047534	217653	-0.185647	6.64958	0.217096
scl5_mTAPs	Cenpe	Zywitza et al., 2018	ENSMUSG00000045328	229841	-0.198256	7.87466	0.14496
scl5_mTAPs	Cdc20	Zywitza et al., 2018	ENSMUSG00000006398	107995	-0.166925	6.75194	0.401755
scl5_mTAPs	Cks1b	Zywitza et al., 2018	ENSMUSG00000028044	54124	-0.401483	6.93952	0.0230097
scl5_mTAPs	Smc2	Zywitza et al., 2018	ENSMUSG00000028312	14211	-0.180604	8.47102	0.213875
scl5_mTAPs	Rrm2	Zywitza et al., 2018	ENSMUSG00000020649	20135	-0.318836	5.87052	0.108478
scl5_mTAPs	Esco2	Zywitza et al., 2018	ENSMUSG00000022034	71988	-0.315062	4.58889	0.29621
scl5_mTAPs	Incenp	Zywitza et al., 2018	ENSMUSG00000024660	16319	-0.0734263	7.63998	0.731342
scl5_mTAPs	Tacc3	Zywitza et al., 2018	ENSMUSG00000037313	21335	-0.147484	7.01351	0.441771
scl5_mTAPs	Aspm	Zywitza et al., 2018	ENSMUSG00000033952	12316	0.0436878	7.45625	0.837321
scl5_mTAPs	Ccna2	Zywitza et al., 2018	ENSMUSG00000027715	12428	-0.62288	6.04594	0.00483193
scl5_mTAPs	Spc24	Zywitza et al., 2018	ENSMUSG00000074476	67629	-0.201003	5.55887	0.361347
scl5_mTAPs	Cks2	Zywitza et al., 2018	ENSMUSG00000062248	66197	-0.440892	3.33923	0.20581
scl5_mTAPs	H2afz	Zywitza et al., 2018	ENSMUSG00000037894	51788	-0.299729	7.35147	0.0127385
scl5_mTAPs	Tuba1b	Zywitza et al., 2018	ENSMUSG00000023004	22143	0.129032	10.158	0.392352
scl5_mTAPs	H2afv	Zywitza et al., 2018	ENSMUSG00000041126	77605	-0.511434	8.45298	4.9168e-05
scl5_mTAPs	Ckap2	Zywitza et al., 2018	ENSMUSG00000037725	80986	0.260172	6.81126	0.0689471
scl5_mTAPs	Ccnb2	Zywitza et al., 2018	ENSMUSG00000032218	12442	-0.251368	5.08808	0.402957
scl5_mTAPs	Bub1	Zywitza et al., 2018	ENSMUSG00000027379	12235	-0.601144	4.81322	0.00357146
scl5_mTAPs	Hmgb1	Zywitza et al., 2018	ENSMUSG00000066551	15289	-0.116419	8.50129	0.336488
scl5_mTAPs	Knstrn	Zywitza et al., 2018	ENSMUSG00000027331	51944	-0.276383	5.87862	0.152217
scl5_mTAPs	Arhgap11a	Zywitza et al., 2018	ENSMUSG00000041219	228482	-0.174682	6.34029	0.376355
scl5_mTAPs	Mxd3	Zywitza et al., 2018	ENSMUSG00000021485	17121	-0.0838097	4.4875	0.788437
scl5_mTAPs	Tmpo	Zywitza et al., 2018	ENSMUSG00000019961	21917	-1.10784	7.5381	3.90178e-07
scl5_mTAPs	Ndc80	Zywitza et al., 2018	ENSMUSG00000024056	67052	-0.190651	5.86143	0.280546
scl5_mTAPs	Kif22	Zywitza et al., 2018	ENSMUSG00000030677	110033	-0.400138	6.48911	0.0260017
scl5_mTAPs	Fbxo5	Zywitza et al., 2018	ENSMUSG00000019773	67141	-0.647336	5.26427	0.00423332
scl5_mTAPs	Lmnb1	Zywitza et al., 2018	ENSMUSG00000024590	16906	-0.47733	8.64717	0.00423921
scl5_mTAPs	Cenpm	Zywitza et al., 2018	ENSMUSG00000068101	66570	0.0839722	6.18213	0.705509
scl5_mTAPs	Aurkb	Zywitza et al., 2018	ENSMUSG00000020897	20877	-0.607519	3.81005	0.0361456
scl5_mTAPs	Nuf2	Zywitza et al., 2018	ENSMUSG00000026683	66977	-0.0169764	5.65182	0.956784
scl5_mTAPs	Kif20b	Zywitza et al., 2018	ENSMUSG00000024795	240641	-0.031093	7.09334	0.873233
scl5_mTAPs	Aurka	Zywitza et al., 2018	ENSMUSG00000027496	20878	-0.408239	5.17274	0.0401361
scl5_mTAPs	Ect2	Zywitza et al., 2018	ENSMUSG00000027699	13605	-0.284462	4.75139	0.182145
scl5_mTAPs	Anp32e	Zywitza et al., 2018	ENSMUSG00000015749	66471	-0.370552	8.22725	0.0021333
scl5_mTAPs	Kif4	Zywitza et al., 2018	ENSMUSG00000034311	16571	-0.359226	5.73546	0.0961964
scl5_mTAPs	Psrc1	Zywitza et al., 2018	ENSMUSG00000068744	56742	0.259262	6.34005	0.0594538
scl5_mTAPs	Kif15	Zywitza et al., 2018	ENSMUSG00000036768	209737	-0.343527	6.69445	0.0360306
scl5_mTAPs	Rangap1	Zywitza et al., 2018	ENSMUSG00000022391	19387	0.181454	8.26672	0.0976909
scl5_mTAPs	C330027C09Rik	Zywitza et al., 2018	ENSMUSG00000033031	224171	-0.305956	6.15961	0.0492402
scl5_mTAPs	Hmgn2	Zywitza et al., 2018	ENSMUSG00000003038	15331	0.097338	4.5994	0.782138
scl5_mTAPs	H1fx	Zywitza et al., 2018	ENSMUSG00000044927	243529	-0.152045	6.3241	0.560319
scl5_mTAPs	Rad21	Zywitza et al., 2018	ENSMUSG00000022314	19357	-0.178429	8.8233	0.134858
scl5_mTAPs	Arl6ip1	Zywitza et al., 2018	ENSMUSG00000030654	54208	0.185002	9.61095	0.155775
scl5_mTAPs	Cdca2	Zywitza et al., 2018	ENSMUSG00000048922	108912	-0.32589	5.92553	0.121488
scl5_mTAPs	Atad2	Zywitza et al., 2018	ENSMUSG00000022360	70472	-0.265812	7.04457	0.0797306
scl5_mTAPs	Dek	Zywitza et al., 2018	ENSMUSG00000021377	110052	-0.164945	9.20861	0.166847
scl5_mTAPs	Tubb5	Zywitza et al., 2018	ENSMUSG00000001525	22154	-0.0125911	10.7373	0.937567
scl5_mTAPs	Plk1	Zywitza et al., 2018	ENSMUSG00000030867	18817	-0.0383792	7.31307	0.85942
scl5_mTAPs	Cdkn2d	Zywitza et al., 2018	ENSMUSG00000096472	12581	-0.194233	5.54257	0.241973
scl5_mTAPs	Anp32b	Zywitza et al., 2018	ENSMUSG00000028333	67628	-0.0653989	9.21684	0.66277
scl5_mTAPs	Kif2c	Zywitza et al., 2018	ENSMUSG00000028678	73804	-0.469813	4.89408	0.0518372
scl5_mTAPs	Nucks1	Zywitza et al., 2018	ENSMUSG00000026434	98415	0.0874934	10.4495	0.487607
scl5_mTAPs	Ube2t	Zywitza et al., 2018	ENSMUSG00000026429	67196	-0.148672	3.2539	0.736768
scl5_mTAPs	Mad2l1	Zywitza et al., 2018	ENSMUSG00000029910	56150	-0.533786	4.93013	0.0356057
scl5_mTAPs	Ncapg	Zywitza et al., 2018	ENSMUSG00000015880	54392	-0.304386	5.63828	0.0750385
scl5_mTAPs	Ska2	Zywitza et al., 2018	ENSMUSG00000020492	66140	-0.391621	5.18294	0.0107373
scl5_mTAPs	Trim59	Zywitza et al., 2018	ENSMUSG00000034317	66949	-0.360465	5.51526	0.0421893
scl5_mTAPs	Nasp	Zywitza et al., 2018	ENSMUSG00000028693	50927	-0.349744	8.22287	0.0148355
scl5_mTAPs	Bub3	Zywitza et al., 2018	ENSMUSG00000066979	12237	-0.036108	7.23776	0.793146
scl5_mTAPs	Ran	Zywitza et al., 2018	ENSMUSG00000029430	19384	-0.0921457	8.51051	0.613122
scl5_mTAPs	G2e3	Zywitza et al., 2018	ENSMUSG00000035293	217558	-0.159425	6.86584	0.220169
scl5_mTAPs	Rrm1	Zywitza et al., 2018	ENSMUSG00000030978	20133	-0.209795	7.50796	0.109617
scl5_mTAPs	Egr1	Zywitza et al., 2018	ENSMUSG00000038418	13653	0.358437	8.97919	0.0527915
scl5_mTAPs	Calm2	Zywitza et al., 2018	ENSMUSG00000036438	12314	0.17253	9.67611	0.0734457
scl5_mTAPs	Kpna2	Zywitza et al., 2018	ENSMUSG00000018362	16647	-0.196317	3.37213	0.625478
scl5_mTAPs	Kif18a	Zywitza et al., 2018	ENSMUSG00000027115	228421	-0.250787	5.5076	0.155649
scl5_mTAPs	Dlgap5	Zywitza et al., 2018	ENSMUSG00000037544	218977	-0.0238861	4.43963	0.945638
scl5_mTAPs	Ezh2	Zywitza et al., 2018	ENSMUSG00000029687	14056	-0.210113	8.41808	0.0806099
scl5_mTAPs	Hjurp	Zywitza et al., 2018	ENSMUSG00000044783	212427	-0.0446568	7.44614	0.829952
scl5_mTAPs	Kif20a	Zywitza et al., 2018	ENSMUSG00000003779	19348	-0.0449572	4.89791	0.896093
scl5_mTAPs	Ccdc34	Zywitza et al., 2018	ENSMUSG00000027160	68201	-0.233525	8.11165	0.0566167
scl5_mTAPs	Neil3	Zywitza et al., 2018	ENSMUSG00000039396	234258	-0.735126	3.01246	0.05113
scl5_mTAPs	Tubb4b	Zywitza et al., 2018	ENSMUSG00000036752	227613	0.546692	8.35684	4.46645e-05
scl5_mTAPs	Dut	Zywitza et al., 2018	ENSMUSG00000027203	110074	-0.468241	6.5706	0.00301568
scl5_mTAPs	Cep55	Zywitza et al., 2018	ENSMUSG00000024989	74107	-0.290387	3.89339	0.313248
scl5_mTAPs	Bub1b	Zywitza et al., 2018	ENSMUSG00000040084	12236	-0.3426	4.74211	0.137366
scl5_mTAPs	Hmgn5	Zywitza et al., 2018	ENSMUSG00000031245	50887	-0.137419	7.78334	0.30603
scl5_mTAPs	Banf1	Zywitza et al., 2018	ENSMUSG00000024844	23825	-0.236395	7.9683	0.1477
scl5_mTAPs	Hmgb3	Zywitza et al., 2018	ENSMUSG00000015217	15354	-0.675778	7.45656	0.000467214
scl5_mTAPs	Cenpw	Zywitza et al., 2018	ENSMUSG00000075266	66311	-0.183774	6.18631	0.329311
scl5_mTAPs	Nde1	Zywitza et al., 2018	ENSMUSG00000022678	67203	-0.0501996	5.85369	0.800459
scl5_mTAPs	Hirip3	Zywitza et al., 2018	ENSMUSG00000042606	233876	-0.303884	6.37329	0.063829
scl5_mTAPs	Ttk	Zywitza et al., 2018	ENSMUSG00000038379	22137	-0.241654	6.50714	0.170022
scl5_mTAPs	Ckap5	Zywitza et al., 2018	ENSMUSG00000040549	75786	-0.174627	7.37347	0.159111
scl5_mTAPs	Dbf4	Zywitza et al., 2018	ENSMUSG00000002297	27214	-0.186476	6.70223	0.234546
scl5_mTAPs	Hnrnpa3	Zywitza et al., 2018	ENSMUSG00000059005	229279	-0.202859	7.83696	0.116786
scl5_mTAPs	Ncapd2	Zywitza et al., 2018	ENSMUSG00000038252	68298	-0.175866	8.02309	0.268314
scl5_mTAPs	Sae1	Zywitza et al., 2018	ENSMUSG00000052833	56459	-0.0420898	9.07324	0.798005
scl5_mTAPs	Spag5	Zywitza et al., 2018	ENSMUSG00000002055	54141	0.0088307	5.93917	0.971628
scl5_mTAPs	Lbr	Zywitza et al., 2018	ENSMUSG00000004880	98386	-0.406033	5.99763	0.0206323
scl5_mTAPs	Dnajc9	Zywitza et al., 2018	ENSMUSG00000021811	108671	0.0381521	7.04572	0.797735
scl5_mTAPs	Tyms	Zywitza et al., 2018	ENSMUSG00000025747	22171	-0.151756	5.298	0.391734
scl5_mTAPs	Gmnn	Zywitza et al., 2018	ENSMUSG00000006715	57441	-0.317239	4.22459	0.206467
scl5_mTAPs	Syncrip	Zywitza et al., 2018	ENSMUSG00000032423	56403	-0.221061	8.18567	0.0238225
scl5_mTAPs	Ncaph	Zywitza et al., 2018	ENSMUSG00000034906	215387	-0.234947	4.64041	0.362794
scl5_mTAPs	Hdgf	Zywitza et al., 2018	ENSMUSG00000004897	15191	-0.0776679	8.55113	0.555004
scl5_mTAPs	Usp1	Zywitza et al., 2018	ENSMUSG00000028560	230484	-0.299417	7.88324	0.0583872
scl5_mTAPs	Clic1	Zywitza et al., 2018	ENSMUSG00000007041	114584	0.370488	7.21779	0.0257908
scl5_mTAPs	Psip1	Zywitza et al., 2018	ENSMUSG00000028484	101739	-0.204483	9.13476	0.0373137
scl5_mTAPs	H1f0	Zywitza et al., 2018	ENSMUSG00000096210	14958	-0.129625	6.56905	0.549219
scl5_mTAPs	Ubald2	Zywitza et al., 2018	ENSMUSG00000050628	319370	0.0990625	5.20198	0.646803
scl5_mTAPs	Brd8	Zywitza et al., 2018	ENSMUSG00000003778	78656	-0.0390985	7.35673	0.8013
scl5_mTAPs	H3f3b	Zywitza et al., 2018	ENSMUSG00000016559	15081	0.0565412	8.61321	0.799395
scl5_mTAPs	Ccng2	Zywitza et al., 2018	ENSMUSG00000029385	12452	-0.175626	2.87241	0.73708
scl5_mTAPs	Tpm4	Zywitza et al., 2018	ENSMUSG00000031799	326618	-0.526578	7.88301	0.000430222
scl5_mTAPs	Cdca7	Zywitza et al., 2018	ENSMUSG00000055612	66953	-0.567902	5.14845	0.010749
scl5_mTAPs	Anln	Zywitza et al., 2018	ENSMUSG00000036777	68743	-0.137265	5.04858	0.585328
scl5_mTAPs	Pcna	Zywitza et al., 2018	ENSMUSG00000027342	18538	-0.108008	6.7565	0.497617
scl5_mTAPs	Cbx5	Zywitza et al., 2018	ENSMUSG00000009575	12419	0.0523679	9.99354	0.664393
scl5_mTAPs	Cdkn2c	Zywitza et al., 2018	ENSMUSG00000028551	12580	-0.26017	5.77697	0.0748025
scl5_mTAPs	Cep57	Zywitza et al., 2018	ENSMUSG00000031922	74360	-0.147708	6.87683	0.348681
scl5_mTAPs	Cdca4	Zywitza et al., 2018	ENSMUSG00000047832	71963	-0.360583	4.85949	0.0428392
scl5_mTAPs	Mns1	Zywitza et al., 2018	ENSMUSG00000032221	17427	0.610343	5.16974	0.00256781
scl5_mTAPs	Cenpq	Zywitza et al., 2018	ENSMUSG00000023919	83815	-0.263418	5.64017	0.207439
scl5_mTAPs	Pmf1	Zywitza et al., 2018	ENSMUSG00000028066	67037	-0.276585	7.11165	0.094881
scl5_mTAPs	Alyref	Zywitza et al., 2018	ENSMUSG00000025134	21681	-0.0901301	7.35555	0.608546
scl5_mTAPs	Lsm5	Zywitza et al., 2018	ENSMUSG00000091625	66373	-0.248508	3.81468	0.420063
scl5_mTAPs	Klf6	Zywitza et al., 2018	ENSMUSG00000000078	23849	-0.13132	7.77439	0.396808
scl5_mTAPs	Rpa3	Zywitza et al., 2018	ENSMUSG00000012483	68240	-0.680046	2.81326	0.109173
scl5_mTAPs	Myef2	Zywitza et al., 2018	ENSMUSG00000027201	17876	-0.401824	6.25802	0.00179753
scl5_mTAPs	Ddah2	Zywitza et al., 2018	ENSMUSG00000007039	51793	-0.190666	7.69451	0.110706
scl5_mTAPs	Hmgn1	Zywitza et al., 2018	ENSMUSG00000040681	15312	-0.0920363	9.15311	0.311014
scl5_mTAPs	Cntrl	Zywitza et al., 2018	ENSMUSG00000057110	26920	0.0181087	5.8251	0.92986
scl5_mTAPs	Cdk5rap2	Zywitza et al., 2018	ENSMUSG00000039298	214444	0.164036	7.58203	0.285171
scl5_mTAPs	Nol7	Zywitza et al., 2018	ENSMUSG00000063200	70078	-0.334232	7.26925	0.00345809
scl5_mTAPs	Hnrnpul1	Zywitza et al., 2018	ENSMUSG00000040725	232989	-0.24419	7.46701	0.0251054
scl5_mTAPs	Cggbp1	Zywitza et al., 2018	ENSMUSG00000054604	106143	-0.20154	7.08701	0.096373
scl5_mTAPs	Mdk	Zywitza et al., 2018	ENSMUSG00000027239	17242	0.597703	1.78918	0.485646
scl5_mTAPs	Lig1	Zywitza et al., 2018	ENSMUSG00000056394	16881	-0.0954386	9.45305	0.596609
scl5_mTAPs	Mis18a	Zywitza et al., 2018	ENSMUSG00000022978	66578	-0.143265	3.98028	0.722631
scl5_mTAPs	Hnrnpa2b1	Zywitza et al., 2018	ENSMUSG00000004980	53379	-0.279404	8.62932	0.0124226
scl5_mTAPs	Rfc4	Zywitza et al., 2018	ENSMUSG00000022881	106344	-0.335646	4.52241	0.107706
scl5_mTAPs	Nap1l1	Zywitza et al., 2018	ENSMUSG00000058799	53605	-0.403456	10.1208	0.000307151
scl5_mTAPs	Stmn1	Zywitza et al., 2018	ENSMUSG00000028832	16765	0.55236	8.11934	0.0013959
scl5_mTAPs	Lsm8	Zywitza et al., 2018	ENSMUSG00000044155	76522	-0.234214	6.01749	0.207707
scl5_mTAPs	Oxct1	Zywitza et al., 2018	ENSMUSG00000022186	67041	-0.555552	8.57987	0.00011186
scl5_mTAPs	Lsm4	Zywitza et al., 2018	ENSMUSG00000031848	50783	-0.324364	7.29015	0.00346844
scl5_mTAPs	Lsm3	Zywitza et al., 2018	ENSMUSG00000034192	67678	-0.190572	7.10318	0.159836
scl5_mTAPs	Cenpk	Zywitza et al., 2018	ENSMUSG00000021714	60411	-0.229478	5.26642	0.231887
scl5_mTAPs	Xpo1	Zywitza et al., 2018	ENSMUSG00000020290	103573	-0.0483651	7.44679	0.682894
scl5_mTAPs	Hat1	Zywitza et al., 2018	ENSMUSG00000027018	107435	-0.203627	5.53098	0.263422
scl5_mTAPs	Ywhah	Zywitza et al., 2018	ENSMUSG00000018965	22629	0.00825401	8.06926	0.962987
scl5_mTAPs	Ssrp1	Zywitza et al., 2018	ENSMUSG00000027067	20833	-0.0741216	8.54083	0.46754
scl5_mTAPs	Nsmce1	Zywitza et al., 2018	ENSMUSG00000030750	67711	-0.234596	5.75585	0.150701
scl5_mTAPs	Lsm2	Zywitza et al., 2018	ENSMUSG00000007050	27756	-0.246619	6.29068	0.105438
scl5_mTAPs	Smarca5	Zywitza et al., 2018	ENSMUSG00000031715	93762	-0.20079	8.11579	0.0275204
scl5_mTAPs	Ier2	Zywitza et al., 2018	ENSMUSG00000053560	15936	0.327184	4.52381	0.245453
scl5_mTAPs	Cbx3	Zywitza et al., 2018	ENSMUSG00000029836	12417	-0.137672	8.56263	0.186242
scl5_mTAPs	Snrpd1	Zywitza et al., 2018	ENSMUSG00000002477	20641	0.00611082	7.68101	0.969647
scl5_mTAPs	Acat1	Zywitza et al., 2018	ENSMUSG00000032047	110446	-0.298729	6.5152	0.114263
scl5_mTAPs	G3bp1	Zywitza et al., 2018	ENSMUSG00000018583	27041	-0.25717	7.61995	0.0379926
scl5_mTAPs	Eif4a1	Zywitza et al., 2018	ENSMUSG00000059796	13681	-0.246461	7.39521	0.114548
scl5_mTAPs	Pnrc2	Zywitza et al., 2018	ENSMUSG00000028675	52830	0.440588	5.76781	0.0205731
scl5_mTAPs	Smc1a	Zywitza et al., 2018	ENSMUSG00000041133	24061	-0.12817	9.55177	0.199266
scl5_mTAPs	Sept11	Zywitza et al., 2018	ENSMUSG00000058013	52398	-0.863958	8.73814	1.84501e-06
scl5_mTAPs	Srsf7	Zywitza et al., 2018	ENSMUSG00000024097	225027	-0.485762	7.11473	0.000175778
scl5_mTAPs	Caprin1	Zywitza et al., 2018	ENSMUSG00000027184	53872	-0.0917486	8.08952	0.425041
scl5_mTAPs	Morf4l2	Zywitza et al., 2018	ENSMUSG00000031422	56397	-0.298801	4.78124	0.111879
scl5_mTAPs	Ranbp1	Zywitza et al., 2018	ENSMUSG00000005732	19385	-0.112687	8.32184	0.290393
scl5_mTAPs	Bex2	Zywitza et al., 2018	ENSMUSG00000042750	12069	-1.12453	8.26188	1.71555e-06
scl5_mTAPs	Dtymk	Zywitza et al., 2018	ENSMUSG00000026281	21915	-0.191253	5.3151	0.331498
scl5_mTAPs	Ptma	Zywitza et al., 2018	ENSMUSG00000026238	19231	0.0688731	10.1281	0.687917
scl5_mTAPs	Hsp90b1	Zywitza et al., 2018	ENSMUSG00000020048	22027	-0.412144	9.24704	0.000738015
scl5_mTAPs	H2afy	Zywitza et al., 2018	ENSMUSG00000015937	26914	-0.366759	8.63109	0.000598581
scl5_mTAPs	Vbp1	Zywitza et al., 2018	ENSMUSG00000031197	22327	-0.206922	5.89025	0.163438
scl5_mTAPs	Hp1bp3	Zywitza et al., 2018	ENSMUSG00000028759	15441	-0.0206971	7.78667	0.952878
scl5_mTAPs	Lsm6	Zywitza et al., 2018	ENSMUSG00000031683	78651	-0.149563	8.44781	0.186324
scl5_mTAPs	Fkbp2	Zywitza et al., 2018	ENSMUSG00000056629	14227	-0.433397	4.82392	0.0681742
scl5_mTAPs	Nono	Zywitza et al., 2018	ENSMUSG00000031311	53610	-0.187318	7.04766	0.12798
scl5_mTAPs	Thoc7	Zywitza et al., 2018	ENSMUSG00000053453	66231	-0.178736	7.87815	0.0936542
scl5_mTAPs	Dlx2	Zywitza et al., 2018	ENSMUSG00000023391	13392	-1.42513	2.82312	0.00190549
scl5_mTAPs	Rbm8a	Zywitza et al., 2018	ENSMUSG00000038374	60365	-0.248319	8.46563	0.0260052
scl5_mTAPs	Rnaseh2b	Zywitza et al., 2018	ENSMUSG00000021932	67153	-0.537534	5.17554	0.00280694
scl5_mTAPs	Snrpg	Zywitza et al., 2018	ENSMUSG00000057278	68011	-0.270761	6.7893	0.0612407
scl5_mTAPs	Insm1	Zywitza et al., 2018	ENSMUSG00000068154	53626	-2.44907	1.92066	0.000444335
scl5_mTAPs	Sephs1	Zywitza et al., 2018	ENSMUSG00000026662	109079	-0.20149	5.83689	0.15758
scl5_mTAPs	Txn1	Zywitza et al., 2018	ENSMUSG00000028367	22166	-0.696513	8.90494	0.000901992
scl5_mTAPs	Ssna1	Zywitza et al., 2018	ENSMUSG00000026966	68475	-0.129605	5.37876	0.45609
scl5_mTAPs	Cbx1	Zywitza et al., 2018	ENSMUSG00000018666	12412	-0.216101	8.17868	0.0141302
scl5_mTAPs	Smc6	Zywitza et al., 2018	ENSMUSG00000020608	67241	-0.0496723	8.16837	0.723438
scl5_mTAPs	Nudcd2	Zywitza et al., 2018	ENSMUSG00000020328	52653	-0.15648	6.73675	0.228498
scl5_mTAPs	Supt16	Zywitza et al., 2018	ENSMUSG00000035726	114741	-0.164555	8.19005	0.237194
scl5_mTAPs	Rnaseh2c	Zywitza et al., 2018	ENSMUSG00000024925	68209	-0.102833	6.39998	0.513776
scl5_mTAPs	Ncapd3	Zywitza et al., 2018	ENSMUSG00000035024	78658	-0.295766	5.33825	0.0606811
scl5_mTAPs	Dnmt1	Zywitza et al., 2018	ENSMUSG00000004099	13433	0.161355	7.95024	0.201183
scl5_mTAPs	Rbbp4	Zywitza et al., 2018	ENSMUSG00000057236	19646	-0.0392809	8.63081	0.771337
scl5_mTAPs	Calm3	Zywitza et al., 2018	ENSMUSG00000019370	12315	-0.0793627	9.01251	0.363445
scl5_mTAPs	Rbbp7	Zywitza et al., 2018	ENSMUSG00000031353	245688	-0.211644	6.84815	0.148542
scl5_mTAPs	Tcp1	Zywitza et al., 2018	ENSMUSG00000068039	21454	-0.153828	7.88872	0.0716248
scl5_mTAPs	Mrpl42	Zywitza et al., 2018	ENSMUSG00000062981	67270	-0.576371	6.89011	2.86672e-05
scl5_mTAPs	Hnrnpab	Zywitza et al., 2018	ENSMUSG00000020358	15384	-0.30493	9.35022	0.000815808
scl5_mTAPs	Srsf10	Zywitza et al., 2018	ENSMUSG00000028676	14105	0.261651	7.15348	0.0592363
scl5_mTAPs	Ilf2	Zywitza et al., 2018	ENSMUSG00000001016	67781	-0.297265	6.74503	0.0342809
scl5_mTAPs	Snrpf	Zywitza et al., 2018	ENSMUSG00000020018	69878	-1.13704	5.93716	1.00267e-07
scl5_mTAPs	Mzt1	Zywitza et al., 2018	ENSMUSG00000033186	76789	-0.20732	3.43676	0.593895
scl5_mTAPs	Brd3	Zywitza et al., 2018	ENSMUSG00000026918	67382	-0.311772	8.09411	0.00290767
scl5_mTAPs	Marcks	Zywitza et al., 2018	ENSMUSG00000069662	17118	-0.732426	9.85935	3.06605e-07
scl5_mTAPs	Stub1	Zywitza et al., 2018	ENSMUSG00000039615	56424	0.0295316	8.09563	0.854594
scl5_mTAPs	Stag1	Zywitza et al., 2018	ENSMUSG00000037286	20842	0.019365	6.02545	0.91768
scl5_mTAPs	Exosc8	Zywitza et al., 2018	ENSMUSG00000027752	69639	-0.315748	6.18854	0.0299051
scl5_mTAPs	Tra2b	Zywitza et al., 2018	ENSMUSG00000022858	20462	-0.427947	7.62951	0.00152834
scl5_mTAPs	Mbd3	Zywitza et al., 2018	ENSMUSG00000035478	17192	-0.626992	7.12439	5.28192e-05
scl5_mTAPs	Pbrm1	Zywitza et al., 2018	ENSMUSG00000042323	66923	-0.290624	8.03069	0.00242521
scl5_mTAPs	Ezr	Zywitza et al., 2018	ENSMUSG00000052397	22350	-0.134307	4.90567	0.495049
scl5_mTAPs	Pcf11	Zywitza et al., 2018	ENSMUSG00000041328	74737	-0.189269	6.21795	0.221554
scl5_mTAPs	Smchd1	Zywitza et al., 2018	ENSMUSG00000024054	74355	-0.116286	7.02219	0.408607
scl5_mTAPs	Mapre1	Zywitza et al., 2018	ENSMUSG00000027479	13589	-0.133208	9.18527	0.109111
scl5_mTAPs	Emd	Zywitza et al., 2018	ENSMUSG00000001964	13726	-0.0130749	6.33398	0.938007
scl5_mTAPs	Arpp19	Zywitza et al., 2018	ENSMUSG00000007656	59046	0.0612928	7.53837	0.584318
scl5_mTAPs	Ctcf	Zywitza et al., 2018	ENSMUSG00000005698	13018	-0.0495597	8.38699	0.689876
scl5_mTAPs	Mrpl18	Zywitza et al., 2018	ENSMUSG00000057388	67681	-0.161989	7.17956	0.119939
scl5_mTAPs	Pabpc1	Zywitza et al., 2018	ENSMUSG00000022283	18458	-0.122811	10.1669	0.135811
scl5_mTAPs	Rps27l	Zywitza et al., 2018	ENSMUSG00000036781	67941	-0.0296253	7.94767	0.800654
scl5_mTAPs	2700060E02Rik	Zywitza et al., 2018	ENSMUSG00000021807	68045	-0.168919	6.82296	0.159534
scl5_mTAPs	Clic4	Zywitza et al., 2018	ENSMUSG00000037242	29876	0.292319	7.97757	0.111424
scl5_mTAPs	Akirin2	Zywitza et al., 2018	ENSMUSG00000028291	433693	-0.235444	6.44721	0.0265962
scl5_mTAPs	Cacybp	Zywitza et al., 2018	ENSMUSG00000014226	12301	-0.0465723	7.90563	0.718881
scl5_mTAPs	Hnrnpl	Zywitza et al., 2018	ENSMUSG00000015165	15388	-0.419865	7.26932	0.00188072
scl5_mTAPs	Trim37	Zywitza et al., 2018	ENSMUSG00000018548	68729	0.0821722	7.90842	0.524806
scl5_mTAPs	Lmo3	Zywitza et al., 2018	ENSMUSG00000030226	109593	0.138781	4.8681	0.631776
scl5_mTAPs	Nop58	Zywitza et al., 2018	ENSMUSG00000026020	55989	-0.128023	8.27506	0.291007
scl5_mTAPs	Ttc9c	Zywitza et al., 2018	ENSMUSG00000071660	70387	0.210487	6.14512	0.10972
scl5_mTAPs	Eif4e	Zywitza et al., 2018	ENSMUSG00000028156	13684	-0.25233	7.77025	0.0192615
scl5_mTAPs	Snrpa1	Zywitza et al., 2018	ENSMUSG00000030512	68981	-0.206143	5.52019	0.227759
scl5_mTAPs	Pole3	Zywitza et al., 2018	ENSMUSG00000028394	59001	0.0152594	7.02378	0.920794
scl5_mTAPs	Chic2	Zywitza et al., 2018	ENSMUSG00000029229	74277	-0.5539	5.6766	0.000421564
scl5_mTAPs	Eif2s2	Zywitza et al., 2018	ENSMUSG00000074656	67204	-0.100576	10.3581	0.365948
scl5_mTAPs	Cebpg	Zywitza et al., 2018	ENSMUSG00000056216	12611	-0.106244	5.37205	0.688525
scl5_mTAPs	Set	Zywitza et al., 2018	ENSMUSG00000054766	56086	-0.196827	8.94931	0.0449834
scl5_mTAPs	Psmc1	Zywitza et al., 2018	ENSMUSG00000021178	19179	0.00552144	9.42324	0.975203
scl5_mTAPs	Prim1	Zywitza et al., 2018	ENSMUSG00000025395	19075	-0.521158	5.59784	0.00198876
scl5_mTAPs	Dazap1	Zywitza et al., 2018	ENSMUSG00000069565	70248	-0.709338	7.75093	0.000198754
scl5_mTAPs	Psmb6	Zywitza et al., 2018	ENSMUSG00000018286	19175	-0.0645762	8.27228	0.554207
scl5_mTAPs	Ascl1	Zywitza et al., 2018	ENSMUSG00000020052	17172	-0.158249	6.78216	0.288498
scl5_mTAPs	Zfp91	Zywitza et al., 2018	ENSMUSG00000024695	109910	-0.0611567	8.48902	0.508782
scl5_mTAPs	Actl6a	Zywitza et al., 2018	ENSMUSG00000027671	56456	-0.367371	6.89977	0.00543401
scl5_mTAPs	Cdk4	Zywitza et al., 2018	ENSMUSG00000006728	12567	-0.821738	7.84801	2.3839e-06
scl5_mTAPs	Zfp326	Zywitza et al., 2018	ENSMUSG00000029290	54367	-0.219613	7.34449	0.0617907
scl5_mTAPs	Fos	Zywitza et al., 2018	ENSMUSG00000021250	14281	0.952373	6.97869	0.0184397
scl5_mTAPs	Myh10	Zywitza et al., 2018	ENSMUSG00000020900	77579	-0.0504032	7.27276	0.81564
scl5_mTAPs	Cenpc1	Zywitza et al., 2018	ENSMUSG00000029253	12617	0.01286	5.65411	0.953456
scl5_mTAPs	Cenph	Zywitza et al., 2018	ENSMUSG00000045273	26886	-0.0566448	6.1696	0.81666
scl5_mTAPs	Hnrnpd	Zywitza et al., 2018	ENSMUSG00000000568	11991	-0.231329	8.31908	0.0279723
scl5_mTAPs	Yeats4	Zywitza et al., 2018	ENSMUSG00000020171	64050	-0.539434	7.91241	3.07472e-05
scl5_mTAPs	Larp7	Zywitza et al., 2018	ENSMUSG00000027968	28036	-0.242216	7.52105	0.026337
scl5_mTAPs	Gm13889	Zywitza et al., 2018	ENSMUSG00000087006	620695	-2.2249	6.0903	7.00576e-12
scl5_mTAPs	Ddx39	Zywitza et al., 2018	ENSMUSG00000005481	68278	-0.140418	6.16925	0.468094
scl5_mTAPs	Eif4a3	Zywitza et al., 2018	ENSMUSG00000025580	192170	0.173823	8.18518	0.221418
scl5_mTAPs	Ddx39b	Zywitza et al., 2018	ENSMUSG00000019432	53817	-0.149022	8.2856	0.218354
scl5_mTAPs	Eny2	Zywitza et al., 2018	ENSMUSG00000022338	223527	-0.251893	7.4094	0.0156781
scl5_mTAPs	Ppih	Zywitza et al., 2018	ENSMUSG00000060288	66101	-0.329434	4.46368	0.127958
scl5_mTAPs	Tcf3	Zywitza et al., 2018	ENSMUSG00000020167	21423	-0.766605	6.45811	8.18855e-05
scl5_mTAPs	Tipin	Zywitza et al., 2018	ENSMUSG00000032397	66131	-0.316044	5.96791	0.0302307
scl5_mTAPs	Srsf4	Zywitza et al., 2018	ENSMUSG00000028911	57317	-0.362919	5.42927	0.0152015
scl5_mTAPs	Ncl	Zywitza et al., 2018	ENSMUSG00000026234	17975	0.0379017	10.7509	0.771388
scl5_mTAPs	Ttc9b	Zywitza et al., 2018	ENSMUSG00000007944	73032	-0.605705	2.04488	0.387126
scl5_mTAPs	Dynll1	Zywitza et al., 2018	ENSMUSG00000009013	56455	-0.29597	7.54262	0.0127662
scl5_mTAPs	Hnrnpm	Zywitza et al., 2018	ENSMUSG00000059208	76936	-0.144261	9.24884	0.328811
scl5_mTAPs	Ppia	Zywitza et al., 2018	ENSMUSG00000071866	268373	-0.405202	6.67423	0.00196251
scl5_mTAPs	Parp1	Zywitza et al., 2018	ENSMUSG00000026496	11545	-0.0901881	7.13922	0.548274
scl5_mTAPs	Vrk1	Zywitza et al., 2018	ENSMUSG00000021115	22367	-0.327282	6.11303	0.0292394
scl5_mTAPs	Srsf9	Zywitza et al., 2018	ENSMUSG00000029538	108014	-0.264851	7.74016	0.0196208
scl5_mTAPs	Nudt21	Zywitza et al., 2018	ENSMUSG00000031754	68219	-0.275816	5.08059	0.183799
scl5_mTAPs	Sp3	Zywitza et al., 2018	ENSMUSG00000027109	20687	0.0635209	6.0463	0.668543
scl5_mTAPs	Hnrnpa1	Zywitza et al., 2018	ENSMUSG00000046434	15382	-0.46023	5.71105	0.00221578
scl5_mTAPs	Rpa2	Zywitza et al., 2018	ENSMUSG00000028884	19891	-0.0381082	7.76578	0.828722
scl5_mTAPs	Nsmce4a	Zywitza et al., 2018	ENSMUSG00000040331	67872	-0.176875	5.66087	0.2253
scl5_mTAPs	Upf3b	Zywitza et al., 2018	ENSMUSG00000036572	68134	0.266135	7.45825	0.0194416
scl5_mTAPs	Npm1	Zywitza et al., 2018	ENSMUSG00000057113	18148	-0.000801768	9.87671	0.995776
scl5_mTAPs	Yaf2	Zywitza et al., 2018	ENSMUSG00000022634	67057	-0.232232	6.48956	0.0792102
scl5_mTAPs	Nsmce2	Zywitza et al., 2018	ENSMUSG00000059586	68501	-0.190067	5.14022	0.257042
scl5_mTAPs	Nell2	Zywitza et al., 2018	ENSMUSG00000022454	54003	-1.14079	6.87676	4.11126e-07
scl5_mTAPs	Orc6	Zywitza et al., 2018	ENSMUSG00000031697	56452	-0.486647	5.24228	0.00444204
scl5_mTAPs	Sap30	Zywitza et al., 2018	ENSMUSG00000031609	60406	-0.502528	3.71926	0.135674
scl5_mTAPs	Fopnl	Zywitza et al., 2018	ENSMUSG00000022677	66086	0.0661251	6.39108	0.632738
scl5_mTAPs	Zc3h7a	Zywitza et al., 2018	ENSMUSG00000037965	106205	0.0328671	5.59619	0.868701
scl5_mTAPs	Nfyb	Zywitza et al., 2018	ENSMUSG00000020248	18045	-0.452289	6.68394	0.00191455
scl5_mTAPs	Rpl22l1	Zywitza et al., 2018	ENSMUSG00000039221	68028	-0.0142159	7.40631	0.97379
scl5_mTAPs	Vps36	Zywitza et al., 2018	ENSMUSG00000031479	70160	0.0227469	7.10747	0.886493
scl5_mTAPs	Magoh	Zywitza et al., 2018	ENSMUSG00000028609	17149	-0.465213	5.85248	0.000289853
scl5_mTAPs	Nars	Zywitza et al., 2018	ENSMUSG00000024587	70223	-0.014767	8.00375	0.9271
scl5_mTAPs	Rpp30	Zywitza et al., 2018	ENSMUSG00000024800	54364	-0.489553	4.3858	0.0230097
scl5_mTAPs	Nmral1	Zywitza et al., 2018	ENSMUSG00000063445	67824	-0.417342	4.54412	0.0362611
scl5_mTAPs	Hspa14	Zywitza et al., 2018	ENSMUSG00000109865	50497	-0.198875	5.41267	0.265453
scl5_mTAPs	Baz1b	Zywitza et al., 2018	ENSMUSG00000002748	22385	-0.00738677	8.3912	0.960094
scl5_mTAPs	Tpr	Zywitza et al., 2018	ENSMUSG00000006005	108989	0.112907	9.34458	0.229542
scl5_mTAPs	Snrpe	Zywitza et al., 2018	ENSMUSG00000090553	20643	-0.0219205	7.02646	0.923659
scl5_mTAPs	Ddx3x	Zywitza et al., 2018	ENSMUSG00000000787	13205	-0.231074	8.68904	0.0399213
scl5_mTAPs	D030056L22Rik	Zywitza et al., 2018	ENSMUSG00000047044	225995	-0.217877	4.61043	0.323987
scl5_mTAPs	Ppp2r5c	Zywitza et al., 2018	ENSMUSG00000017843	26931	0.0128168	7.77007	0.924938
scl5_mTAPs	Suz12	Zywitza et al., 2018	ENSMUSG00000017548	52615	-0.303919	7.28094	0.0202441
scl5_mTAPs	Thrap3	Zywitza et al., 2018	ENSMUSG00000043962	230753	-0.0277423	7.65731	0.844686
scl5_mTAPs	Ak6	Zywitza et al., 2018	ENSMUSG00000078941	108143	0.111458	7.29625	0.513791
scl5_mTAPs	Psmd2	Zywitza et al., 2018	ENSMUSG00000006998	21762	0.00227376	8.27675	0.986308
scl5_mTAPs	Fkbp3	Zywitza et al., 2018	ENSMUSG00000020949	30795	-0.0810038	7.44428	0.589213
scl5_mTAPs	Tle1	Zywitza et al., 2018	ENSMUSG00000008305	21885	0.0132675	4.76823	0.965628
scl5_mTAPs	Ubtf	Zywitza et al., 2018	ENSMUSG00000020923	21429	-0.02917	6.93916	0.840094
scl5_mTAPs	E130114P18Rik	Zywitza et al., 2018	ENSMUSG00000048747		-0.368377	4.84681	0.0536665
scl5_mTAPs	Stk11	Zywitza et al., 2018	ENSMUSG00000003068	20869	-0.350113	6.7837	0.00453321
scl5_mTAPs	Cep70	Zywitza et al., 2018	ENSMUSG00000056267	68121	0.19388	4.04083	0.505286
scl5_mTAPs	Tcerg1	Zywitza et al., 2018	ENSMUSG00000024498	56070	-0.184524	8.35331	0.0770175
scl5_mTAPs	Pim1	Zywitza et al., 2018	ENSMUSG00000024014	18712	-0.0127774	3.63276	0.977416
scl5_mTAPs	Rfc2	Zywitza et al., 2018	ENSMUSG00000023104	19718	0.0687926	6.38237	0.700443
scl5_mTAPs	Dck	Zywitza et al., 2018	ENSMUSG00000029366	13178	-0.280498	4.76428	0.221112
scl5_mTAPs	Paics	Zywitza et al., 2018	ENSMUSG00000029247	67054	-0.244281	7.97569	0.171692
scl5_mTAPs	Pa2g4	Zywitza et al., 2018	ENSMUSG00000025364	18813	-0.515634	9.73789	6.3605e-05
scl5_mTAPs	Rbmx	Zywitza et al., 2018	ENSMUSG00000031134	19655	-0.141753	5.82917	0.327919
scl5_mTAPs	Ing1	Zywitza et al., 2018	ENSMUSG00000045969	26356	-0.0931838	8.23964	0.371097
scl5_mTAPs	Glrx5	Zywitza et al., 2018	ENSMUSG00000021102	73046	0.0776096	7.40001	0.452957
scl5_mTAPs	Phf6	Zywitza et al., 2018	ENSMUSG00000025626	70998	-0.436292	5.46846	0.00119357
scl5_mTAPs	Hint1	Zywitza et al., 2018	ENSMUSG00000020267	15254	0.132221	9.24895	0.197021
scl5_mTAPs	Hells	Zywitza et al., 2018	ENSMUSG00000025001	15201	-0.326581	6.44877	0.0240915
scl5_mTAPs	Hsp90aa1	Zywitza et al., 2018	ENSMUSG00000021270	15519	0.126534	9.71692	0.205453
scl5_mTAPs	Ngdn	Zywitza et al., 2018	ENSMUSG00000022204	68966	-0.275964	6.10221	0.043828
scl5_mTAPs	Pkig	Zywitza et al., 2018	ENSMUSG00000035268	18769	-0.301937	5.26727	0.132098
scl5_mTAPs	Eif1	Zywitza et al., 2018	ENSMUSG00000035530	20918	-0.374106	8.21543	0.000912182
scl5_mTAPs	Taf15	Zywitza et al., 2018	ENSMUSG00000020680	70439	-0.135158	6.08395	0.364583
scl5_mTAPs	Etf1	Zywitza et al., 2018	ENSMUSG00000024360	225363	-0.136549	7.42412	0.241452
scl5_mTAPs	Elf2	Zywitza et al., 2018	ENSMUSG00000037174	69257	-0.232646	5.26937	0.150542
scl5_mTAPs	Dhfr	Zywitza et al., 2018	ENSMUSG00000021707	13361	-0.231646	6.40502	0.154785
scl5_mTAPs	Ccp110	Zywitza et al., 2018	ENSMUSG00000033904	101565	0.0855448	3.87972	0.812854
scl5_mTAPs	Ybx1	Zywitza et al., 2018	ENSMUSG00000028639	22608	-0.121607	10.5707	0.208209
scl5_mTAPs	Naa50	Zywitza et al., 2018	ENSMUSG00000022698	72117	0.00165128	7.44014	0.991233
scl5_mTAPs	Hnrnpu	Zywitza et al., 2018	ENSMUSG00000039630	51810	-0.172668	9.30084	0.0466338
scl5_mTAPs	Lyar	Zywitza et al., 2018	ENSMUSG00000067367	17089	-0.424968	6.76328	0.000282904
scl5_mTAPs	Mcm6	Zywitza et al., 2018	ENSMUSG00000026355	17219	-0.193637	6.57819	0.35098
scl5_mTAPs	Safb	Zywitza et al., 2018	ENSMUSG00000071054	224903	-0.291258	6.88947	0.014939
scl5_mTAPs	Ptges3	Zywitza et al., 2018	ENSMUSG00000071072	56351	-0.541236	7.93404	4.10632e-05
scl5_mTAPs	Casp3	Zywitza et al., 2018	ENSMUSG00000031628	12367	0.257723	6.60058	0.0223167
scl5_mTAPs	Prdx4	Zywitza et al., 2018	ENSMUSG00000025289	53381	-0.085617	5.50022	0.631218
scl5_mTAPs	Scoc	Zywitza et al., 2018	ENSMUSG00000063253	56367	0.195473	6.69805	0.183581
scl5_mTAPs	Stoml2	Zywitza et al., 2018	ENSMUSG00000028455	66592	-0.375007	4.75025	0.0435818
scl5_mTAPs	Sfpq	Zywitza et al., 2018	ENSMUSG00000028820	71514	-0.260391	9.30302	0.00378413
scl5_mTAPs	Rfc3	Zywitza et al., 2018	ENSMUSG00000033970	69263	-0.293551	6.15099	0.0704597
scl5_mTAPs	Nup88	Zywitza et al., 2018	ENSMUSG00000040667	19069	-0.399412	6.07632	0.00315023
scl5_mTAPs	Snrnp40	Zywitza et al., 2018	ENSMUSG00000074088	66585	-0.459097	5.75914	0.000254584
scl5_mTAPs	Tmem183a	Zywitza et al., 2018	ENSMUSG00000042305	57439	-0.0198929	6.88435	0.902812
scl5_mTAPs	Jun	Zywitza et al., 2018	ENSMUSG00000052684	16476	0.0364594	8.40806	0.843374
scl5_mTAPs	Uchl3	Zywitza et al., 2018	ENSMUSG00000022111	50933	-0.220222	4.85183	0.300377
scl5_mTAPs	Ubb	Zywitza et al., 2018	ENSMUSG00000019505	22187	-0.0263912	9.36098	0.797735
scl5_mTAPs	Sf1	Zywitza et al., 2018	ENSMUSG00000024949	22668	-0.326445	6.92026	0.0783018
scl5_mTAPs	Dctpp1	Zywitza et al., 2018	ENSMUSG00000042462	66422	-0.192302	6.55753	0.19373
scl5_mTAPs	Siva1	Zywitza et al., 2018	ENSMUSG00000064326	30954	0.499088	5.7124	0.00226963
scl5_mTAPs	Tcea1	Zywitza et al., 2018	ENSMUSG00000033813	21399	-0.0637091	5.3954	0.752133
scl5_mTAPs	Mrpl57	Zywitza et al., 2018	ENSMUSG00000021967	67840	-0.0992073	6.24909	0.488021
scl5_mTAPs	Hes5	Zywitza et al., 2018	ENSMUSG00000048001	15208	-0.202348	6.4768	0.727458
scl6_TAPs	Pcna	Zywitza et al., 2018	ENSMUSG00000027342	18538	-0.108008	6.7565	0.497617
scl6_TAPs	Hmgb2	Zywitza et al., 2018	ENSMUSG00000054717	97165	-0.60508	8.36204	0.000185974
scl6_TAPs	Rrm2	Zywitza et al., 2018	ENSMUSG00000020649	20135	-0.318836	5.87052	0.108478
scl6_TAPs	Dek	Zywitza et al., 2018	ENSMUSG00000021377	110052	-0.164945	9.20861	0.166847
scl6_TAPs	Anp32b	Zywitza et al., 2018	ENSMUSG00000028333	67628	-0.0653989	9.21684	0.66277
scl6_TAPs	Ranbp1	Zywitza et al., 2018	ENSMUSG00000005732	19385	-0.112687	8.32184	0.290393
scl6_TAPs	Mdk	Zywitza et al., 2018	ENSMUSG00000027239	17242	0.597703	1.78918	0.485646
scl6_TAPs	Hmgb1	Zywitza et al., 2018	ENSMUSG00000066551	15289	-0.116419	8.50129	0.336488
scl6_TAPs	Hells	Zywitza et al., 2018	ENSMUSG00000025001	15201	-0.326581	6.44877	0.0240915
scl6_TAPs	Mcm6	Zywitza et al., 2018	ENSMUSG00000026355	17219	-0.193637	6.57819	0.35098
scl6_TAPs	Ran	Zywitza et al., 2018	ENSMUSG00000029430	19384	-0.0921457	8.51051	0.613122
scl6_TAPs	Mcm2	Zywitza et al., 2018	ENSMUSG00000002870	17216	-0.348486	6.38751	0.105438
scl6_TAPs	Slc25a5	Zywitza et al., 2018	ENSMUSG00000016319	11740	-0.435908	7.67821	0.0768387
scl6_TAPs	H2afz	Zywitza et al., 2018	ENSMUSG00000037894	51788	-0.299729	7.35147	0.0127385
scl6_TAPs	Nasp	Zywitza et al., 2018	ENSMUSG00000028693	50927	-0.349744	8.22287	0.0148355
scl6_TAPs	Dut	Zywitza et al., 2018	ENSMUSG00000027203	110074	-0.468241	6.5706	0.00301568
scl6_TAPs	Mcm3	Zywitza et al., 2018	ENSMUSG00000041859	17215	-0.0608256	7.85947	0.780474
scl6_TAPs	Dctpp1	Zywitza et al., 2018	ENSMUSG00000042462	66422	-0.192302	6.55753	0.19373
scl6_TAPs	Hmgn2	Zywitza et al., 2018	ENSMUSG00000003038	15331	0.097338	4.5994	0.782138
scl6_TAPs	Mcm4	Zywitza et al., 2018	ENSMUSG00000022673	17217	-0.511611	5.94552	0.0173609
scl6_TAPs	Dtymk	Zywitza et al., 2018	ENSMUSG00000026281	21915	-0.191253	5.3151	0.331498
scl6_TAPs	Rpa2	Zywitza et al., 2018	ENSMUSG00000028884	19891	-0.0381082	7.76578	0.828722
scl6_TAPs	Uhrf1	Zywitza et al., 2018	ENSMUSG00000001228	18140	-0.459993	5.50882	0.0453841
scl6_TAPs	Fkbp3	Zywitza et al., 2018	ENSMUSG00000020949	30795	-0.0810038	7.44428	0.589213
scl6_TAPs	Cdk2ap1	Zywitza et al., 2018	ENSMUSG00000029394	13445	-0.0502656	8.16213	0.73821
scl6_TAPs	H2afv	Zywitza et al., 2018	ENSMUSG00000041126	77605	-0.511434	8.45298	4.9168e-05
scl6_TAPs	Nme1	Zywitza et al., 2018	ENSMUSG00000037601	18102	0.0344938	8.07579	0.761404
scl6_TAPs	Npm1	Zywitza et al., 2018	ENSMUSG00000057113	18148	-0.000801768	9.87671	0.995776
scl6_TAPs	Tmsb4x	Zywitza et al., 2018	ENSMUSG00000049775	19241	-0.123549	10.9121	0.640113
scl6_TAPs	Ptma	Zywitza et al., 2018	ENSMUSG00000026238	19231	0.0688731	10.1281	0.687917
scl6_TAPs	Ppia	Zywitza et al., 2018	ENSMUSG00000071866	268373	-0.405202	6.67423	0.00196251
scl6_TAPs	Egr1	Zywitza et al., 2018	ENSMUSG00000038418	13653	0.358437	8.97919	0.0527915
scl6_TAPs	Eif5a	Zywitza et al., 2018	ENSMUSG00000078812	276770	-0.171424	8.91907	0.230558
scl6_TAPs	Lima1	Zywitza et al., 2018	ENSMUSG00000023022	65970	-0.291976	6.94668	0.0994862
scl6_TAPs	Cdt1	Zywitza et al., 2018	ENSMUSG00000006585	67177	-0.0788823	5.48496	0.673483
scl6_TAPs	Nhp2	Zywitza et al., 2018	ENSMUSG00000001056	52530	-0.17455	6.83678	0.135811
scl6_TAPs	Ccnd2	Zywitza et al., 2018	ENSMUSG00000000184	12444	0.323265	11.7849	0.0126078
scl6_TAPs	Lig1	Zywitza et al., 2018	ENSMUSG00000056394	16881	-0.0954386	9.45305	0.596609
scl6_TAPs	Pabpc1	Zywitza et al., 2018	ENSMUSG00000022283	18458	-0.122811	10.1669	0.135811
scl6_TAPs	Hat1	Zywitza et al., 2018	ENSMUSG00000027018	107435	-0.203627	5.53098	0.263422
scl6_TAPs	Mcm5	Zywitza et al., 2018	ENSMUSG00000005410	17218	-0.263393	6.84271	0.114676
scl6_TAPs	Nap1l1	Zywitza et al., 2018	ENSMUSG00000058799	53605	-0.403456	10.1208	0.000307151
scl6_TAPs	Mif	Zywitza et al., 2018	ENSMUSG00000033307	17319	0.282523	8.98677	0.0031577
scl6_TAPs	Rps2	Zywitza et al., 2018	ENSMUSG00000044533	16898	-0.432539	8.09696	0.0446087
scl6_TAPs	Dtl	Zywitza et al., 2018	ENSMUSG00000037474	76843	-0.0808705	5.61315	0.757536
scl6_TAPs	Mcm7	Zywitza et al., 2018	ENSMUSG00000029730	17220	-0.505616	8.47038	0.00545283
scl6_TAPs	Rpl41	Zywitza et al., 2018	ENSMUSG00000093674	67945	-0.69089	9.40446	2.58699e-06
scl6_TAPs	Nop10	Zywitza et al., 2018	ENSMUSG00000027133	66181	-0.263578	7.17635	0.0601926
scl6_TAPs	Paics	Zywitza et al., 2018	ENSMUSG00000029247	67054	-0.244281	7.97569	0.171692
scl6_TAPs	Hes6	Zywitza et al., 2018	ENSMUSG00000067071	55927	0.812816	7.57812	1.17266e-06
scl6_TAPs	Ppa1	Zywitza et al., 2018	ENSMUSG00000020089	67895	-0.518946	6.59781	6.82998e-05
scl6_TAPs	Chchd1	Zywitza et al., 2018	ENSMUSG00000063787	66121	-0.25572	7.15589	0.0340333
scl6_TAPs	Smc4	Zywitza et al., 2018	ENSMUSG00000034349	70099	-0.548864	8.59113	2.86529e-05
scl6_TAPs	Ckb	Zywitza et al., 2018	ENSMUSG00000001270	12709	-0.413012	12.7657	0.00313381
scl6_TAPs	Siva1	Zywitza et al., 2018	ENSMUSG00000064326	30954	0.499088	5.7124	0.00226963
scl6_TAPs	Nop56	Zywitza et al., 2018	ENSMUSG00000027405	67134	-0.0712613	7.48838	0.671845
scl6_TAPs	Fabp7	Zywitza et al., 2018	ENSMUSG00000019874	12140	-0.66129	9.86646	0.0021145
scl6_TAPs	Tmpo	Zywitza et al., 2018	ENSMUSG00000019961	21917	-1.10784	7.5381	3.90178e-07
scl6_TAPs	Rps27l	Zywitza et al., 2018	ENSMUSG00000036781	67941	-0.0296253	7.94767	0.800654
scl6_TAPs	Tyms	Zywitza et al., 2018	ENSMUSG00000025747	22171	-0.151756	5.298	0.391734
scl6_TAPs	Tead2	Zywitza et al., 2018	ENSMUSG00000030796	21677	-0.16799	6.72838	0.23563
scl6_TAPs	Gmnn	Zywitza et al., 2018	ENSMUSG00000006715	57441	-0.317239	4.22459	0.206467
scl6_TAPs	Snrpd1	Zywitza et al., 2018	ENSMUSG00000002477	20641	0.00611082	7.68101	0.969647
scl6_TAPs	Tuba1b	Zywitza et al., 2018	ENSMUSG00000023004	22143	0.129032	10.158	0.392352
scl6_TAPs	Dnajc9	Zywitza et al., 2018	ENSMUSG00000021811	108671	0.0381521	7.04572	0.797735
scl6_TAPs	Cdk4	Zywitza et al., 2018	ENSMUSG00000006728	12567	-0.821738	7.84801	2.3839e-06
scl6_TAPs	Hmgb3	Zywitza et al., 2018	ENSMUSG00000015217	15354	-0.675778	7.45656	0.000467214
scl6_TAPs	Hspe1	Zywitza et al., 2018	ENSMUSG00000073676	15528	0.0875691	7.98682	0.462822
scl6_TAPs	Mrpl18	Zywitza et al., 2018	ENSMUSG00000057388	67681	-0.161989	7.17956	0.119939
scl6_TAPs	Set	Zywitza et al., 2018	ENSMUSG00000054766	56086	-0.196827	8.94931	0.0449834
scl6_TAPs	Dhfr	Zywitza et al., 2018	ENSMUSG00000021707	13361	-0.231646	6.40502	0.154785
scl6_TAPs	Ybx1	Zywitza et al., 2018	ENSMUSG00000028639	22608	-0.121607	10.5707	0.208209
scl6_TAPs	Hmgn1	Zywitza et al., 2018	ENSMUSG00000040681	15312	-0.0920363	9.15311	0.311014
scl6_TAPs	Snrpe	Zywitza et al., 2018	ENSMUSG00000090553	20643	-0.0219205	7.02646	0.923659
scl6_TAPs	Rrm1	Zywitza et al., 2018	ENSMUSG00000030978	20133	-0.209795	7.50796	0.109617
scl6_TAPs	Ppp1r14b	Zywitza et al., 2018	ENSMUSG00000056612	18938	-0.498716	6.93018	0.0152667
scl6_TAPs	Rplp2	Zywitza et al., 2018	ENSMUSG00000025508	67186	-0.0813273	10.1951	0.463136
scl6_TAPs	Prim1	Zywitza et al., 2018	ENSMUSG00000025395	19075	-0.521158	5.59784	0.00198876
scl6_TAPs	Cox5a	Zywitza et al., 2018	ENSMUSG00000000088	12858	-0.196165	8.22482	0.156349
scl6_TAPs	Banf1	Zywitza et al., 2018	ENSMUSG00000024844	23825	-0.236395	7.9683	0.1477
scl6_TAPs	Rpl36a	Zywitza et al., 2018	ENSMUSG00000079435	19982	-0.104476	9.2977	0.379702
scl6_TAPs	Tipin	Zywitza et al., 2018	ENSMUSG00000032397	66131	-0.316044	5.96791	0.0302307
scl6_TAPs	Bola2	Zywitza et al., 2018	ENSMUSG00000047721	66162	-0.0681841	6.74494	0.661715
scl6_TAPs	Pfn1	Zywitza et al., 2018	ENSMUSG00000018293	18643	-0.387182	4.27783	0.254771
scl6_TAPs	Hspd1	Zywitza et al., 2018	ENSMUSG00000025980	15510	0.169228	8.49268	0.181124
scl6_TAPs	Snrpg	Zywitza et al., 2018	ENSMUSG00000057278	68011	-0.270761	6.7893	0.0612407
scl6_TAPs	Hint1	Zywitza et al., 2018	ENSMUSG00000020267	15254	0.132221	9.24895	0.197021
scl6_TAPs	Nolc1	Zywitza et al., 2018	ENSMUSG00000015176	70769	-0.117418	7.53703	0.331351
scl6_TAPs	Hnrnpab	Zywitza et al., 2018	ENSMUSG00000020358	15384	-0.30493	9.35022	0.000815808
scl6_TAPs	Anp32e	Zywitza et al., 2018	ENSMUSG00000015749	66471	-0.370552	8.22725	0.0021333
scl6_TAPs	Cbx5	Zywitza et al., 2018	ENSMUSG00000009575	12419	0.0523679	9.99354	0.664393
scl6_TAPs	Pak3	Zywitza et al., 2018	ENSMUSG00000031284	18481	-0.184941	4.30302	0.657307
scl6_TAPs	Hspa5	Zywitza et al., 2018	ENSMUSG00000026864	14828	0.228552	9.5945	0.00939764
scl6_TAPs	Lsm4	Zywitza et al., 2018	ENSMUSG00000031848	50783	-0.324364	7.29015	0.00346844
scl6_TAPs	Rpl8	Zywitza et al., 2018	ENSMUSG00000003970	26961	-0.274795	10.0414	0.0115058
scl6_TAPs	Hsp90ab1	Zywitza et al., 2018	ENSMUSG00000023944	15516	0.0483477	12.1689	0.66277
scl6_TAPs	Hnrnpa3	Zywitza et al., 2018	ENSMUSG00000059005	229279	-0.202859	7.83696	0.116786
scl6_TAPs	U2af1	Zywitza et al., 2018	ENSMUSG00000061613	108121	-0.366467	6.76594	0.0206323
scl6_TAPs	Rps16	Zywitza et al., 2018	ENSMUSG00000037563	20055	-0.347297	7.82304	0.081985
scl6_TAPs	Pdcd5	Zywitza et al., 2018	ENSMUSG00000030417	56330	0.00364192	6.77128	0.981448
scl6_TAPs	Cisd1	Zywitza et al., 2018	ENSMUSG00000037710	52637	-0.264461	7.15929	0.0143878
scl6_TAPs	Srsf10	Zywitza et al., 2018	ENSMUSG00000028676	14105	0.261651	7.15348	0.0592363
scl6_TAPs	Rps11	Zywitza et al., 2018	ENSMUSG00000003429	27207	-0.274071	6.99267	0.0716248
scl6_TAPs	Rpl36al	Zywitza et al., 2018	ENSMUSG00000049751	66483	-0.0418037	7.23695	0.749947
scl6_TAPs	Rpl14	Zywitza et al., 2018	ENSMUSG00000025794	67115	-0.175917	9.97652	0.0782369
scl6_TAPs	Lyar	Zywitza et al., 2018	ENSMUSG00000067367	17089	-0.424968	6.76328	0.000282904
scl6_TAPs	Ncl	Zywitza et al., 2018	ENSMUSG00000026234	17975	0.0379017	10.7509	0.771388
scl6_TAPs	Nop58	Zywitza et al., 2018	ENSMUSG00000026020	55989	-0.128023	8.27506	0.291007
scl6_TAPs	Srsf11	Zywitza et al., 2018	ENSMUSG00000055436	69207	0.0237727	9.1761	0.854527
scl6_TAPs	Srsf2	Zywitza et al., 2018	ENSMUSG00000034120	20382	-0.162723	8.5153	0.171212
scl6_TAPs	Uqcc2	Zywitza et al., 2018	ENSMUSG00000024208	67267	-0.0810837	6.5577	0.553717
scl6_TAPs	Lsm2	Zywitza et al., 2018	ENSMUSG00000007050	27756	-0.246619	6.29068	0.105438
scl6_TAPs	Srsf3	Zywitza et al., 2018	ENSMUSG00000071172	20383	-0.355468	8.08518	0.000645525
scl6_TAPs	Cdk6	Zywitza et al., 2018	ENSMUSG00000040274	12571	0.0145723	3.80927	0.974963
scl6_TAPs	Hspa8	Zywitza et al., 2018	ENSMUSG00000015656	15481	0.0688431	9.05143	0.476474
scl6_TAPs	Clspn	Zywitza et al., 2018	ENSMUSG00000042489	269582	-0.142566	6.56031	0.334009
scl6_TAPs	Eif4a3	Zywitza et al., 2018	ENSMUSG00000025580	192170	0.173823	8.18518	0.221418
scl6_TAPs	Eif2s1	Zywitza et al., 2018	ENSMUSG00000021116	13665	-0.144237	6.01608	0.300628
scl6_TAPs	Snrpb	Zywitza et al., 2018	ENSMUSG00000027404	20638	-0.418848	7.07409	0.000419457
scl6_TAPs	Cox6c	Zywitza et al., 2018	ENSMUSG00000014313	12864	-0.0623683	9.64389	0.526749
scl6_TAPs	Rpl29	Zywitza et al., 2018	ENSMUSG00000048758	19944	-0.105828	6.64493	0.549826
scl6_TAPs	Lmnb1	Zywitza et al., 2018	ENSMUSG00000024590	16906	-0.47733	8.64717	0.00423921
scl6_TAPs	Rpl22l1	Zywitza et al., 2018	ENSMUSG00000039221	68028	-0.0142159	7.40631	0.97379
scl6_TAPs	Psmc3ip	Zywitza et al., 2018	ENSMUSG00000019303	19183	-0.0722741	3.98775	0.834701
scl6_TAPs	Rpl28	Zywitza et al., 2018	ENSMUSG00000030432	19943	0.0396929	8.38207	0.837321
scl6_TAPs	Rbmxl1	Zywitza et al., 2018	ENSMUSG00000037070	19656	-0.405986	4.95448	0.0940464
scl6_TAPs	Gadd45g	Zywitza et al., 2018	ENSMUSG00000021453	23882	1.09949	7.48552	1.32865e-06
scl6_TAPs	Trp53	Zywitza et al., 2018	ENSMUSG00000059552	22059	-0.173464	4.35705	0.502576
scl6_TAPs	Sumo3	Zywitza et al., 2018	ENSMUSG00000020265	20610	-0.267087	9.57531	0.0201831
scl6_TAPs	Efhd2	Zywitza et al., 2018	ENSMUSG00000040659	27984	0.499751	3.38377	0.263159
scl6_TAPs	Trim28	Zywitza et al., 2018	ENSMUSG00000005566	21849	-0.262702	8.16989	0.0255419
scl6_TAPs	Dpy30	Zywitza et al., 2018	ENSMUSG00000024067	66310	-0.0502791	5.46534	0.834357
scl6_TAPs	Psma7	Zywitza et al., 2018	ENSMUSG00000027566	26444	-0.0274699	9.13217	0.802496
scl6_TAPs	Pcna-ps2	Zywitza et al., 2018	ENSMUSG00000067608		0.898172	1.75882	0.270795
scl6_TAPs	Nudc	Zywitza et al., 2018	ENSMUSG00000028851	18221	-0.0569027	7.14122	0.765139
scl6_TAPs	Ndufab1	Zywitza et al., 2018	ENSMUSG00000030869	70316	0.0344672	6.86402	0.850149
scl6_TAPs	Dnmt1	Zywitza et al., 2018	ENSMUSG00000004099	13433	0.161355	7.95024	0.201183
scl6_TAPs	Pcbp1	Zywitza et al., 2018	ENSMUSG00000051695	23983	-0.0155954	8.05021	0.930336
scl6_TAPs	Hsp90aa1	Zywitza et al., 2018	ENSMUSG00000021270	15519	0.126534	9.71692	0.205453
scl6_TAPs	Fos	Zywitza et al., 2018	ENSMUSG00000021250	14281	0.952373	6.97869	0.0184397
scl6_TAPs	Eif4a1	Zywitza et al., 2018	ENSMUSG00000059796	13681	-0.246461	7.39521	0.114548
scl6_TAPs	Srsf7	Zywitza et al., 2018	ENSMUSG00000024097	225027	-0.485762	7.11473	0.000175778
scl6_TAPs	Smc2	Zywitza et al., 2018	ENSMUSG00000028312	14211	-0.180604	8.47102	0.213875
scl6_TAPs	Rpl12	Zywitza et al., 2018	ENSMUSG00000038900	269261	-0.0136517	9.00201	0.910515
scl6_TAPs	Rpl19	Zywitza et al., 2018	ENSMUSG00000017404	19921	-0.184429	6.87182	0.180421
scl6_TAPs	Rsl1d1	Zywitza et al., 2018	ENSMUSG00000005846	66409	-0.217793	7.71283	0.0400119
scl6_TAPs	Cct8	Zywitza et al., 2018	ENSMUSG00000025613	12469	-0.152611	8.52087	0.0578995
scl6_TAPs	Hdgf	Zywitza et al., 2018	ENSMUSG00000004897	15191	-0.0776679	8.55113	0.555004
scl6_TAPs	Pa2g4	Zywitza et al., 2018	ENSMUSG00000025364	18813	-0.515634	9.73789	6.3605e-05
scl6_TAPs	Naa50	Zywitza et al., 2018	ENSMUSG00000022698	72117	0.00165128	7.44014	0.991233
scl6_TAPs	Ezh2	Zywitza et al., 2018	ENSMUSG00000029687	14056	-0.210113	8.41808	0.0806099
scl6_TAPs	Med10	Zywitza et al., 2018	ENSMUSG00000021598	28077	0.354093	5.40007	0.0575839
scl6_TAPs	Rps6	Zywitza et al., 2018	ENSMUSG00000028495	20104	-0.174869	4.35185	0.50031
scl6_TAPs	Pole4	Zywitza et al., 2018	ENSMUSG00000030042	66979	-0.495531	5.21475	0.00267309
scl6_TAPs	Rbbp7	Zywitza et al., 2018	ENSMUSG00000031353	245688	-0.211644	6.84815	0.148542
scl6_TAPs	Serbp1	Zywitza et al., 2018	ENSMUSG00000036371	66870	-0.0348966	10.8893	0.780272
scl6_TAPs	Ssb	Zywitza et al., 2018	ENSMUSG00000068882	20823	-0.0460771	9.92289	0.616964
scl6_TAPs	Rps8	Zywitza et al., 2018	ENSMUSG00000047675	20116	-0.251239	10.7255	0.00629583
scl6_TAPs	Supt16	Zywitza et al., 2018	ENSMUSG00000035726	114741	-0.164555	8.19005	0.237194
scl6_TAPs	Hnrnpl	Zywitza et al., 2018	ENSMUSG00000015165	15388	-0.419865	7.26932	0.00188072
scl6_TAPs	Ascl1	Zywitza et al., 2018	ENSMUSG00000020052	17172	-0.158249	6.78216	0.288498
scl6_TAPs	Atp5j	Zywitza et al., 2018	ENSMUSG00000022890	11957	-0.146053	6.00333	0.597147
scl6_TAPs	Hnrnpd	Zywitza et al., 2018	ENSMUSG00000000568	11991	-0.231329	8.31908	0.0279723
scl6_TAPs	Snrpf	Zywitza et al., 2018	ENSMUSG00000020018	69878	-1.13704	5.93716	1.00267e-07
scl6_TAPs	Rpa3	Zywitza et al., 2018	ENSMUSG00000012483	68240	-0.680046	2.81326	0.109173
scl6_TAPs	Txn1	Zywitza et al., 2018	ENSMUSG00000028367	22166	-0.696513	8.90494	0.000901992
scl6_TAPs	Cenph	Zywitza et al., 2018	ENSMUSG00000045273	26886	-0.0566448	6.1696	0.81666
scl6_TAPs	Eif3a	Zywitza et al., 2018	ENSMUSG00000024991	13669	-0.0428576	9.82972	0.691661
scl6_TAPs	Rpl27a	Zywitza et al., 2018	ENSMUSG00000046364	26451	-0.0663742	9.28245	0.66739
scl6_TAPs	Eif1ax	Zywitza et al., 2018	ENSMUSG00000067194	66235	-0.114742	7.68554	0.177955
scl6_TAPs	Rpl10a	Zywitza et al., 2018	ENSMUSG00000037805	19896	-0.130352	5.57875	0.547939
scl6_TAPs	Psmb2	Zywitza et al., 2018	ENSMUSG00000028837	26445	-0.438316	5.13381	0.0559487
scl6_TAPs	Rpl3	Zywitza et al., 2018	ENSMUSG00000060036	27367	-0.0714032	9.55336	0.410983
scl6_TAPs	Rpl13a	Zywitza et al., 2018	ENSMUSG00000074129	22121	-0.155096	7.32201	0.108478
scl6_TAPs	G3bp1	Zywitza et al., 2018	ENSMUSG00000018583	27041	-0.25717	7.61995	0.0379926
scl6_TAPs	Naca	Zywitza et al., 2018	ENSMUSG00000061315	17938	-0.602154	7.65244	0.000693378
scl6_TAPs	Hnrnpm	Zywitza et al., 2018	ENSMUSG00000059208	76936	-0.144261	9.24884	0.328811
scl6_TAPs	Tra2b	Zywitza et al., 2018	ENSMUSG00000022858	20462	-0.427947	7.62951	0.00152834
scl6_TAPs	Manf	Zywitza et al., 2018	ENSMUSG00000032575	74840	-0.273851	6.31635	0.16551
scl6_TAPs	Pkm	Zywitza et al., 2018	ENSMUSG00000032294	18746	0.484021	10.1618	0.000100357
scl6_TAPs	Rps24	Zywitza et al., 2018	ENSMUSG00000025290	20088	-0.219569	10.4984	0.159739
scl6_TAPs	Apex1	Zywitza et al., 2018	ENSMUSG00000035960	11792	-0.190521	5.68922	0.179179
scl6_TAPs	Eef1a1	Zywitza et al., 2018	ENSMUSG00000037742	13627	-0.277513	10.2858	0.00465102
scl6_TAPs	Arl6ip6	Zywitza et al., 2018	ENSMUSG00000026960	65103	-0.329179	6.21776	0.0319861
scl6_TAPs	Tardbp	Zywitza et al., 2018	ENSMUSG00000041459	230908	-0.310451	7.19325	0.0501287
scl6_TAPs	Rps18	Zywitza et al., 2018	ENSMUSG00000008668	20084	-0.245065	8.55746	0.093437
scl6_TAPs	Eef1b2	Zywitza et al., 2018	ENSMUSG00000025967	55949	0.183263	9.68869	0.0271956
scl6_TAPs	Ewsr1	Zywitza et al., 2018	ENSMUSG00000009079	14030	-0.235657	6.18803	0.104122
scl6_TAPs	Gnl3	Zywitza et al., 2018	ENSMUSG00000042354	30877	-0.141681	7.51781	0.216611
scl6_TAPs	H2afy	Zywitza et al., 2018	ENSMUSG00000015937	26914	-0.366759	8.63109	0.000598581
scl6_TAPs	Atp5g1	Zywitza et al., 2018	ENSMUSG00000006057	11951	-0.11222	7.82758	0.303527
scl6_TAPs	Rpl37a	Zywitza et al., 2018	ENSMUSG00000046330	19981	-0.0870333	9.13249	0.445676
scl6_TAPs	Nell2	Zywitza et al., 2018	ENSMUSG00000022454	54003	-1.14079	6.87676	4.11126e-07
scl6_TAPs	Cks1b	Zywitza et al., 2018	ENSMUSG00000028044	54124	-0.401483	6.93952	0.0230097
scl6_TAPs	Smarca5	Zywitza et al., 2018	ENSMUSG00000031715	93762	-0.20079	8.11579	0.0275204
scl6_TAPs	Srm	Zywitza et al., 2018	ENSMUSG00000006442	20810	-0.304327	6.7605	0.327587
scl6_TAPs	Cdca7	Zywitza et al., 2018	ENSMUSG00000055612	66953	-0.567902	5.14845	0.010749
scl6_TAPs	Dkc1	Zywitza et al., 2018	ENSMUSG00000031403	245474	-0.324358	8.52878	0.0566167
scl6_TAPs	Nsmce4a	Zywitza et al., 2018	ENSMUSG00000040331	67872	-0.176875	5.66087	0.2253
scl6_TAPs	Sec61b	Zywitza et al., 2018	ENSMUSG00000053317	66212	-0.087508	5.84896	0.614761
scl6_TAPs	Rpl15	Zywitza et al., 2018	ENSMUSG00000012405	66480	-0.395791	5.32811	0.0639235
scl6_TAPs	Rfc2	Zywitza et al., 2018	ENSMUSG00000023104	19718	0.0687926	6.38237	0.700443
scl6_TAPs	Rpl27	Zywitza et al., 2018	ENSMUSG00000063316	19942	-0.0948631	8.95162	0.392596
scl6_TAPs	Atad2	Zywitza et al., 2018	ENSMUSG00000022360	70472	-0.265812	7.04457	0.0797306
scl6_TAPs	Dnajc2	Zywitza et al., 2018	ENSMUSG00000029014	22791	-0.0632336	7.46377	0.62408
scl6_TAPs	Exosc9	Zywitza et al., 2018	ENSMUSG00000027714	50911	0.108725	6.68428	0.418309
scl6_TAPs	Mrfap1	Zywitza et al., 2018	ENSMUSG00000055302	67568	0.0524616	8.69812	0.709082
scl6_TAPs	Gins2	Zywitza et al., 2018	ENSMUSG00000031821	272551	-0.285294	4.91699	0.241605
scl6_TAPs	Fkbp4	Zywitza et al., 2018	ENSMUSG00000030357	14228	-0.119118	8.23025	0.254189
scl6_TAPs	Prmt1	Zywitza et al., 2018	ENSMUSG00000109324	15469	-0.188285	8.51092	0.171216
scl6_TAPs	Ssrp1	Zywitza et al., 2018	ENSMUSG00000027067	20833	-0.0741216	8.54083	0.46754
scl6_TAPs	Minos1	Zywitza et al., 2018	ENSMUSG00000050608	433771	-0.374782	6.99108	0.257048
scl6_TAPs	Tomm7	Zywitza et al., 2018	ENSMUSG00000028998	66169	-0.00983143	8.39379	0.952878
scl6_TAPs	Pak1ip1	Zywitza et al., 2018	ENSMUSG00000038683	68083	0.0433528	6.84496	0.734396
scl6_TAPs	Atp5e	Zywitza et al., 2018	ENSMUSG00000016252	67126	-0.293423	8.00648	0.0119709
scl6_TAPs	Rpl32	Zywitza et al., 2018	ENSMUSG00000057841	19951	-0.375103	9.85954	0.000165823
scl6_TAPs	Tpm4	Zywitza et al., 2018	ENSMUSG00000031799	326618	-0.526578	7.88301	0.000430222
scl6_TAPs	Rbbp4	Zywitza et al., 2018	ENSMUSG00000057236	19646	-0.0392809	8.63081	0.771337
scl6_TAPs	Cycs	Zywitza et al., 2018	ENSMUSG00000063694	13063	-0.102893	6.16775	0.487607
scl6_TAPs	Snrpd3	Zywitza et al., 2018	ENSMUSG00000020180	67332	-0.351906	8.7459	0.0828945
scl6_TAPs	Dhx15	Zywitza et al., 2018	ENSMUSG00000029169	13204	-0.191564	7.54971	0.101892
scl6_TAPs	Gar1	Zywitza et al., 2018	ENSMUSG00000028010	68147	-0.376698	5.43927	0.0843073
scl6_TAPs	Hmgn5	Zywitza et al., 2018	ENSMUSG00000031245	50887	-0.137419	7.78334	0.30603
scl6_TAPs	Pbdc1	Zywitza et al., 2018	ENSMUSG00000031226	67683	0.0145252	5.8926	0.941362
scl6_TAPs	Pdia3	Zywitza et al., 2018	ENSMUSG00000027248	14827	0.199437	8.43561	0.0659388
scl6_TAPs	Hsph1	Zywitza et al., 2018	ENSMUSG00000029657	15505	-0.0869305	6.79735	0.613466
scl6_TAPs	Ndufaf2	Zywitza et al., 2018	ENSMUSG00000068184	75597	0.0941552	5.822	0.58724
scl6_TAPs	Orc2	Zywitza et al., 2018	ENSMUSG00000026037	18393	0.0734542	6.32599	0.651725
scl6_TAPs	Fam210b	Zywitza et al., 2018	ENSMUSG00000027495	67017	-0.86665	2.95378	0.0275507
scl6_TAPs	Parp1	Zywitza et al., 2018	ENSMUSG00000026496	11545	-0.0901881	7.13922	0.548274
scl6_TAPs	Lsm7	Zywitza et al., 2018	ENSMUSG00000035215	66094	-0.636463	6.72188	6.55149e-05
scl6_TAPs	Zfp367	Zywitza et al., 2018	ENSMUSG00000044934	238673	-0.165622	4.41509	0.667058
scl6_TAPs	Rfc4	Zywitza et al., 2018	ENSMUSG00000022881	106344	-0.335646	4.52241	0.107706
scl6_TAPs	Hspa4	Zywitza et al., 2018	ENSMUSG00000020361	15525	0.105392	8.73983	0.297819
scl6_TAPs	Smarcc1	Zywitza et al., 2018	ENSMUSG00000032481	20588	0.122228	9.12707	0.303809
scl6_TAPs	Alyref	Zywitza et al., 2018	ENSMUSG00000025134	21681	-0.0901301	7.35555	0.608546
scl6_TAPs	Rps27a	Zywitza et al., 2018	ENSMUSG00000020460	78294	-0.159462	7.81517	0.610946
scl6_TAPs	Dnaja1	Zywitza et al., 2018	ENSMUSG00000028410	15502	-0.0530785	7.4957	0.685644
scl6_TAPs	Rps25	Zywitza et al., 2018	ENSMUSG00000009927	75617	-0.0933197	9.79608	0.303742
scl6_TAPs	Rps4x	Zywitza et al., 2018	ENSMUSG00000031320	20102	-0.23222	7.88147	0.0168468
scl6_TAPs	Rpl13	Zywitza et al., 2018	ENSMUSG00000000740	270106	-0.255671	10.2969	0.0198025
scl6_TAPs	Rps26	Zywitza et al., 2018	ENSMUSG00000025362	27370	-0.396479	11.7978	0.000285171
scl6_TAPs	Ak2	Zywitza et al., 2018	ENSMUSG00000028792	11637	0.0257158	6.71799	0.879335
scl6_TAPs	Hirip3	Zywitza et al., 2018	ENSMUSG00000042606	233876	-0.303884	6.37329	0.063829
scl6_TAPs	Uqcrq	Zywitza et al., 2018	ENSMUSG00000044894	22272	0.146193	8.78288	0.158946
scl6_TAPs	Orc6	Zywitza et al., 2018	ENSMUSG00000031697	56452	-0.486647	5.24228	0.00444204
scl6_TAPs	Ptges3	Zywitza et al., 2018	ENSMUSG00000071072	56351	-0.541236	7.93404	4.10632e-05
scl6_TAPs	Hnrnpf	Zywitza et al., 2018	ENSMUSG00000042079	98758	-0.177011	4.06271	0.573919
scl6_TAPs	Ndufa2	Zywitza et al., 2018	ENSMUSG00000014294	17991	0.152981	9.17253	0.075635
scl6_TAPs	Srsf6	Zywitza et al., 2018	ENSMUSG00000016921	67996	-0.104993	6.88771	0.359914
scl6_TAPs	Rpl23	Zywitza et al., 2018	ENSMUSG00000071415	65019	-0.0254385	9.35459	0.886827
scl6_TAPs	Rps17	Zywitza et al., 2018	ENSMUSG00000061787	20068	-0.0653602	8.88632	0.550487
scl6_TAPs	Polr2h	Zywitza et al., 2018	ENSMUSG00000021018	245841	-0.590378	3.45465	0.0585086
scl6_TAPs	C1qbp	Zywitza et al., 2018	ENSMUSG00000018446	12261	-0.353411	7.16305	0.0167816
scl6_TAPs	Eif3i	Zywitza et al., 2018	ENSMUSG00000028798	54709	-0.0928207	7.55553	0.582706
scl6_TAPs	Rpl4	Zywitza et al., 2018	ENSMUSG00000032399	67891	-0.20725	9.77048	0.051959
scl6_TAPs	Pomp	Zywitza et al., 2018	ENSMUSG00000029649	66537	0.413367	9.18462	7.48073e-05
scl6_TAPs	Larp7	Zywitza et al., 2018	ENSMUSG00000027968	28036	-0.242216	7.52105	0.026337
scl6_TAPs	Eif3d	Zywitza et al., 2018	ENSMUSG00000016554	55944	-0.104357	7.70296	0.359658
scl6_TAPs	Phf5a	Zywitza et al., 2018	ENSMUSG00000061360	68479	-0.111613	7.87772	0.325859
scl6_TAPs	Rfc1	Zywitza et al., 2018	ENSMUSG00000029191	19687	-0.0333163	8.01362	0.81666
scl6_TAPs	Rpl18	Zywitza et al., 2018	ENSMUSG00000059070	19899	-0.217966	9.04216	0.00818504
scl6_TAPs	Hmg20b	Zywitza et al., 2018	ENSMUSG00000020232	15353	-0.289448	7.87494	0.0212426
scl6_TAPs	Wdr89	Zywitza et al., 2018	ENSMUSG00000045690	72338	0.0881995	6.53492	0.560194
scl6_TAPs	Adh5	Zywitza et al., 2018	ENSMUSG00000028138	11532	-0.0810269	6.31579	0.625025
scl6_TAPs	Rps13	Zywitza et al., 2018	ENSMUSG00000090862	68052	-0.204284	9.87527	0.0126924
scl6_TAPs	Mrpl42	Zywitza et al., 2018	ENSMUSG00000062981	67270	-0.576371	6.89011	2.86672e-05
scl6_TAPs	Rbm8a	Zywitza et al., 2018	ENSMUSG00000038374	60365	-0.248319	8.46563	0.0260052
scl6_TAPs	Rplp0	Zywitza et al., 2018	ENSMUSG00000067274	11837	-0.0878007	9.43353	0.353018
scl6_TAPs	Pdap1	Zywitza et al., 2018	ENSMUSG00000029623	231887	0.0603587	9.47152	0.635131
scl6_TAPs	Cenpk	Zywitza et al., 2018	ENSMUSG00000021714	60411	-0.229478	5.26642	0.231887
scl6_TAPs	Lsm6	Zywitza et al., 2018	ENSMUSG00000031683	78651	-0.149563	8.44781	0.186324
scl6_TAPs	Psmb6	Zywitza et al., 2018	ENSMUSG00000018286	19175	-0.0645762	8.27228	0.554207
scl6_TAPs	Mbd3	Zywitza et al., 2018	ENSMUSG00000035478	17192	-0.626992	7.12439	5.28192e-05
scl6_TAPs	Anapc13	Zywitza et al., 2018	ENSMUSG00000035048	69010	-0.133688	6.52548	0.271168
scl6_TAPs	Ndufa10	Zywitza et al., 2018	ENSMUSG00000026260	67273	0.130802	8.423	0.270075
scl6_TAPs	Cct4	Zywitza et al., 2018	ENSMUSG00000007739	12464	-0.208682	6.57913	0.128143
scl6_TAPs	Fip1l1	Zywitza et al., 2018	ENSMUSG00000029227	66899	-0.00585923	7.73938	0.967579
scl6_TAPs	Polr2f	Zywitza et al., 2018	ENSMUSG00000033020	69833	0.0949309	7.20143	0.407999
scl6_TAPs	Elavl1	Zywitza et al., 2018	ENSMUSG00000040028	15568	-0.333188	5.87043	0.0139569
scl6_TAPs	Rpl30	Zywitza et al., 2018	ENSMUSG00000058600	19946	-0.241731	8.42381	0.190461
scl6_TAPs	Spc24	Zywitza et al., 2018	ENSMUSG00000074476	67629	-0.201003	5.55887	0.361347
scl6_TAPs	Bzw1	Zywitza et al., 2018	ENSMUSG00000051223	66882	-0.102087	8.4976	0.322275
scl6_TAPs	Rpl22	Zywitza et al., 2018	ENSMUSG00000028936	19934	-0.193065	8.96794	0.510129
scl6_TAPs	Anp32a	Zywitza et al., 2018	ENSMUSG00000032249	11737	-0.100132	8.48617	0.255971
scl6_TAPs	Psmb1	Zywitza et al., 2018	ENSMUSG00000014769	19170	-0.0347508	8.45626	0.742396
scl6_TAPs	Psmb3	Zywitza et al., 2018	ENSMUSG00000069744	26446	-0.256961	6.98098	0.075635
scl6_TAPs	Calr	Zywitza et al., 2018	ENSMUSG00000003814	12317	0.153204	9.19796	0.155649
scl6_TAPs	Eef1g	Zywitza et al., 2018	ENSMUSG00000071644	67160	-0.166677	8.48639	0.070422
scl6_TAPs	Ost4	Zywitza et al., 2018	ENSMUSG00000038803	67695	0.072119	6.03835	0.876716
scl6_TAPs	Ddx39b	Zywitza et al., 2018	ENSMUSG00000019432	53817	-0.149022	8.2856	0.218354
scl6_TAPs	1810022K09Rik	Zywitza et al., 2018	ENSMUSG00000078784	69126	0.0958698	6.76091	0.502608
scl6_TAPs	Cbx3	Zywitza et al., 2018	ENSMUSG00000029836	12417	-0.137672	8.56263	0.186242
scl6_TAPs	Ppil1	Zywitza et al., 2018	ENSMUSG00000024007	68816	0.0375689	5.71207	0.837699
scl6_TAPs	Rps3a1	Zywitza et al., 2018	ENSMUSG00000028081	20091	-0.324555	7.33285	0.0312355
scl6_TAPs	Krtcap2	Zywitza et al., 2018	ENSMUSG00000042747	66059	0.00130995	8.11583	0.993564
scl6_TAPs	Zfp706	Zywitza et al., 2018	ENSMUSG00000062397	68036	2.45932e-05	7.50642	0.999835
scl6_TAPs	Gm10076	Zywitza et al., 2018	ENSMUSG00000060143		-0.72457	5.05917	0.000320852
scl6_TAPs	Rpsa	Zywitza et al., 2018	ENSMUSG00000032518	16785	-0.229286	9.59245	0.0217568
scl6_TAPs	Cox7c	Zywitza et al., 2018	ENSMUSG00000017778	12867	-0.191101	9.12305	0.629742
scl6_TAPs	Hnrnpu	Zywitza et al., 2018	ENSMUSG00000039630	51810	-0.172668	9.30084	0.0466338
scl6_TAPs	Rpl39	Zywitza et al., 2018	ENSMUSG00000079641	67248	-0.243124	8.12756	0.230831
scl6_TAPs	Cacybp	Zywitza et al., 2018	ENSMUSG00000014226	12301	-0.0465723	7.90563	0.718881
scl6_TAPs	Uchl3	Zywitza et al., 2018	ENSMUSG00000022111	50933	-0.220222	4.85183	0.300377
scl6_TAPs	Eny2	Zywitza et al., 2018	ENSMUSG00000022338	223527	-0.251893	7.4094	0.0156781
scl6_TAPs	Rplp1	Zywitza et al., 2018	ENSMUSG00000007892	56040	-0.0504399	11.5283	0.660256
scl6_TAPs	Cnbp	Zywitza et al., 2018	ENSMUSG00000030057	12785	-0.0856859	7.53983	0.533825
scl6_TAPs	Zfp36l1	Zywitza et al., 2018	ENSMUSG00000021127	12192	0.754951	7.54479	3.77181e-07
scl6_TAPs	Sf3a3	Zywitza et al., 2018	ENSMUSG00000028902	75062	-0.346565	5.56455	0.0110498
scl6_TAPs	Snrpa1	Zywitza et al., 2018	ENSMUSG00000030512	68981	-0.206143	5.52019	0.227759
scl6_TAPs	Psmg4	Zywitza et al., 2018	ENSMUSG00000071451	69666	0.122128	5.60091	0.452158
scl6_TAPs	Hdac1	Zywitza et al., 2018	ENSMUSG00000028800	433759	-0.163427	5.83032	0.372127
scl6_TAPs	Cct3	Zywitza et al., 2018	ENSMUSG00000001416	12462	-0.161666	8.30244	0.0737911
scl6_TAPs	Stip1	Zywitza et al., 2018	ENSMUSG00000024966	20867	-0.227287	7.7251	0.0725965
scl6_TAPs	Eef1d	Zywitza et al., 2018	ENSMUSG00000055762	66656	0.159223	7.75546	0.150309
scl6_TAPs	Pbk	Zywitza et al., 2018	ENSMUSG00000022033	52033	-0.380716	6.08689	0.0408717
scl6_TAPs	Rfc3	Zywitza et al., 2018	ENSMUSG00000033970	69263	-0.293551	6.15099	0.0704597
scl6_TAPs	Ndufc2	Zywitza et al., 2018	ENSMUSG00000030647	68197	-0.163223	9.24776	0.193822
scl6_TAPs	Lsm3	Zywitza et al., 2018	ENSMUSG00000034192	67678	-0.190572	7.10318	0.159836
scl6_TAPs	Hnrnpc	Zywitza et al., 2018	ENSMUSG00000060373	15381	-0.187343	8.82547	0.0846353
scl6_TAPs	Taldo1	Zywitza et al., 2018	ENSMUSG00000025503	21351	0.0680422	7.07827	0.584665
scl6_TAPs	Usp1	Zywitza et al., 2018	ENSMUSG00000028560	230484	-0.299417	7.88324	0.0583872
scl6_TAPs	Nudt21	Zywitza et al., 2018	ENSMUSG00000031754	68219	-0.275816	5.08059	0.183799
scl6_TAPs	Serp1	Zywitza et al., 2018	ENSMUSG00000027808	28146	-0.117904	7.24934	0.211137
scl6_TAPs	Dck	Zywitza et al., 2018	ENSMUSG00000029366	13178	-0.280498	4.76428	0.221112
scl6_TAPs	Pole3	Zywitza et al., 2018	ENSMUSG00000028394	59001	0.0152594	7.02378	0.920794
scl6_TAPs	Psmb4	Zywitza et al., 2018	ENSMUSG00000005779	19172	0.0228477	8.13358	0.853732
scl6_TAPs	H2afj	Zywitza et al., 2018	ENSMUSG00000060032	232440	0.69809	7.22171	3.85806e-06
scl6_TAPs	Timm50	Zywitza et al., 2018	ENSMUSG00000003438	66525	-0.124907	6.23966	0.439559
scl6_TAPs	Nmral1	Zywitza et al., 2018	ENSMUSG00000063445	67824	-0.417342	4.54412	0.0362611
scl6_TAPs	Rpl5	Zywitza et al., 2018	ENSMUSG00000058558	100503670	-0.0778122	7.21097	0.636907
scl6_TAPs	Rps3	Zywitza et al., 2018	ENSMUSG00000030744	27050	-0.206107	9.42691	0.0283276
scl6_TAPs	Hnrnpdl	Zywitza et al., 2018	ENSMUSG00000029328	50926	-0.124755	8.71382	0.190391
scl6_TAPs	Atp5b	Zywitza et al., 2018	ENSMUSG00000025393	11947	-0.7153	9.43088	1.80597e-06
scl6_TAPs	Ssbp1	Zywitza et al., 2018	ENSMUSG00000029911	381760	-0.0727843	5.11439	0.749539
scl6_TAPs	Smc6	Zywitza et al., 2018	ENSMUSG00000020608	67241	-0.0496723	8.16837	0.723438
scl6_TAPs	Rps15	Zywitza et al., 2018	ENSMUSG00000063457	20054	-0.587768	9.65759	2.41862e-06
scl6_TAPs	Uri1	Zywitza et al., 2018	ENSMUSG00000030421	19777	-0.0144581	6.58768	0.917563
scl6_TAPs	Cisd2	Zywitza et al., 2018	ENSMUSG00000028165	67006	-0.115395	6.29259	0.333716
scl6_TAPs	Uqcrb	Zywitza et al., 2018	ENSMUSG00000021520	67530	0.0761216	7.10035	0.706963
scl6_TAPs	Mrpl21	Zywitza et al., 2018	ENSMUSG00000024829	353242	0.100883	5.90426	0.501984
scl6_TAPs	Mtch2	Zywitza et al., 2018	ENSMUSG00000027282	56428	0.0442558	7.84264	0.706975
scl6_TAPs	Rps20	Zywitza et al., 2018	ENSMUSG00000028234	67427	-0.145301	10.887	0.211437
scl6_TAPs	Denr	Zywitza et al., 2018	ENSMUSG00000023106	68184	0.0876229	7.49564	0.487485
scl6_TAPs	Zc3h15	Zywitza et al., 2018	ENSMUSG00000027091	69082	0.0428092	7.8174	0.748674
scl6_TAPs	Cenpm	Zywitza et al., 2018	ENSMUSG00000068101	66570	0.0839722	6.18213	0.705509
scl6_TAPs	Glrx3	Zywitza et al., 2018	ENSMUSG00000031068	30926	0.203773	7.85226	0.0773527
scl6_TAPs	Magoh	Zywitza et al., 2018	ENSMUSG00000028609	17149	-0.465213	5.85248	0.000289853
scl6_TAPs	Miat	Zywitza et al., 2018	ENSMUSG00000097767	330166	0.343348	4.00287	0.640295
scl6_TAPs	2810004N23Rik	Zywitza et al., 2018	ENSMUSG00000031984	66523	-0.00239481	7.66178	0.990441
scl6_TAPs	Mrpl13	Zywitza et al., 2018	ENSMUSG00000022370	68537	-0.261388	5.9937	0.0390855
scl6_TAPs	Rnf168	Zywitza et al., 2018	ENSMUSG00000014074	70238	-0.111957	6.75499	0.336742
scl6_TAPs	Snrpd2	Zywitza et al., 2018	ENSMUSG00000040824	107686	-0.140035	7.30269	0.167916
scl6_TAPs	Fam92a	Zywitza et al., 2018	ENSMUSG00000028218	68099	0.0969892	5.4329	0.5933
scl6_TAPs	Eif3g	Zywitza et al., 2018	ENSMUSG00000070319	53356	-0.131536	7.00703	0.179463
scl6_TAPs	Etf1	Zywitza et al., 2018	ENSMUSG00000024360	225363	-0.136549	7.42412	0.241452
scl6_TAPs	Txnrd1	Zywitza et al., 2018	ENSMUSG00000020250	50493	-0.387303	8.20218	0.00789999
scl6_TAPs	Ddx21	Zywitza et al., 2018	ENSMUSG00000020075	56200	-0.355016	8.97926	0.0288179
scl6_TAPs	Eif3c	Zywitza et al., 2018	ENSMUSG00000030738	56347	-0.0970985	8.95425	0.260028
scl6_TAPs	Psmc4	Zywitza et al., 2018	ENSMUSG00000030603	23996	0.0486119	7.35221	0.730461
scl6_TAPs	Rps19	Zywitza et al., 2018	ENSMUSG00000040952	20085	0.111656	9.81086	0.238535
scl6_TAPs	Ube2d3	Zywitza et al., 2018	ENSMUSG00000078578	66105	-0.131095	8.05001	0.146257
scl6_TAPs	Arpp19	Zywitza et al., 2018	ENSMUSG00000007656	59046	0.0612928	7.53837	0.584318
scl6_TAPs	Gtpbp4	Zywitza et al., 2018	ENSMUSG00000021149	69237	0.0164297	7.6461	0.913914
scl6_TAPs	Rpl31	Zywitza et al., 2018	ENSMUSG00000073702	114641	-0.014384	10.0191	0.920807
scl6_TAPs	Bag1	Zywitza et al., 2018	ENSMUSG00000028416	12017	-0.00725911	6.22156	0.964715
scl6_TAPs	Btg2	Zywitza et al., 2018	ENSMUSG00000020423	12227	0.880971	5.60275	0.000893255
scl6_TAPs	Mrpl34	Zywitza et al., 2018	ENSMUSG00000034880	94065	0.0832193	7.76844	0.529046
scl6_TAPs	Nabp2	Zywitza et al., 2018	ENSMUSG00000025374	69917	-0.691735	5.91066	0.000303785
scl6_TAPs	Arhgdia	Zywitza et al., 2018	ENSMUSG00000025132	192662	0.22673	7.88447	0.1014
scl6_TAPs	Snrpa	Zywitza et al., 2018	ENSMUSG00000061479	53607	-0.246872	5.36585	0.130885
scl6_TAPs	Lsm5	Zywitza et al., 2018	ENSMUSG00000091625	66373	-0.248508	3.81468	0.420063
scl6_TAPs	Cct5	Zywitza et al., 2018	ENSMUSG00000022234	12465	-0.0779523	8.24246	0.479018
scl6_TAPs	Rps12	Zywitza et al., 2018	ENSMUSG00000061983	20042	-0.266751	10.757	0.0548501
scl6_TAPs	Dnaja2	Zywitza et al., 2018	ENSMUSG00000031701	56445	-0.101975	7.37981	0.457205
scl6_TAPs	Pnn	Zywitza et al., 2018	ENSMUSG00000020994	18949	0.016036	7.60652	0.90595
scl6_TAPs	Psmd4	Zywitza et al., 2018	ENSMUSG00000005625	19185	0.0674683	8.65566	0.557338
scl6_TAPs	Gm8186	Zywitza et al., 2018	ENSMUSG00000049124		0.0435905	2.49557	0.951453
scl6_TAPs	Cdk11b	Zywitza et al., 2018	ENSMUSG00000029062	12537	-0.0696359	7.56214	0.809472
scl6_TAPs	Baz1b	Zywitza et al., 2018	ENSMUSG00000002748	22385	-0.00738677	8.3912	0.960094
scl6_TAPs	Phb2	Zywitza et al., 2018	ENSMUSG00000004264	12034	-0.120087	7.72004	0.265621
scl6_TAPs	Ubqln1	Zywitza et al., 2018	ENSMUSG00000005312	56085	-0.181047	7.36199	0.0669816
scl6_TAPs	Tcf3	Zywitza et al., 2018	ENSMUSG00000020167	21423	-0.766605	6.45811	8.18855e-05
scl6_TAPs	U2af2	Zywitza et al., 2018	ENSMUSG00000030435	22185	0.0796886	8.58742	0.394859
scl6_TAPs	Insig1	Zywitza et al., 2018	ENSMUSG00000045294	231070	-0.717522	6.99936	1.24551e-05
scl6_TAPs	Actl6a	Zywitza et al., 2018	ENSMUSG00000027671	56456	-0.367371	6.89977	0.00543401
scl6_TAPs	Dhx9	Zywitza et al., 2018	ENSMUSG00000042699	13211	-0.117496	7.68205	0.239656
scl6_TAPs	Ddx1	Zywitza et al., 2018	ENSMUSG00000037149	104721	-0.190966	7.06158	0.0609565
scl6_TAPs	Dnajc19	Zywitza et al., 2018	ENSMUSG00000027679	67713	0.0672929	4.74077	0.795028
scl6_TAPs	Rps15a	Zywitza et al., 2018	ENSMUSG00000008683	267019	-0.238564	9.59899	0.00297844
scl6_TAPs	Hes5	Zywitza et al., 2018	ENSMUSG00000048001	15208	-0.202348	6.4768	0.727458
scl6_TAPs	Erh	Zywitza et al., 2018	ENSMUSG00000021131	13877	-0.17453	4.68503	0.433752
scl6_TAPs	Myo10	Zywitza et al., 2018	ENSMUSG00000022272	17909	-0.0263938	8.05866	0.887327
scl6_TAPs	Asf1a	Zywitza et al., 2018	ENSMUSG00000019857	66403	-0.643582	5.96825	0.000345275
scl6_TAPs	Mrpl20	Zywitza et al., 2018	ENSMUSG00000029066	66448	-0.15558	6.26538	0.636217
scl6_TAPs	Rps21	Zywitza et al., 2018	ENSMUSG00000039001	66481	-0.0424287	9.97518	0.712028
scl6_TAPs	Tbcb	Zywitza et al., 2018	ENSMUSG00000006095	66411	0.207926	6.74931	0.0495458
scl6_TAPs	Prdx4	Zywitza et al., 2018	ENSMUSG00000025289	53381	-0.085617	5.50022	0.631218
scl6_TAPs	Hsp90b1	Zywitza et al., 2018	ENSMUSG00000020048	22027	-0.412144	9.24704	0.000738015
scl6_TAPs	Cct7	Zywitza et al., 2018	ENSMUSG00000030007	12468	-0.179669	9.16019	0.0468499
scl6_TAPs	Gtf2e2	Zywitza et al., 2018	ENSMUSG00000031585	68153	-0.116275	5.46607	0.50031
scl6_TAPs	Eif4g1	Zywitza et al., 2018	ENSMUSG00000045983	208643	-0.101587	9.50393	0.267282
scl6_TAPs	Cct2	Zywitza et al., 2018	ENSMUSG00000034024	12461	-0.656973	8.16485	2.61284e-06
scl6_TAPs	Zfp664	Zywitza et al., 2018	ENSMUSG00000079215	269704	0.0222022	7.27867	0.855939
scl6_TAPs	Ola1	Zywitza et al., 2018	ENSMUSG00000027108	67059	0.204157	7.64305	0.0267092
scl6_TAPs	Bccip	Zywitza et al., 2018	ENSMUSG00000030983	66165	-0.0473851	5.06807	0.833273
scl6_TAPs	Ncbp2	Zywitza et al., 2018	ENSMUSG00000022774	68092	0.204458	5.88484	0.151209
scl6_TAPs	Bax	Zywitza et al., 2018	ENSMUSG00000003873	12028	0.193988	6.63492	0.253486
scl6_TAPs	Clic4	Zywitza et al., 2018	ENSMUSG00000037242	29876	0.292319	7.97757	0.111424
scl6_TAPs	Cnih4	Zywitza et al., 2018	ENSMUSG00000062169	98417	0.0708036	7.5339	0.563916
scl6_TAPs	Caprin1	Zywitza et al., 2018	ENSMUSG00000027184	53872	-0.0917486	8.08952	0.425041
scl6_TAPs	Fam98b	Zywitza et al., 2018	ENSMUSG00000027349	68215	-0.150869	6.4343	0.23808
scl6_TAPs	Psmd14	Zywitza et al., 2018	ENSMUSG00000026914	59029	-0.149087	6.78157	0.210328
scl6_TAPs	Igsf8	Zywitza et al., 2018	ENSMUSG00000038034	140559	0.173521	6.47976	0.342125
scl6_TAPs	Dnajc15	Zywitza et al., 2018	ENSMUSG00000022013	66148	-0.214967	4.68169	0.322925
scl6_TAPs	Acp1	Zywitza et al., 2018	ENSMUSG00000044573	11431	0.0441205	5.43682	0.835276
scl6_TAPs	Pdia6	Zywitza et al., 2018	ENSMUSG00000020571	71853	0.299371	7.45857	0.00939764
scl6_TAPs	Cenpq	Zywitza et al., 2018	ENSMUSG00000023919	83815	-0.263418	5.64017	0.207439
scl6_TAPs	Insm1	Zywitza et al., 2018	ENSMUSG00000068154	53626	-2.44907	1.92066	0.000444335
scl6_TAPs	Arl2bp	Zywitza et al., 2018	ENSMUSG00000031776	107566	-0.181278	7.2103	0.138083
scl6_TAPs	Rif1	Zywitza et al., 2018	ENSMUSG00000036202	51869	-0.271279	7.54751	0.0523887
scl6_TAPs	Ndufa11	Zywitza et al., 2018	ENSMUSG00000002379	69875	0.216266	7.55562	0.0608406
scl6_TAPs	Psma3	Zywitza et al., 2018	ENSMUSG00000060073	19167	-0.0671686	6.65517	0.627548
scl6_TAPs	Rexo2	Zywitza et al., 2018	ENSMUSG00000032026	104444	0.558194	7.8152	9.9855e-06
scl6_TAPs	Trim37	Zywitza et al., 2018	ENSMUSG00000018548	68729	0.0821722	7.90842	0.524806
scl6_TAPs	Ctnnb1	Zywitza et al., 2018	ENSMUSG00000006932	12387	-0.0429776	9.16321	0.715449
scl6_TAPs	Strap	Zywitza et al., 2018	ENSMUSG00000030224	20901	-0.237653	7.2744	0.0561547
scl6_TAPs	Sf3b4	Zywitza et al., 2018	ENSMUSG00000068856	107701	-0.448376	5.59747	0.000860779
scl6_TAPs	Srrt	Zywitza et al., 2018	ENSMUSG00000037364	83701	0.0312967	7.7858	0.828455
scl6_TAPs	Tle1	Zywitza et al., 2018	ENSMUSG00000008305	21885	0.0132675	4.76823	0.965628
scl6_TAPs	Dcakd	Zywitza et al., 2018	ENSMUSG00000020935	68087	-0.136045	6.58676	0.323659
scl6_TAPs	Clns1a	Zywitza et al., 2018	ENSMUSG00000025439	12729	-0.206774	6.62891	0.0590705
scl6_TAPs	Gspt1	Zywitza et al., 2018	ENSMUSG00000062203	14852	-0.0529558	7.57025	0.669369
scl6_TAPs	Pkig	Zywitza et al., 2018	ENSMUSG00000035268	18769	-0.301937	5.26727	0.132098
scl6_TAPs	Xpo1	Zywitza et al., 2018	ENSMUSG00000020290	103573	-0.0483651	7.44679	0.682894
scl6_TAPs	Mrpl28	Zywitza et al., 2018	ENSMUSG00000024181	68611	-0.0472463	6.32989	0.770214
scl6_TAPs	Ndufb6	Zywitza et al., 2018	ENSMUSG00000071014	230075	-0.068991	6.48827	0.731342
scl6_TAPs	Kpnb1	Zywitza et al., 2018	ENSMUSG00000001440	16211	-0.243751	7.46801	0.0183534
scl6_TAPs	Ube2k	Zywitza et al., 2018	ENSMUSG00000029203	53323	-0.164607	8.04184	0.0630734
scl6_TAPs	Stub1	Zywitza et al., 2018	ENSMUSG00000039615	56424	0.0295316	8.09563	0.854594
scl6_TAPs	Txnl4a	Zywitza et al., 2018	ENSMUSG00000057130	27366	0.190327	5.34865	0.253995
scl6_TAPs	Cdc42se2	Zywitza et al., 2018	ENSMUSG00000052298	72729	-0.371856	6.80487	0.00793635
scl6_TAPs	Gng5	Zywitza et al., 2018	ENSMUSG00000068523	14707	-0.292983	4.16464	0.312351
scl6_TAPs	Cetn2	Zywitza et al., 2018	ENSMUSG00000031347	26370	-0.131387	7.24546	0.198326
scl6_TAPs	Lsm8	Zywitza et al., 2018	ENSMUSG00000044155	76522	-0.234214	6.01749	0.207707
scl6_TAPs	Snrpb2	Zywitza et al., 2018	ENSMUSG00000008333	20639	-0.216853	8.11248	0.0284204
scl6_TAPs	Cul1	Zywitza et al., 2018	ENSMUSG00000029686	26965	-0.135172	7.01288	0.193194
scl6_TAPs	Sdhd	Zywitza et al., 2018	ENSMUSG00000000171	66925	-0.289502	4.42455	0.544491
scl6_TAPs	March5	Zywitza et al., 2018	ENSMUSG00000023307	69104	0.17997	5.95407	0.177503
scl6_TAPs	Exosc8	Zywitza et al., 2018	ENSMUSG00000027752	69639	-0.315748	6.18854	0.0299051
scl6_TAPs	Rpl7l1	Zywitza et al., 2018	ENSMUSG00000063888	66229	-0.16925	6.45096	0.110924
scl6_TAPs	Drg1	Zywitza et al., 2018	ENSMUSG00000020457	13494	-0.119524	5.79976	0.414575
scl6_TAPs	Sae1	Zywitza et al., 2018	ENSMUSG00000052833	56459	-0.0420898	9.07324	0.798005
scl6_TAPs	Psmd1	Zywitza et al., 2018	ENSMUSG00000026229	70247	0.0179914	8.52339	0.899609
scl6_TAPs	Rnaseh2c	Zywitza et al., 2018	ENSMUSG00000024925	68209	-0.102833	6.39998	0.513776
scl6_TAPs	Nsmce1	Zywitza et al., 2018	ENSMUSG00000030750	67711	-0.234596	5.75585	0.150701
scl6_TAPs	Ier2	Zywitza et al., 2018	ENSMUSG00000053560	15936	0.327184	4.52381	0.245453
scl6_TAPs	Abracl	Zywitza et al., 2018	ENSMUSG00000078453	73112	0.439176	2.06854	0.739182
aNSC2_10X	Dek	Kalamakis et al., 2019	ENSMUSG00000021377	110052	-0.164945	9.20861	0.166847
aNSC2_10X	Rrm2	Kalamakis et al., 2019	ENSMUSG00000020649	20135	-0.318836	5.87052	0.108478
aNSC2_10X	Ranbp1	Kalamakis et al., 2019	ENSMUSG00000005732	19385	-0.112687	8.32184	0.290393
aNSC2_10X	Dut	Kalamakis et al., 2019	ENSMUSG00000027203	110074	-0.468241	6.5706	0.00301568
aNSC2_10X	Hist1h2ap	Kalamakis et al., 2019	ENSMUSG00000094777	319171	-0.868424	1.8788	0.248585
aNSC2_10X	Top2a	Kalamakis et al., 2019	ENSMUSG00000020914	21973	-0.217087	10.2177	0.200485
aNSC2_10X	Hells	Kalamakis et al., 2019	ENSMUSG00000025001	15201	-0.326581	6.44877	0.0240915
aNSC2_10X	Slbp	Kalamakis et al., 2019	ENSMUSG00000004642	20492	-0.215074	3.96139	0.466573
aNSC2_10X	Ptma	Kalamakis et al., 2019	ENSMUSG00000026238	19231	0.0688731	10.1281	0.687917
aNSC2_10X	Tcf19	Kalamakis et al., 2019	ENSMUSG00000050410	106795	0.307022	4.67776	0.266265
aNSC2_10X	Sumo2	Kalamakis et al., 2019	ENSMUSG00000020738	170930	0.154659	1.91636	0.868447
aNSC2_10X	Tipin	Kalamakis et al., 2019	ENSMUSG00000032397	66131	-0.316044	5.96791	0.0302307
aNSC2_10X	Esco2	Kalamakis et al., 2019	ENSMUSG00000022034	71988	-0.315062	4.58889	0.29621
aNSC2_10X	Anp32b	Kalamakis et al., 2019	ENSMUSG00000028333	67628	-0.0653989	9.21684	0.66277
aNSC2_10X	Dtl	Kalamakis et al., 2019	ENSMUSG00000037474	76843	-0.0808705	5.61315	0.757536
aNSC2_10X	Neil3	Kalamakis et al., 2019	ENSMUSG00000039396	234258	-0.735126	3.01246	0.05113
aNSC2_10X	Clspn	Kalamakis et al., 2019	ENSMUSG00000042489	269582	-0.142566	6.56031	0.334009
aNSC2_10X	Pcna	Kalamakis et al., 2019	ENSMUSG00000027342	18538	-0.108008	6.7565	0.497617
aNSC2_10X	Tuba1b	Kalamakis et al., 2019	ENSMUSG00000023004	22143	0.129032	10.158	0.392352
aNSC2_10X	Tyms	Kalamakis et al., 2019	ENSMUSG00000025747	22171	-0.151756	5.298	0.391734
aNSC2_10X	Lig1	Kalamakis et al., 2019	ENSMUSG00000056394	16881	-0.0954386	9.45305	0.596609
aNSC2_10X	Rad51ap1	Kalamakis et al., 2019	ENSMUSG00000030346	19362	-0.474575	5.43332	0.00682358
aNSC2_10X	Ybx1	Kalamakis et al., 2019	ENSMUSG00000028639	22608	-0.121607	10.5707	0.208209
aNSC2_10X	H2afz	Kalamakis et al., 2019	ENSMUSG00000037894	51788	-0.299729	7.35147	0.0127385
aNSC2_10X	Tk1	Kalamakis et al., 2019	ENSMUSG00000025574	21877	0.388842	6.93472	0.041883
aNSC2_10X	Dhfr	Kalamakis et al., 2019	ENSMUSG00000021707	13361	-0.231646	6.40502	0.154785
aNSC2_10X	Hmgb1	Kalamakis et al., 2019	ENSMUSG00000066551	15289	-0.116419	8.50129	0.336488
aNSC2_10X	Zfp367	Kalamakis et al., 2019	ENSMUSG00000044934	238673	-0.165622	4.41509	0.667058
aNSC2_10X	Smc2	Kalamakis et al., 2019	ENSMUSG00000028312	14211	-0.180604	8.47102	0.213875
aNSC2_10X	Hist1h1b	Kalamakis et al., 2019	ENSMUSG00000058773	56702	-0.643003	5.38306	0.00323411
aNSC2_10X	Ccna2	Kalamakis et al., 2019	ENSMUSG00000027715	12428	-0.62288	6.04594	0.00483193
aNSC2_10X	Hmgb2	Kalamakis et al., 2019	ENSMUSG00000054717	97165	-0.60508	8.36204	0.000185974
aNSC2_10X	Pbk	Kalamakis et al., 2019	ENSMUSG00000022033	52033	-0.380716	6.08689	0.0408717
aNSC2_10X	Atad2	Kalamakis et al., 2019	ENSMUSG00000022360	70472	-0.265812	7.04457	0.0797306
aNSC2_10X	Hmgn1	Kalamakis et al., 2019	ENSMUSG00000040681	15312	-0.0920363	9.15311	0.311014
aNSC2_10X	Hmgn2	Kalamakis et al., 2019	ENSMUSG00000003038	15331	0.097338	4.5994	0.782138
aNSC2_10X	Lsm2	Kalamakis et al., 2019	ENSMUSG00000007050	27756	-0.246619	6.29068	0.105438
aNSC2_10X	Cdca5	Kalamakis et al., 2019	ENSMUSG00000024791	67849	-0.252805	4.52887	0.321178
aNSC2_10X	Ran	Kalamakis et al., 2019	ENSMUSG00000029430	19384	-0.0921457	8.51051	0.613122
aNSC2_10X	Ncapg2	Kalamakis et al., 2019	ENSMUSG00000042029	76044	0.0456977	5.46091	0.854824
aNSC2_10X	Dctpp1	Kalamakis et al., 2019	ENSMUSG00000042462	66422	-0.192302	6.55753	0.19373
aNSC2_10X	Nasp	Kalamakis et al., 2019	ENSMUSG00000028693	50927	-0.349744	8.22287	0.0148355
aNSC2_10X	Spc25	Kalamakis et al., 2019	ENSMUSG00000005233	66442	0.0595468	7.24309	0.779195
aNSC2_10X	Hnrnpab	Kalamakis et al., 2019	ENSMUSG00000020358	15384	-0.30493	9.35022	0.000815808
aNSC2_10X	Dnajc9	Kalamakis et al., 2019	ENSMUSG00000021811	108671	0.0381521	7.04572	0.797735
aNSC2_10X	Mcm6	Kalamakis et al., 2019	ENSMUSG00000026355	17219	-0.193637	6.57819	0.35098
aNSC2_10X	Uhrf1	Kalamakis et al., 2019	ENSMUSG00000001228	18140	-0.459993	5.50882	0.0453841
aNSC2_10X	E2f1	Kalamakis et al., 2019	ENSMUSG00000027490	13555	0.0950214	5.42091	0.646111
aNSC2_10X	H2afx	Kalamakis et al., 2019	ENSMUSG00000049932	15270	-0.167764	7.07116	0.335608
aNSC2_10X	Usp1	Kalamakis et al., 2019	ENSMUSG00000028560	230484	-0.299417	7.88324	0.0583872
aNSC2_10X	Tpm4	Kalamakis et al., 2019	ENSMUSG00000031799	326618	-0.526578	7.88301	0.000430222
aNSC2_10X	Prc1	Kalamakis et al., 2019	ENSMUSG00000038943	233406	-0.0413579	7.96062	0.855035
aNSC2_10X	Cdk6	Kalamakis et al., 2019	ENSMUSG00000040274	12571	0.0145723	3.80927	0.974963
aNSC2_10X	Gmnn	Kalamakis et al., 2019	ENSMUSG00000006715	57441	-0.317239	4.22459	0.206467
aNSC2_10X	Mki67	Kalamakis et al., 2019	ENSMUSG00000031004	17345	-0.125842	8.62111	0.403809
aNSC2_10X	Mthfd2	Kalamakis et al., 2019	ENSMUSG00000005667	17768	-0.413542	6.63781	0.0333093
aNSC2_10X	Lsm5	Kalamakis et al., 2019	ENSMUSG00000091625	66373	-0.248508	3.81468	0.420063
aNSC2_10X	Dnmt1	Kalamakis et al., 2019	ENSMUSG00000004099	13433	0.161355	7.95024	0.201183
aNSC2_10X	Rpa2	Kalamakis et al., 2019	ENSMUSG00000028884	19891	-0.0381082	7.76578	0.828722
aNSC2_10X	Cenpw	Kalamakis et al., 2019	ENSMUSG00000075266	66311	-0.183774	6.18631	0.329311
aNSC2_10X	Cdk4	Kalamakis et al., 2019	ENSMUSG00000006728	12567	-0.821738	7.84801	2.3839e-06
aNSC2_10X	Birc5	Kalamakis et al., 2019	ENSMUSG00000017716	11799	0.366238	7.53446	0.0456759
aNSC2_10X	Spc24	Kalamakis et al., 2019	ENSMUSG00000074476	67629	-0.201003	5.55887	0.361347
aNSC2_10X	Cdc6	Kalamakis et al., 2019	ENSMUSG00000017499	23834	-0.19751	4.80395	0.455113
aNSC2_10X	Cenph	Kalamakis et al., 2019	ENSMUSG00000045273	26886	-0.0566448	6.1696	0.81666
aNSC2_10X	E2f8	Kalamakis et al., 2019	ENSMUSG00000046179	108961	-0.168336	4.9195	0.465628
aNSC2_10X	Mybl2	Kalamakis et al., 2019	ENSMUSG00000017861	17865	-0.206403	3.87314	0.543333
aNSC2_10X	Cenpu	Kalamakis et al., 2019	ENSMUSG00000031629	71876	-0.430515	4.01268	0.100706
aNSC2_10X	Hnrnpd	Kalamakis et al., 2019	ENSMUSG00000000568	11991	-0.231329	8.31908	0.0279723
aNSC2_10X	Nt5dc2	Kalamakis et al., 2019	ENSMUSG00000071547	70021	-0.017035	7.54591	0.933499
aNSC2_10X	Siva1	Kalamakis et al., 2019	ENSMUSG00000064326	30954	0.499088	5.7124	0.00226963
aNSC2_10X	Smc4	Kalamakis et al., 2019	ENSMUSG00000034349	70099	-0.548864	8.59113	2.86529e-05
aNSC2_10X	Ncapd2	Kalamakis et al., 2019	ENSMUSG00000038252	68298	-0.175866	8.02309	0.268314
aNSC2_10X	Ezh2	Kalamakis et al., 2019	ENSMUSG00000029687	14056	-0.210113	8.41808	0.0806099
aNSC2_10X	Wdr76	Kalamakis et al., 2019	ENSMUSG00000027242	241627	-0.556512	4.80634	0.00424298
aNSC2_10X	Nusap1	Kalamakis et al., 2019	ENSMUSG00000027306	108907	-0.240872	7.39857	0.101339
aNSC2_10X	Rbm3	Kalamakis et al., 2019	ENSMUSG00000031167	19652	-0.25273	4.52295	0.292527
aNSC2_10X	Erh	Kalamakis et al., 2019	ENSMUSG00000021131	13877	-0.17453	4.68503	0.433752
aNSC2_10X	Lmnb1	Kalamakis et al., 2019	ENSMUSG00000024590	16906	-0.47733	8.64717	0.00423921
aNSC2_10X	Rpl41	Kalamakis et al., 2019	ENSMUSG00000093674	67945	-0.69089	9.40446	2.58699e-06
aNSC2_10X	Cenpm	Kalamakis et al., 2019	ENSMUSG00000068101	66570	0.0839722	6.18213	0.705509
aNSC2_10X	Hat1	Kalamakis et al., 2019	ENSMUSG00000027018	107435	-0.203627	5.53098	0.263422
aNSC2_10X	Tmpo	Kalamakis et al., 2019	ENSMUSG00000019961	21917	-1.10784	7.5381	3.90178e-07
aNSC2_10X	Cks1b	Kalamakis et al., 2019	ENSMUSG00000028044	54124	-0.401483	6.93952	0.0230097
aNSC2_10X	Ube2s	Kalamakis et al., 2019	ENSMUSG00000060860	77891	-0.686896	3.91832	0.0167816
aNSC2_10X	Set	Kalamakis et al., 2019	ENSMUSG00000054766	56086	-0.196827	8.94931	0.0449834
aNSC2_10X	Cdca8	Kalamakis et al., 2019	ENSMUSG00000028873	52276	-0.253814	7.56632	0.086967
aNSC2_10X	Ccne2	Kalamakis et al., 2019	ENSMUSG00000028212	12448	-0.242852	5.844	0.214638
aNSC2_10X	Ube2i	Kalamakis et al., 2019	ENSMUSG00000015120	22196	-0.0879182	5.19084	0.757211
aNSC2_10X	Smc6	Kalamakis et al., 2019	ENSMUSG00000020608	67241	-0.0496723	8.16837	0.723438
aNSC2_10X	Nap1l1	Kalamakis et al., 2019	ENSMUSG00000058799	53605	-0.403456	10.1208	0.000307151
aNSC2_10X	Fen1	Kalamakis et al., 2019	ENSMUSG00000024742	14156	-0.528066	5.16156	0.0083047
aNSC2_10X	Fbxo5	Kalamakis et al., 2019	ENSMUSG00000019773	67141	-0.647336	5.26427	0.00423332
aNSC2_10X	Snrpf	Kalamakis et al., 2019	ENSMUSG00000020018	69878	-1.13704	5.93716	1.00267e-07
aNSC2_10X	Aurkb	Kalamakis et al., 2019	ENSMUSG00000020897	20877	-0.607519	3.81005	0.0361456
aNSC2_10X	Srsf2	Kalamakis et al., 2019	ENSMUSG00000034120	20382	-0.162723	8.5153	0.171212
aNSC2_10X	Lyar	Kalamakis et al., 2019	ENSMUSG00000067367	17089	-0.424968	6.76328	0.000282904
aNSC2_10X	Mcm3	Kalamakis et al., 2019	ENSMUSG00000041859	17215	-0.0608256	7.85947	0.780474
aNSC2_10X	Chaf1b	Kalamakis et al., 2019	ENSMUSG00000022945	110749	-0.165838	5.37628	0.405598
aNSC2_10X	Chaf1a	Kalamakis et al., 2019	ENSMUSG00000002835	27221	-0.282171	6.04002	0.111784
aNSC2_10X	Alyref	Kalamakis et al., 2019	ENSMUSG00000025134	21681	-0.0901301	7.35555	0.608546
aNSC2_10X	H2afv	Kalamakis et al., 2019	ENSMUSG00000041126	77605	-0.511434	8.45298	4.9168e-05
aNSC2_10X	Cenpk	Kalamakis et al., 2019	ENSMUSG00000021714	60411	-0.229478	5.26642	0.231887
aNSC2_10X	Dbf4	Kalamakis et al., 2019	ENSMUSG00000002297	27214	-0.186476	6.70223	0.234546
aNSC2_10X	Rfc4	Kalamakis et al., 2019	ENSMUSG00000022881	106344	-0.335646	4.52241	0.107706
aNSC2_10X	Snrpg	Kalamakis et al., 2019	ENSMUSG00000057278	68011	-0.270761	6.7893	0.0612407
aNSC2_10X	Fam111a	Kalamakis et al., 2019	ENSMUSG00000024691	107373	-0.26732	6.64601	0.109474
aNSC2_10X	Cks2	Kalamakis et al., 2019	ENSMUSG00000062248	66197	-0.440892	3.33923	0.20581
aNSC2_10X	Odc1	Kalamakis et al., 2019	ENSMUSG00000011179	18263	0.171216	4.61448	0.461713
aNSC2_10X	Rad54l	Kalamakis et al., 2019	ENSMUSG00000028702	19366	-0.364244	4.82802	0.194436
aNSC2_10X	Rrm1	Kalamakis et al., 2019	ENSMUSG00000030978	20133	-0.209795	7.50796	0.109617
aNSC2_10X	Aunip	Kalamakis et al., 2019	ENSMUSG00000078521	69885	0.200781	3.99416	0.608331
aNSC2_10X	Plk4	Kalamakis et al., 2019	ENSMUSG00000025758	20873	-0.503286	5.02296	0.00538722
aNSC2_10X	Incenp	Kalamakis et al., 2019	ENSMUSG00000024660	16319	-0.0734263	7.63998	0.731342
aNSC2_10X	Cdt1	Kalamakis et al., 2019	ENSMUSG00000006585	67177	-0.0788823	5.48496	0.673483
aNSC2_10X	Rpa3	Kalamakis et al., 2019	ENSMUSG00000012483	68240	-0.680046	2.81326	0.109173
aNSC2_10X	Cdca7	Kalamakis et al., 2019	ENSMUSG00000055612	66953	-0.567902	5.14845	0.010749
aNSC2_10X	Asf1b	Kalamakis et al., 2019	ENSMUSG00000005470	66929	-0.404795	4.20181	0.12039
aNSC2_10X	Cenpq	Kalamakis et al., 2019	ENSMUSG00000023919	83815	-0.263418	5.64017	0.207439
aNSC2_10X	Mis18a	Kalamakis et al., 2019	ENSMUSG00000022978	66578	-0.143265	3.98028	0.722631
aNSC2_10X	Gm10282	Kalamakis et al., 2019	ENSMUSG00000070713		-0.674306	1.53971	0.521663
aNSC2_10X	Kif11	Kalamakis et al., 2019	ENSMUSG00000012443	16551	-0.322433	6.06084	0.0334875
aNSC2_10X	Pdap1	Kalamakis et al., 2019	ENSMUSG00000029623	231887	0.0603587	9.47152	0.635131
aNSC2_10X	Psmc3ip	Kalamakis et al., 2019	ENSMUSG00000019303	19183	-0.0722741	3.98775	0.834701
aNSC2_10X	Tpx2	Kalamakis et al., 2019	ENSMUSG00000027469	72119	-0.228758	7.86057	0.129231
aNSC2_10X	Wdhd1	Kalamakis et al., 2019	ENSMUSG00000037572	218973	-0.326038	5.2797	0.0846926
aNSC2_10X	Ncapd3	Kalamakis et al., 2019	ENSMUSG00000035024	78658	-0.295766	5.33825	0.0606811
aNSC2_10X	Cdc45	Kalamakis et al., 2019	ENSMUSG00000000028	12544	-0.659107	4.3366	0.0059843
aNSC2_10X	Rad51	Kalamakis et al., 2019	ENSMUSG00000027323	19361	-0.223888	4.8721	0.334342
aNSC2_10X	Skp2	Kalamakis et al., 2019	ENSMUSG00000054115	27401	-0.895597	4.89481	0.000102969
aNSC2_10X	Snrpe	Kalamakis et al., 2019	ENSMUSG00000090553	20643	-0.0219205	7.02646	0.923659
aNSC2_10X	Hint1	Kalamakis et al., 2019	ENSMUSG00000020267	15254	0.132221	9.24895	0.197021
aNSC2_10X	Tex30	Kalamakis et al., 2019	ENSMUSG00000026049	75623	-0.332521	3.92328	0.294944
aNSC2_10X	Psip1	Kalamakis et al., 2019	ENSMUSG00000028484	101739	-0.204483	9.13476	0.0373137
aNSC2_10X	Lsm3	Kalamakis et al., 2019	ENSMUSG00000034192	67678	-0.190572	7.10318	0.159836
aNSC2_10X	Dtymk	Kalamakis et al., 2019	ENSMUSG00000026281	21915	-0.191253	5.3151	0.331498
aNSC2_10X	Smarca5	Kalamakis et al., 2019	ENSMUSG00000031715	93762	-0.20079	8.11579	0.0275204
aNSC2_10X	Mad2l1	Kalamakis et al., 2019	ENSMUSG00000029910	56150	-0.533786	4.93013	0.0356057
aNSC2_10X	Pmf1	Kalamakis et al., 2019	ENSMUSG00000028066	67037	-0.276585	7.11165	0.094881
aNSC2_10X	E2f2	Kalamakis et al., 2019	ENSMUSG00000018983	242705	0.271744	5.2988	0.16551
aNSC2_10X	Rbbp8	Kalamakis et al., 2019	ENSMUSG00000041238	225182	-0.231468	5.79011	0.126467
aNSC2_10X	Calm2	Kalamakis et al., 2019	ENSMUSG00000036438	12314	0.17253	9.67611	0.0734457
aNSC2_10X	Stmn1	Kalamakis et al., 2019	ENSMUSG00000028832	16765	0.55236	8.11934	0.0013959
aNSC2_10X	Nme1	Kalamakis et al., 2019	ENSMUSG00000037601	18102	0.0344938	8.07579	0.761404
aNSC2_10X	Dck	Kalamakis et al., 2019	ENSMUSG00000029366	13178	-0.280498	4.76428	0.221112
aNSC2_10X	Abracl	Kalamakis et al., 2019	ENSMUSG00000078453	73112	0.439176	2.06854	0.739182
aNSC2_10X	Topbp1	Kalamakis et al., 2019	ENSMUSG00000032555	235559	-0.192885	6.48875	0.169605
aNSC2_10X	Dlx2	Kalamakis et al., 2019	ENSMUSG00000023391	13392	-1.42513	2.82312	0.00190549
aNSC2_10X	Exo1	Kalamakis et al., 2019	ENSMUSG00000039748	26909	-0.133948	4.65334	0.622904
aNSC2_10X	E2f7	Kalamakis et al., 2019	ENSMUSG00000020185	52679	-0.888048	4.4027	0.00633592
aNSC2_10X	Cdk2	Kalamakis et al., 2019	ENSMUSG00000025358	12566	-0.79794	5.63156	0.000186765
aNSC2_10X	Mms22l	Kalamakis et al., 2019	ENSMUSG00000045751	212377	0.00145951	4.79965	0.99625
aNSC2_10X	Ccne1	Kalamakis et al., 2019	ENSMUSG00000002068	12447	0.136941	4.64298	0.617503
aNSC2_10X	Siah1b	Kalamakis et al., 2019	ENSMUSG00000040749	20438	0.0359179	5.30293	0.881917
aNSC2_10X	Racgap1	Kalamakis et al., 2019	ENSMUSG00000023015	26934	-0.187643	7.10295	0.348254
aNSC2_10X	Rps27l	Kalamakis et al., 2019	ENSMUSG00000036781	67941	-0.0296253	7.94767	0.800654
aNSC2_10X	Raly	Kalamakis et al., 2019	ENSMUSG00000027593	19383	-0.355057	4.53559	0.11572
aNSC2_10X	Gm10076	Kalamakis et al., 2019	ENSMUSG00000060143		-0.72457	5.05917	0.000320852
aNSC2_10X	Mcm5	Kalamakis et al., 2019	ENSMUSG00000005410	17218	-0.263393	6.84271	0.114676
aNSC2_10X	Cdca3	Kalamakis et al., 2019	ENSMUSG00000023505	14793	-0.208565	6.48322	0.183286
aNSC2_10X	Cdkn2c	Kalamakis et al., 2019	ENSMUSG00000028551	12580	-0.26017	5.77697	0.0748025
aNSC2_10X	Nell2	Kalamakis et al., 2019	ENSMUSG00000022454	54003	-1.14079	6.87676	4.11126e-07
aNSC2_10X	Tubb5	Kalamakis et al., 2019	ENSMUSG00000001525	22154	-0.0125911	10.7373	0.937567
aNSC2_10X	Hmgb3	Kalamakis et al., 2019	ENSMUSG00000015217	15354	-0.675778	7.45656	0.000467214
aNSC2_10X	Apitd1	Kalamakis et al., 2019	ENSMUSG00000073705	69928	-0.191501	4.81954	0.678223
aNSC2_10X	Bard1	Kalamakis et al., 2019	ENSMUSG00000026196	12021	-0.215911	3.42192	0.576011
aNSC2_10X	Gm8186	Kalamakis et al., 2019	ENSMUSG00000049124		0.0435905	2.49557	0.951453
aNSC2_10X	Lsm4	Kalamakis et al., 2019	ENSMUSG00000031848	50783	-0.324364	7.29015	0.00346844
aNSC2_10X	Ccnd2	Kalamakis et al., 2019	ENSMUSG00000000184	12444	0.323265	11.7849	0.0126078
aNSC2_10X	Insm1	Kalamakis et al., 2019	ENSMUSG00000068154	53626	-2.44907	1.92066	0.000444335
aNSC2_10X	Ube2t	Kalamakis et al., 2019	ENSMUSG00000026429	67196	-0.148672	3.2539	0.736768
aNSC2_10X	Hnrnpa3	Kalamakis et al., 2019	ENSMUSG00000059005	229279	-0.202859	7.83696	0.116786
aNSC2_10X	Timeless	Kalamakis et al., 2019	ENSMUSG00000039994	21853	-1.00556	6.13302	7.97013e-06
aNSC2_10X	Atad5	Kalamakis et al., 2019	ENSMUSG00000017550	237877	-0.651819	5.56455	4.48604e-05
aNSC2_10X	Mis18bp1	Kalamakis et al., 2019	ENSMUSG00000047534	217653	-0.185647	6.64958	0.217096
aNSC2_10X	Dlx1	Kalamakis et al., 2019	ENSMUSG00000041911	13390	-0.995573	3.59544	0.00146474
aNSC2_10X	Hist1h2ae	Kalamakis et al., 2019	ENSMUSG00000069272	319166	-0.361257	5.20782	0.0460538
aNSC2_10X	Ticrr	Kalamakis et al., 2019	ENSMUSG00000046591	77011	-0.436297	3.77947	0.204269
aNSC2_10X	H3f3a	Kalamakis et al., 2019	ENSMUSG00000060743	15078	-0.162913	4.6989	0.460097
aNSC2_10X	H2afy	Kalamakis et al., 2019	ENSMUSG00000015937	26914	-0.366759	8.63109	0.000598581
aNSC2_10X	H3f3b	Kalamakis et al., 2019	ENSMUSG00000016559	15081	0.0565412	8.61321	0.799395
aNSC2_10X	Cdca4	Kalamakis et al., 2019	ENSMUSG00000047832	71963	-0.360583	4.85949	0.0428392
aNSC2_10X	Mxd3	Kalamakis et al., 2019	ENSMUSG00000021485	17121	-0.0838097	4.4875	0.788437
aNSC2_10X	Hist1h1e	Kalamakis et al., 2019	ENSMUSG00000051627	50709	-0.623245	7.84412	0.00401615
aNSC2_10X	Eif5a	Kalamakis et al., 2019	ENSMUSG00000078812	276770	-0.171424	8.91907	0.230558
aNSC2_10X	Mcm2	Kalamakis et al., 2019	ENSMUSG00000002870	17216	-0.348486	6.38751	0.105438
aNSC2_10X	Pak3	Kalamakis et al., 2019	ENSMUSG00000031284	18481	-0.184941	4.30302	0.657307
aNSC2_10X	Mcm4	Kalamakis et al., 2019	ENSMUSG00000022673	17217	-0.511611	5.94552	0.0173609
aNSC2_10X	Atp5g2	Kalamakis et al., 2019	ENSMUSG00000062683	67942	-0.345324	3.06595	0.41071
aNSC2_10X	Ppp1cc	Kalamakis et al., 2019	ENSMUSG00000004455	19047	0.247528	3.60735	0.469522
aNSC2_10X	Lsm8	Kalamakis et al., 2019	ENSMUSG00000044155	76522	-0.234214	6.01749	0.207707
aNSC2_10X	Rfc1	Kalamakis et al., 2019	ENSMUSG00000029191	19687	-0.0333163	8.01362	0.81666
aNSC2_10X	Gins2	Kalamakis et al., 2019	ENSMUSG00000031821	272551	-0.285294	4.91699	0.241605
aNSC2_10X	Ssrp1	Kalamakis et al., 2019	ENSMUSG00000027067	20833	-0.0741216	8.54083	0.46754
aNSC2_10X	Npm1	Kalamakis et al., 2019	ENSMUSG00000057113	18148	-0.000801768	9.87671	0.995776
aNSC2_10X	Baz1b	Kalamakis et al., 2019	ENSMUSG00000002748	22385	-0.00738677	8.3912	0.960094
aNSC2_10X	Mdk	Kalamakis et al., 2019	ENSMUSG00000027239	17242	0.597703	1.78918	0.485646
aNSC2_10X	Hn1l	Kalamakis et al., 2019	ENSMUSG00000024165	52009	0.20806	5.70357	0.132503
aNSC2_10X	Rps26	Kalamakis et al., 2019	ENSMUSG00000025362	27370	-0.396479	11.7978	0.000285171
aNSC2_10X	Rfc3	Kalamakis et al., 2019	ENSMUSG00000033970	69263	-0.293551	6.15099	0.0704597
aNSC2_10X	Nxt1	Kalamakis et al., 2019	ENSMUSG00000036992	56488	-0.579566	4.24673	0.00791684
aNSC2_10X	Shcbp1	Kalamakis et al., 2019	ENSMUSG00000022322	20419	-0.232763	4.60727	0.304111
aNSC2_10X	Cycs	Kalamakis et al., 2019	ENSMUSG00000063694	13063	-0.102893	6.16775	0.487607
aNSC2_10X	Rfc5	Kalamakis et al., 2019	ENSMUSG00000029363	72151	-0.0942737	6.02181	0.669369
aNSC2_10X	Syce2	Kalamakis et al., 2019	ENSMUSG00000003824	71846	-3.18367	3.7034	8.08138e-07
aNSC2_10X	Arpp19	Kalamakis et al., 2019	ENSMUSG00000007656	59046	0.0612928	7.53837	0.584318
aNSC2_10X	Melk	Kalamakis et al., 2019	ENSMUSG00000035683	17279	-0.207673	4.58247	0.354401
aNSC2_10X	Ptges3	Kalamakis et al., 2019	ENSMUSG00000071072	56351	-0.541236	7.93404	4.10632e-05
aNSC2_10X	Pold3	Kalamakis et al., 2019	ENSMUSG00000030726	67967	-0.0983141	5.33917	0.613122
aNSC2_10X	Cdk1	Kalamakis et al., 2019	ENSMUSG00000019942	12534	-0.564137	7.18734	0.00846125
aNSC2_10X	Dnaaf2	Kalamakis et al., 2019	ENSMUSG00000020973	109065	-0.308704	3.93666	0.352909
aNSC2_10X	Prim2	Kalamakis et al., 2019	ENSMUSG00000026134	19076	-0.0892191	4.52646	0.753171
aNSC2_10X	Arl6ip6	Kalamakis et al., 2019	ENSMUSG00000026960	65103	-0.329179	6.21776	0.0319861
aNSC2_10X	Hjurp	Kalamakis et al., 2019	ENSMUSG00000044783	212427	-0.0446568	7.44614	0.829952
aNSC2_10X	Rfc2	Kalamakis et al., 2019	ENSMUSG00000023104	19718	0.0687926	6.38237	0.700443
aNSC2_10X	Snrpd1	Kalamakis et al., 2019	ENSMUSG00000002477	20641	0.00611082	7.68101	0.969647
aNSC2_10X	Rplp1	Kalamakis et al., 2019	ENSMUSG00000007892	56040	-0.0504399	11.5283	0.660256
aNSC2_10X	Clic4	Kalamakis et al., 2019	ENSMUSG00000037242	29876	0.292319	7.97757	0.111424
aNSC2_10X	Mcm10	Kalamakis et al., 2019	ENSMUSG00000026669	70024	-0.336477	5.26799	0.155556
aNSC2_10X	Sumo3	Kalamakis et al., 2019	ENSMUSG00000020265	20610	-0.267087	9.57531	0.0201831
aNSC2_10X	Larp7	Kalamakis et al., 2019	ENSMUSG00000027968	28036	-0.242216	7.52105	0.026337
aNSC2_10X	Cbx3	Kalamakis et al., 2019	ENSMUSG00000029836	12417	-0.137672	8.56263	0.186242
aNSC2_10X	Tmsb4x	Kalamakis et al., 2019	ENSMUSG00000049775	19241	-0.123549	10.9121	0.640113
aNSC2_10X	Pfn1	Kalamakis et al., 2019	ENSMUSG00000018293	18643	-0.387182	4.27783	0.254771
aNSC2_10X	Hirip3	Kalamakis et al., 2019	ENSMUSG00000042606	233876	-0.303884	6.37329	0.063829
aNSC2_10X	Oaz1	Kalamakis et al., 2019	ENSMUSG00000035242	18245	-0.830295	7.40678	3.56188e-07
aNSC2_10X	Naa50	Kalamakis et al., 2019	ENSMUSG00000022698	72117	0.00165128	7.44014	0.991233
aNSC2_10X	Ppil1	Kalamakis et al., 2019	ENSMUSG00000024007	68816	0.0375689	5.71207	0.837699
aNSC2_10X	Ppih	Kalamakis et al., 2019	ENSMUSG00000060288	66101	-0.329434	4.46368	0.127958
aNSC2_10X	Hdgf	Kalamakis et al., 2019	ENSMUSG00000004897	15191	-0.0776679	8.55113	0.555004
aNSC2_10X	Mrpl18	Kalamakis et al., 2019	ENSMUSG00000057388	67681	-0.161989	7.17956	0.119939
aNSC2_10X	Mcm7	Kalamakis et al., 2019	ENSMUSG00000029730	17220	-0.505616	8.47038	0.00545283
aNSC2_10X	Orc6	Kalamakis et al., 2019	ENSMUSG00000031697	56452	-0.486647	5.24228	0.00444204
aNSC2_10X	Orc2	Kalamakis et al., 2019	ENSMUSG00000026037	18393	0.0734542	6.32599	0.651725
aNSC2_10X	Pole3	Kalamakis et al., 2019	ENSMUSG00000028394	59001	0.0152594	7.02378	0.920794
aNSC2_10X	Lbr	Kalamakis et al., 2019	ENSMUSG00000004880	98386	-0.406033	5.99763	0.0206323
aNSC2_10X	Srsf3	Kalamakis et al., 2019	ENSMUSG00000071172	20383	-0.355468	8.08518	0.000645525
aNSC2_10X	Chic2	Kalamakis et al., 2019	ENSMUSG00000029229	74277	-0.5539	5.6766	0.000421564
aNSC2_10X	Pcbp2	Kalamakis et al., 2019	ENSMUSG00000056851	18521	-0.407598	8.19465	7.00878e-05
aNSC2_10X	Kif4	Kalamakis et al., 2019	ENSMUSG00000034311	16571	-0.359226	5.73546	0.0961964
aNSC2_10X	Cdca2	Kalamakis et al., 2019	ENSMUSG00000048922	108912	-0.32589	5.92553	0.121488
aNSC2_10X	Anp32e	Kalamakis et al., 2019	ENSMUSG00000015749	66471	-0.370552	8.22725	0.0021333
aNSC2_10X	Pabpc1	Kalamakis et al., 2019	ENSMUSG00000022283	18458	-0.122811	10.1669	0.135811
aNSC2_10X	Limd2	Kalamakis et al., 2019	ENSMUSG00000040699	67803	-0.262264	5.3488	0.1022
aNSC2_10X	Pbrm1	Kalamakis et al., 2019	ENSMUSG00000042323	66923	-0.290624	8.03069	0.00242521
aNSC2_10X	Smc3	Kalamakis et al., 2019	ENSMUSG00000024974	13006	-0.280062	8.70042	0.00395156
aNSC2_10X	Rps24	Kalamakis et al., 2019	ENSMUSG00000025290	20088	-0.219569	10.4984	0.159739
aNSC2_10X	Nup62	Kalamakis et al., 2019	ENSMUSG00000109511	18226	-0.19045	6.37536	0.186518
aNSC2_10X	Cdc7	Kalamakis et al., 2019	ENSMUSG00000029283	12545	-0.534452	4.64055	0.0152381
aNSC2_10X	Dpy30	Kalamakis et al., 2019	ENSMUSG00000024067	66310	-0.0502791	5.46534	0.834357
aNSC2_10X	Rpsa	Kalamakis et al., 2019	ENSMUSG00000032518	16785	-0.229286	9.59245	0.0217568
aNSC2_10X	Smco4	Kalamakis et al., 2019	ENSMUSG00000058173	170748	0.339816	3.25966	0.372759
aNSC2_10X	Fkbp3	Kalamakis et al., 2019	ENSMUSG00000020949	30795	-0.0810038	7.44428	0.589213
aNSC2_10X	Sms	Kalamakis et al., 2019	ENSMUSG00000071708	20603	-0.556747	7.12803	0.000883963
aNSC2_10X	Rps29	Kalamakis et al., 2019	ENSMUSG00000034892	20090	-0.284082	10.476	0.0017213
aNSC2_10X	Marcksl1	Kalamakis et al., 2019	ENSMUSG00000047945	17357	-0.0927276	7.75457	0.475102
aNSC2_10X	Tcf3	Kalamakis et al., 2019	ENSMUSG00000020167	21423	-0.766605	6.45811	8.18855e-05
aNSC2_10X	4930579G24Rik	Kalamakis et al., 2019	ENSMUSG00000027811	75939	-0.675253	2.05012	0.323384
aNSC2_10X	Suz12	Kalamakis et al., 2019	ENSMUSG00000017548	52615	-0.303919	7.28094	0.0202441
aNSC2_10X	Serbp1	Kalamakis et al., 2019	ENSMUSG00000036371	66870	-0.0348966	10.8893	0.780272
aNSC2_10X	Cbx5	Kalamakis et al., 2019	ENSMUSG00000009575	12419	0.0523679	9.99354	0.664393
aNSC2_10X	Prim1	Kalamakis et al., 2019	ENSMUSG00000025395	19075	-0.521158	5.59784	0.00198876
aNSC2_10X	Pkmyt1	Kalamakis et al., 2019	ENSMUSG00000023908	268930	-0.368824	6.1707	0.0402152
aNSC2_10X	Nfatc2ip	Kalamakis et al., 2019	ENSMUSG00000030722	18020	-0.181807	4.03873	0.539722
aNSC2_10X	Uchl3	Kalamakis et al., 2019	ENSMUSG00000022111	50933	-0.220222	4.85183	0.300377
aNSC2_10X	Cit	Kalamakis et al., 2019	ENSMUSG00000029516	12704	-0.29963	6.47735	0.0750152
aNSC2_10X	Hnrnpdl	Kalamakis et al., 2019	ENSMUSG00000029328	50926	-0.124755	8.71382	0.190391
aNSC2_10X	Ncl	Kalamakis et al., 2019	ENSMUSG00000026234	17975	0.0379017	10.7509	0.771388
aNSC2_10X	Vrk1	Kalamakis et al., 2019	ENSMUSG00000021115	22367	-0.327282	6.11303	0.0292394
aNSC2_10X	Gm10073	Kalamakis et al., 2019	ENSMUSG00000060019		0.0401116	6.72353	0.757536
aNSC2_10X	Rad18	Kalamakis et al., 2019	ENSMUSG00000030254	58186	-0.228651	5.08787	0.232229
aNSC2_10X	Rpl14	Kalamakis et al., 2019	ENSMUSG00000025794	67115	-0.175917	9.97652	0.0782369
aNSC2_10X	Rad21	Kalamakis et al., 2019	ENSMUSG00000022314	19357	-0.178429	8.8233	0.134858
aNSC2_10X	Smarcc1	Kalamakis et al., 2019	ENSMUSG00000032481	20588	0.122228	9.12707	0.303809
aNSC2_10X	Supt16	Kalamakis et al., 2019	ENSMUSG00000035726	114741	-0.164555	8.19005	0.237194
aNSC2_10X	Ung	Kalamakis et al., 2019	ENSMUSG00000029591	22256	-0.456428	5.45761	0.0115493
aNSC2_10X	Rcc1	Kalamakis et al., 2019	ENSMUSG00000028896	100088	-0.447375	5.31848	0.0507255
aNSC2_10X	Nucks1	Kalamakis et al., 2019	ENSMUSG00000026434	98415	0.0874934	10.4495	0.487607
aNSC2_10X	Actl6a	Kalamakis et al., 2019	ENSMUSG00000027671	56456	-0.367371	6.89977	0.00543401
aNSC2_10X	Rnps1	Kalamakis et al., 2019	ENSMUSG00000034681	19826	-0.105733	5.33113	0.668309
aNSC2_10X	Cntln	Kalamakis et al., 2019	ENSMUSG00000038070	338349	-0.522688	6.23018	0.0106915
aNSC2_10X	Gtf2a2	Kalamakis et al., 2019	ENSMUSG00000033543	235459	-0.280435	5.65665	0.0503521
aNSC2_10X	H2afy2	Kalamakis et al., 2019	ENSMUSG00000020086	404634	-0.919142	4.16765	0.000280721
aNSC2_10X	Banf1	Kalamakis et al., 2019	ENSMUSG00000024844	23825	-0.236395	7.9683	0.1477
aNSC2_10X	Rpgrip1	Kalamakis et al., 2019	ENSMUSG00000057132	77945	0.206638	1.7668	0.837037
aNSC2_10X	Snrpb	Kalamakis et al., 2019	ENSMUSG00000027404	20638	-0.418848	7.07409	0.000419457
aNSC2_10X	Lsm6	Kalamakis et al., 2019	ENSMUSG00000031683	78651	-0.149563	8.44781	0.186324
aNSC2_10X	Cdk2ap1	Kalamakis et al., 2019	ENSMUSG00000029394	13445	-0.0502656	8.16213	0.73821
aNSC2_10X	Rps11	Kalamakis et al., 2019	ENSMUSG00000003429	27207	-0.274071	6.99267	0.0716248
aNSC2_10X	Rpl29	Kalamakis et al., 2019	ENSMUSG00000048758	19944	-0.105828	6.64493	0.549826
aNSC2_10X	Rbmx2	Kalamakis et al., 2019	ENSMUSG00000031107	209003	-0.408427	4.76879	0.0483027
aNSC2_10X	Hprt	Kalamakis et al., 2019	ENSMUSG00000025630	15452	-0.29225	4.73742	0.259682
aNSC2_10X	Srsf1	Kalamakis et al., 2019	ENSMUSG00000018379	110809	-0.354289	7.22631	0.0210542
aNSC2_10X	Tra2b	Kalamakis et al., 2019	ENSMUSG00000022858	20462	-0.427947	7.62951	0.00152834
aNSC2_10X	Ppm1g	Kalamakis et al., 2019	ENSMUSG00000029147	14208	-0.134016	7.32746	0.190204
aNSC2_10X	Pold2	Kalamakis et al., 2019	ENSMUSG00000020471	18972	-0.440939	5.62912	0.00728488
aNSC2_10X	Egr1	Kalamakis et al., 2019	ENSMUSG00000038418	13653	0.358437	8.97919	0.0527915
aNSC2_10X	Ints7	Kalamakis et al., 2019	ENSMUSG00000037461	77065	-0.138334	6.50439	0.339585
aNSC2_10X	Rplp2	Kalamakis et al., 2019	ENSMUSG00000025508	67186	-0.0813273	10.1951	0.463136
aNSC2_10X	Nsmce4a	Kalamakis et al., 2019	ENSMUSG00000040331	67872	-0.176875	5.66087	0.2253
aNSC2_10X	Itgb3bp	Kalamakis et al., 2019	ENSMUSG00000028549	67733	0.00640105	4.41661	0.986213
aNSC2_10X	Rbbp4	Kalamakis et al., 2019	ENSMUSG00000057236	19646	-0.0392809	8.63081	0.771337
aNSC2_10X	Lockd	Kalamakis et al., 2019	ENSMUSG00000098318	381822	0.283638	5.44837	0.0975572
aNSC2_10X	Dnph1	Kalamakis et al., 2019	ENSMUSG00000040658	381101	0.149982	5.03045	0.446302
aNSC2_10X	Srsf10	Kalamakis et al., 2019	ENSMUSG00000028676	14105	0.261651	7.15348	0.0592363
aNSC2_10X	Meaf6	Kalamakis et al., 2019	ENSMUSG00000028863	70088	-0.174938	5.21082	0.455005
aNSC2_10X	Casp8ap2	Kalamakis et al., 2019	ENSMUSG00000028282	26885	-0.169554	6.62456	0.262778
aNSC2_10X	Epha3	Kalamakis et al., 2019	ENSMUSG00000052504	13837	-2.15296	1.41593	0.0432374
aNSC2_10X	Bok	Kalamakis et al., 2019	ENSMUSG00000026278	51800	0.34889	4.68366	0.0908169
aNSC2_10X	Ctdspl2	Kalamakis et al., 2019	ENSMUSG00000033411	329506	-0.0601977	5.71815	0.73502
aNSC2_10X	Hdac2	Kalamakis et al., 2019	ENSMUSG00000019777	15182	-0.591995	7.75193	7.59002e-05
aNSC2_10X	Maz	Kalamakis et al., 2019	ENSMUSG00000030678	17188	-0.64344	5.89171	0.00155321
aNSC2_10X	Mrfap1	Kalamakis et al., 2019	ENSMUSG00000055302	67568	0.0524616	8.69812	0.709082
aNSC2_10X	Taf1	Kalamakis et al., 2019	ENSMUSG00000031314	270627	0.131222	7.49455	0.234339
aNSC2_10X	Nop58	Kalamakis et al., 2019	ENSMUSG00000026020	55989	-0.128023	8.27506	0.291007
aNSC2_10X	Rps2	Kalamakis et al., 2019	ENSMUSG00000044533	16898	-0.432539	8.09696	0.0446087
aNSC2_10X	Sox11	Kalamakis et al., 2019	ENSMUSG00000063632	20666	-0.405999	9.72459	0.00241966
aNSC2_10X	Rcc2	Kalamakis et al., 2019	ENSMUSG00000040945	108911	-0.341813	6.93143	0.393893
aNSC2_10X	Bola2	Kalamakis et al., 2019	ENSMUSG00000047721	66162	-0.0681841	6.74494	0.661715
aNSC2_10X	Kpna2	Kalamakis et al., 2019	ENSMUSG00000018362	16647	-0.196317	3.37213	0.625478
aNSC2_10X	Nup153	Kalamakis et al., 2019	ENSMUSG00000021374	218210	-0.292023	5.08935	0.0805283
aNSC2_10X	Hnrnpul1	Kalamakis et al., 2019	ENSMUSG00000040725	232989	-0.24419	7.46701	0.0251054
aNSC2_10X	Ccdc34	Kalamakis et al., 2019	ENSMUSG00000027160	68201	-0.233525	8.11165	0.0566167
aNSC2_10X	Anapc15	Kalamakis et al., 2019	ENSMUSG00000030649	75430	-0.276443	5.25526	0.150309
aNSC2_10X	Tubg1	Kalamakis et al., 2019	ENSMUSG00000035198	103733	-0.114753	6.90175	0.359518
aNSC2_10X	Smchd1	Kalamakis et al., 2019	ENSMUSG00000024054	74355	-0.116286	7.02219	0.408607
aNSC2_10X	Dhx9	Kalamakis et al., 2019	ENSMUSG00000042699	13211	-0.117496	7.68205	0.239656
aNSC2_10X	Chchd1	Kalamakis et al., 2019	ENSMUSG00000063787	66121	-0.25572	7.15589	0.0340333
aNSC2_10X	Rpl39	Kalamakis et al., 2019	ENSMUSG00000079641	67248	-0.243124	8.12756	0.230831
aNSC2_10X	Rps16	Kalamakis et al., 2019	ENSMUSG00000037563	20055	-0.347297	7.82304	0.081985
aNSC2_10X	Ppp1r14b	Kalamakis et al., 2019	ENSMUSG00000056612	18938	-0.498716	6.93018	0.0152667
aNSC2_10X	Brd3	Kalamakis et al., 2019	ENSMUSG00000026918	67382	-0.311772	8.09411	0.00290767
aNSC2_10X	Chd3os	Kalamakis et al., 2019	ENSMUSG00000043419	80515	-0.533996	3.95231	0.032559
aNSC2_10X	Ckap2	Kalamakis et al., 2019	ENSMUSG00000037725	80986	0.260172	6.81126	0.0689471
aNSC2_10X	Coro1c	Kalamakis et al., 2019	ENSMUSG00000004530	23790	0.326133	8.92646	0.00362596
aNSC2_10X	Rpl19	Kalamakis et al., 2019	ENSMUSG00000017404	19921	-0.184429	6.87182	0.180421
aNSC2_10X	Hmgn5	Kalamakis et al., 2019	ENSMUSG00000031245	50887	-0.137419	7.78334	0.30603
aNSC2_10X	Sumo1	Kalamakis et al., 2019	ENSMUSG00000026021	22218	-0.0406371	5.1984	0.850375
aNSC2_10X	Cmc2	Kalamakis et al., 2019	ENSMUSG00000014633	66531	-0.206404	5.6918	0.196386
aNSC2_10X	Txnrd1	Kalamakis et al., 2019	ENSMUSG00000020250	50493	-0.387303	8.20218	0.00789999
aNSC2_10X	Rnaseh2b	Kalamakis et al., 2019	ENSMUSG00000021932	67153	-0.537534	5.17554	0.00280694
aNSC2_10X	Snrnp25	Kalamakis et al., 2019	ENSMUSG00000040767	78372	-0.0377225	5.70001	0.847522
aNSC2_10X	Mettl9	Kalamakis et al., 2019	ENSMUSG00000030876	59052	-0.428211	5.68427	0.0151416
aNSC2_10X	Snrpd2	Kalamakis et al., 2019	ENSMUSG00000040824	107686	-0.140035	7.30269	0.167916
aNSC2_10X	Rangap1	Kalamakis et al., 2019	ENSMUSG00000022391	19387	0.181454	8.26672	0.0976909
aNSC2_10X	Rpa1	Kalamakis et al., 2019	ENSMUSG00000000751	68275	0.000174979	6.36069	0.999425
aNSC2_10X	H1fx	Kalamakis et al., 2019	ENSMUSG00000044927	243529	-0.152045	6.3241	0.560319
aNSC2_10X	Ppig	Kalamakis et al., 2019	ENSMUSG00000042133	228005	-0.0999588	8.90495	0.31091
aNSC2_10X	Sae1	Kalamakis et al., 2019	ENSMUSG00000052833	56459	-0.0420898	9.07324	0.798005
aNSC2_10X	Cse1l	Kalamakis et al., 2019	ENSMUSG00000002718	110750	-0.206801	6.38079	0.232646
aNSC2_10X	Caprin1	Kalamakis et al., 2019	ENSMUSG00000027184	53872	-0.0917486	8.08952	0.425041
aNSC2_10X	Pkig	Kalamakis et al., 2019	ENSMUSG00000035268	18769	-0.301937	5.26727	0.132098
aNSC2_10X	Setbp1	Kalamakis et al., 2019	ENSMUSG00000024548	240427	0.696122	3.31604	0.0826861
aNSC2_10X	Atp5e	Kalamakis et al., 2019	ENSMUSG00000016252	67126	-0.293423	8.00648	0.0119709
aNSC2_10X	Rbm17	Kalamakis et al., 2019	ENSMUSG00000037197	76938	-0.152792	6.58366	0.173766
aNSC2_10X	Hmbs	Kalamakis et al., 2019	ENSMUSG00000032126	15288	-0.225627	4.25015	0.375062
aNSC2_10X	Snrnp40	Kalamakis et al., 2019	ENSMUSG00000074088	66585	-0.459097	5.75914	0.000254584
aNSC2_10X	Rplp0	Kalamakis et al., 2019	ENSMUSG00000067274	11837	-0.0878007	9.43353	0.353018
aNSC2_10X	Ewsr1	Kalamakis et al., 2019	ENSMUSG00000009079	14030	-0.235657	6.18803	0.104122
aNSC2_10X	Fam60a	Kalamakis et al., 2019	ENSMUSG00000039985	56306	-1.21844	1.36917	0.291154
aNSC2_10X	Bag1	Kalamakis et al., 2019	ENSMUSG00000028416	12017	-0.00725911	6.22156	0.964715
aNSC2_10X	Kif22	Kalamakis et al., 2019	ENSMUSG00000030677	110033	-0.400138	6.48911	0.0260017
aNSC2_10X	Kras	Kalamakis et al., 2019	ENSMUSG00000030265	16653	-0.137977	7.69232	0.182388
aNSC2_10X	Mif	Kalamakis et al., 2019	ENSMUSG00000033307	17319	0.282523	8.98677	0.0031577
aNSC2_10X	Rps19	Kalamakis et al., 2019	ENSMUSG00000040952	20085	0.111656	9.81086	0.238535
aNSC2_10X	Mbd3	Kalamakis et al., 2019	ENSMUSG00000035478	17192	-0.626992	7.12439	5.28192e-05
aNSC2_10X	Hmg20b	Kalamakis et al., 2019	ENSMUSG00000020232	15353	-0.289448	7.87494	0.0212426
aNSC2_10X	Ctps	Kalamakis et al., 2019	ENSMUSG00000028633	51797	-0.234319	5.20685	0.164937
aNSC2_10X	Nudt21	Kalamakis et al., 2019	ENSMUSG00000031754	68219	-0.275816	5.08059	0.183799
aNSC2_10X	Nutf2	Kalamakis et al., 2019	ENSMUSG00000008450	68051	-0.213691	5.06971	0.231408
aNSC2_10X	Cbfb	Kalamakis et al., 2019	ENSMUSG00000031885	12400	-0.379773	6.10644	0.0292394
aNSC2_10X	Ppp1r2	Kalamakis et al., 2019	ENSMUSG00000047714	66849	0.145877	5.41085	0.533281
aNSC2_10X	Ttc9b	Kalamakis et al., 2019	ENSMUSG00000007944	73032	-0.605705	2.04488	0.387126
aNSC2_10X	Pphln1	Kalamakis et al., 2019	ENSMUSG00000036167	223828	-0.229413	4.97569	0.277064
aNSC2_10X	Ska2	Kalamakis et al., 2019	ENSMUSG00000020492	66140	-0.391621	5.18294	0.0107373
aNSC2_10X	Cbx1	Kalamakis et al., 2019	ENSMUSG00000018666	12412	-0.216101	8.17868	0.0141302
aNSC2_10X	Wdr89	Kalamakis et al., 2019	ENSMUSG00000045690	72338	0.0881995	6.53492	0.560194
aNSC2_10X	Nelfe	Kalamakis et al., 2019	ENSMUSG00000024369	27632	0.0116396	5.9804	0.956864
aNSC2_10X	Tcerg1	Kalamakis et al., 2019	ENSMUSG00000024498	56070	-0.184524	8.35331	0.0770175
aNSC2_10X	Sfpq	Kalamakis et al., 2019	ENSMUSG00000028820	71514	-0.260391	9.30302	0.00378413
aNSC2_10X	Rps28	Kalamakis et al., 2019	ENSMUSG00000067288	54127	-0.189629	9.66001	0.056909
aNSC2_10X	Ube2e3	Kalamakis et al., 2019	ENSMUSG00000027011	22193	-0.275259	7.12748	0.0117044
aNSC2_10X	Magohb	Kalamakis et al., 2019	ENSMUSG00000030188	66441	-0.498721	4.15088	0.0311268
aNSC2_10X	Cdc42se2	Kalamakis et al., 2019	ENSMUSG00000052298	72729	-0.371856	6.80487	0.00793635
aNSC2_10X	Stag1	Kalamakis et al., 2019	ENSMUSG00000037286	20842	0.019365	6.02545	0.91768
aNSC2_10X	Serf2	Kalamakis et al., 2019	ENSMUSG00000074884	378702	0.0666563	6.88447	0.663163
aNSC2_10X	Cnot6	Kalamakis et al., 2019	ENSMUSG00000020362	104625	-0.501408	7.78639	2.03855e-05
aNSC2_10X	Ak6	Kalamakis et al., 2019	ENSMUSG00000078941	108143	0.111458	7.29625	0.513791
aNSC2_10X	Cep83	Kalamakis et al., 2019	ENSMUSG00000020024	77048	-1.06808	6.24698	4.11126e-07
aNSC2_10X	Eif4a1	Kalamakis et al., 2019	ENSMUSG00000059796	13681	-0.246461	7.39521	0.114548
aNSC2_10X	Ipo5	Kalamakis et al., 2019	ENSMUSG00000030662	70572	-0.127488	7.40321	0.314475
aNSC2_10X	Rps25	Kalamakis et al., 2019	ENSMUSG00000009927	75617	-0.0933197	9.79608	0.303742
aNSC2_10X	Parp1	Kalamakis et al., 2019	ENSMUSG00000026496	11545	-0.0901881	7.13922	0.548274
aNSC2_10X	Sarnp	Kalamakis et al., 2019	ENSMUSG00000078427	66118	-0.619777	6.14847	0.00056378
aNSC2_10X	Sec61g	Kalamakis et al., 2019	ENSMUSG00000078974	20335	-0.0506589	4.41335	0.865943
aNSC2_10X	Atf1	Kalamakis et al., 2019	ENSMUSG00000023027	11908	-0.121775	4.41067	0.66277
aNSC2_10X	Magoh	Kalamakis et al., 2019	ENSMUSG00000028609	17149	-0.465213	5.85248	0.000289853
aNSC2_10X	Myef2	Kalamakis et al., 2019	ENSMUSG00000027201	17876	-0.401824	6.25802	0.00179753
aNSC2_10X	Hnrnpu	Kalamakis et al., 2019	ENSMUSG00000039630	51810	-0.172668	9.30084	0.0466338
aNSC2_10X	Rpl36a	Kalamakis et al., 2019	ENSMUSG00000079435	19982	-0.104476	9.2977	0.379702
aNSC2_10X	Smc1a	Kalamakis et al., 2019	ENSMUSG00000041133	24061	-0.12817	9.55177	0.199266
aNSC2_10X	Dynlt1f	Kalamakis et al., 2019	ENSMUSG00000095677	100040531	-0.409392	2.47721	0.470875
aNSC2_10X	Bex2	Kalamakis et al., 2019	ENSMUSG00000042750	12069	-1.12453	8.26188	1.71555e-06
aNSC2_10X	Ywhah	Kalamakis et al., 2019	ENSMUSG00000018965	22629	0.00825401	8.06926	0.962987
aNSC2_10X	Rpl36al	Kalamakis et al., 2019	ENSMUSG00000049751	66483	-0.0418037	7.23695	0.749947
aNSC2_10X	Zcrb1	Kalamakis et al., 2019	ENSMUSG00000022635	67197	-0.0285375	7.56029	0.808326
aNSC2_10X	Marcks	Kalamakis et al., 2019	ENSMUSG00000069662	17118	-0.732426	9.85935	3.06605e-07
aNSC2_10X	Rbm8a	Kalamakis et al., 2019	ENSMUSG00000038374	60365	-0.248319	8.46563	0.0260052
aNSC2_10X	Atp5g1	Kalamakis et al., 2019	ENSMUSG00000006057	11951	-0.11222	7.82758	0.303527
aNSC2_10X	Nhp2	Kalamakis et al., 2019	ENSMUSG00000001056	52530	-0.17455	6.83678	0.135811
aNSC2_10X	Hnrnpa1	Kalamakis et al., 2019	ENSMUSG00000046434	15382	-0.46023	5.71105	0.00221578
aNSC2_10X	Rps20	Kalamakis et al., 2019	ENSMUSG00000028234	67427	-0.145301	10.887	0.211437
aNSC2_10X	Paics	Kalamakis et al., 2019	ENSMUSG00000029247	67054	-0.244281	7.97569	0.171692
aNSC2_10X	Eef1b2	Kalamakis et al., 2019	ENSMUSG00000025967	55949	0.183263	9.68869	0.0271956
aNSC2_10X	Smarce1	Kalamakis et al., 2019	ENSMUSG00000037935	57376	-0.250936	6.42621	0.0444823
aNSC2_10X	Gsr	Kalamakis et al., 2019	ENSMUSG00000031584	14782	-0.0698783	4.76968	0.782138
aNSC2_10X	Cux1	Kalamakis et al., 2019	ENSMUSG00000029705	13047	-0.135257	6.81035	0.191569
aNSC2_10X	Pole4	Kalamakis et al., 2019	ENSMUSG00000030042	66979	-0.495531	5.21475	0.00267309
aNSC2_10X	Kif5b	Kalamakis et al., 2019	ENSMUSG00000006740	16573	0.126727	9.60294	0.26637
aNSC2_10X	Gar1	Kalamakis et al., 2019	ENSMUSG00000028010	68147	-0.376698	5.43927	0.0843073
aNSC2_10X	Nono	Kalamakis et al., 2019	ENSMUSG00000031311	53610	-0.187318	7.04766	0.12798
aNSC2_10X	Trim37	Kalamakis et al., 2019	ENSMUSG00000018548	68729	0.0821722	7.90842	0.524806
aNSC2_10X	Psma7	Kalamakis et al., 2019	ENSMUSG00000027566	26444	-0.0274699	9.13217	0.802496
aNSC2_10X	Srsf7	Kalamakis et al., 2019	ENSMUSG00000024097	225027	-0.485762	7.11473	0.000175778
aNSC2_10X	Tead2	Kalamakis et al., 2019	ENSMUSG00000030796	21677	-0.16799	6.72838	0.23563
aNSC2_10X	Anp32a	Kalamakis et al., 2019	ENSMUSG00000032249	11737	-0.100132	8.48617	0.255971
aNSC2_10X	Phf5a	Kalamakis et al., 2019	ENSMUSG00000061360	68479	-0.111613	7.87772	0.325859
aNSC2_10X	Zc3h15	Kalamakis et al., 2019	ENSMUSG00000027091	69082	0.0428092	7.8174	0.748674
aNSC2_10X	Kpnb1	Kalamakis et al., 2019	ENSMUSG00000001440	16211	-0.243751	7.46801	0.0183534
aNSC2_10X	Ppp4c	Kalamakis et al., 2019	ENSMUSG00000030697	56420	-0.0751062	3.45556	0.86279
aNSC2_10X	Smarca4	Kalamakis et al., 2019	ENSMUSG00000032187	20586	-0.148869	8.72492	0.235331
aNSC2_10X	Tpt1	Kalamakis et al., 2019	ENSMUSG00000060126	22070	-0.328665	7.85325	0.0273479
aNSC2_10X	Vdac3	Kalamakis et al., 2019	ENSMUSG00000008892	22335	-0.0719597	6.23002	0.627071
aNSC2_10X	Hspa14	Kalamakis et al., 2019	ENSMUSG00000109865	50497	-0.198875	5.41267	0.265453
aNSC2_10X	Cep57	Kalamakis et al., 2019	ENSMUSG00000031922	74360	-0.147708	6.87683	0.348681
aNSC2_10X	Rif1	Kalamakis et al., 2019	ENSMUSG00000036202	51869	-0.271279	7.54751	0.0523887
aNSC2_10X	Hnrnpa0	Kalamakis et al., 2019	ENSMUSG00000007836	77134	-0.291707	8.79414	0.00226401
aNSC2_10X	U2af1	Kalamakis et al., 2019	ENSMUSG00000061613	108121	-0.366467	6.76594	0.0206323
aNSC2_10X	Rps12	Kalamakis et al., 2019	ENSMUSG00000061983	20042	-0.266751	10.757	0.0548501
aNSC2_10X	Thoc7	Kalamakis et al., 2019	ENSMUSG00000053453	66231	-0.178736	7.87815	0.0936542
aNSC2_10X	Nudc	Kalamakis et al., 2019	ENSMUSG00000028851	18221	-0.0569027	7.14122	0.765139
aNSC2_10X	Txn1	Kalamakis et al., 2019	ENSMUSG00000028367	22166	-0.696513	8.90494	0.000901992
aNSC2_10X	Ubn1	Kalamakis et al., 2019	ENSMUSG00000039473	170644	-0.39205	7.48549	0.000925373
aNSC2_10X	Stub1	Kalamakis et al., 2019	ENSMUSG00000039615	56424	0.0295316	8.09563	0.854594
aNSC2_10X	Med10	Kalamakis et al., 2019	ENSMUSG00000021598	28077	0.354093	5.40007	0.0575839
aNSC2_10X	Yaf2	Kalamakis et al., 2019	ENSMUSG00000022634	67057	-0.232232	6.48956	0.0792102
aNSC2_10X	Gm1673	Kalamakis et al., 2019	ENSMUSG00000070858	381633	-0.111441	6.2969	0.495826
aNSC2_10X	Srp9	Kalamakis et al., 2019	ENSMUSG00000026511	27058	-0.0826485	4.81913	0.777759
aNSC2_10X	Yrdc	Kalamakis et al., 2019	ENSMUSG00000028889	230734	-0.129958	4.39428	0.62846
aNSC2_10X	Fkbp4	Kalamakis et al., 2019	ENSMUSG00000030357	14228	-0.119118	8.23025	0.254189
aNSC2_10X	Ctbp1	Kalamakis et al., 2019	ENSMUSG00000037373	13016	-0.260448	6.9871	0.0750385
aNSC2_10X	Dnajc2	Kalamakis et al., 2019	ENSMUSG00000029014	22791	-0.0632336	7.46377	0.62408
aNSC2_10X	Tomm20	Kalamakis et al., 2019	ENSMUSG00000093904	67952	-0.0193524	5.45726	0.935755
aNSC2_10X	Pdcd5	Kalamakis et al., 2019	ENSMUSG00000030417	56330	0.00364192	6.77128	0.981448
aNSC2_10X	Tmem183a	Kalamakis et al., 2019	ENSMUSG00000042305	57439	-0.0198929	6.88435	0.902812
aNSC2_10X	Ivns1abp	Kalamakis et al., 2019	ENSMUSG00000023150	117198	-0.0304032	7.18707	0.880364
aNSC2_10X	Eif3a	Kalamakis et al., 2019	ENSMUSG00000024991	13669	-0.0428576	9.82972	0.691661
aNSC2_10X	Ppa1	Kalamakis et al., 2019	ENSMUSG00000020089	67895	-0.518946	6.59781	6.82998e-05
aNSC2_10X	Anapc5	Kalamakis et al., 2019	ENSMUSG00000029472	59008	-0.166945	8.20733	0.219591
aNSC2_10X	Hnrnpl	Kalamakis et al., 2019	ENSMUSG00000015165	15388	-0.419865	7.26932	0.00188072
aNSC2_10X	Dnajc8	Kalamakis et al., 2019	ENSMUSG00000054405	68598	0.00901902	8.26854	0.950771
aNSC2_10X	Hnrnpf	Kalamakis et al., 2019	ENSMUSG00000042079	98758	-0.177011	4.06271	0.573919
aNSC2_10X	Fam92a	Kalamakis et al., 2019	ENSMUSG00000028218	68099	0.0969892	5.4329	0.5933
aNSC2_10X	D030056L22Rik	Kalamakis et al., 2019	ENSMUSG00000047044	225995	-0.217877	4.61043	0.323987
aNSC2_10X	Mrpl14	Kalamakis et al., 2019	ENSMUSG00000023939	68463	0.0267157	5.83366	0.878036
aNSC2_10X	Nfix	Kalamakis et al., 2019	ENSMUSG00000001911	18032	0.604502	8.97639	2.09182e-06
aNSC2_10X	Ube2d3	Kalamakis et al., 2019	ENSMUSG00000078578	66105	-0.131095	8.05001	0.146257
aNSC2_10X	G3bp1	Kalamakis et al., 2019	ENSMUSG00000018583	27041	-0.25717	7.61995	0.0379926
aNSC2_10X	Srsf4	Kalamakis et al., 2019	ENSMUSG00000028911	57317	-0.362919	5.42927	0.0152015
aNSC2_10X	Rbmxl1	Kalamakis et al., 2019	ENSMUSG00000037070	19656	-0.405986	4.95448	0.0940464
aNSC2_10X	Syncrip	Kalamakis et al., 2019	ENSMUSG00000032423	56403	-0.221061	8.18567	0.0238225
aNSC2_10X	Elavl2	Kalamakis et al., 2019	ENSMUSG00000008489	15569	-0.121908	5.09546	0.651411
aNSC2_10X	Nolc1	Kalamakis et al., 2019	ENSMUSG00000015176	70769	-0.117418	7.53703	0.331351
aNSC2_10X	Rwdd1	Kalamakis et al., 2019	ENSMUSG00000019782	66521	-0.268378	5.68452	0.0396515
aNSC2_10X	Tma7	Kalamakis et al., 2019	ENSMUSG00000091537	66167	-0.127013	4.83936	0.567377
aNSC2_10X	Ddx21	Kalamakis et al., 2019	ENSMUSG00000020075	56200	-0.355016	8.97926	0.0288179
aNSC2_10X	Papola	Kalamakis et al., 2019	ENSMUSG00000021111	18789	-0.134563	7.72363	0.109369
aNSC2_10X	Nop56	Kalamakis et al., 2019	ENSMUSG00000027405	67134	-0.0712613	7.48838	0.671845
aNSC2_10X	Ankrd11	Kalamakis et al., 2019	ENSMUSG00000035569	77087	-0.0364284	8.98673	0.770316
aNSC2_10X	Exosc8	Kalamakis et al., 2019	ENSMUSG00000027752	69639	-0.315748	6.18854	0.0299051
aNSC2_10X	Gpbp1	Kalamakis et al., 2019	ENSMUSG00000032745	73274	-0.149457	6.57701	0.260964
aNSC2_10X	Dcakd	Kalamakis et al., 2019	ENSMUSG00000020935	68087	-0.136045	6.58676	0.323659
aNSC2_10X	Aars	Kalamakis et al., 2019	ENSMUSG00000031960	234734	-0.160516	6.87678	0.237296
aNSC2_10X	Tpm3	Kalamakis et al., 2019	ENSMUSG00000027940	59069	0.0320138	8.28226	0.8189
aNSC2_10X	Rnf187	Kalamakis et al., 2019	ENSMUSG00000020496	108660	0.129435	8.3317	0.232197
aNSC2_10X	Ddx46	Kalamakis et al., 2019	ENSMUSG00000021500	212880	0.064995	7.40065	0.611293
aNSC2_10X	Thrap3	Kalamakis et al., 2019	ENSMUSG00000043962	230753	-0.0277423	7.65731	0.844686
aNSC2_10X	Lsm7	Kalamakis et al., 2019	ENSMUSG00000035215	66094	-0.636463	6.72188	6.55149e-05
aNSC2_10X	Rbbp7	Kalamakis et al., 2019	ENSMUSG00000031353	245688	-0.211644	6.84815	0.148542
aNSC2_10X	Srrm1	Kalamakis et al., 2019	ENSMUSG00000028809	51796	0.243742	9.29221	0.0659389
aNSC2_10X	Ctcf	Kalamakis et al., 2019	ENSMUSG00000005698	13018	-0.0495597	8.38699	0.689876
aNSC2_10X	Zfp91	Kalamakis et al., 2019	ENSMUSG00000024695	109910	-0.0611567	8.48902	0.508782
aNSC2_10X	Luc7l2	Kalamakis et al., 2019	ENSMUSG00000029823	192196	-0.220939	7.84916	0.022742
aNSC2_10X	Cisd2	Kalamakis et al., 2019	ENSMUSG00000028165	67006	-0.115395	6.29259	0.333716
aNSC2_10X	Eny2	Kalamakis et al., 2019	ENSMUSG00000022338	223527	-0.251893	7.4094	0.0156781
aNSC2_10X	Lima1	Kalamakis et al., 2019	ENSMUSG00000023022	65970	-0.291976	6.94668	0.0994862
aNSC2_10X	Timm50	Kalamakis et al., 2019	ENSMUSG00000003438	66525	-0.124907	6.23966	0.439559
aNSC2_10X	Mrpl28	Kalamakis et al., 2019	ENSMUSG00000024181	68611	-0.0472463	6.32989	0.770214
aNSC2_10X	Cdv3	Kalamakis et al., 2019	ENSMUSG00000032803	321022	-0.159617	7.08694	0.137443
aNSC2_10X	Mrpl42	Kalamakis et al., 2019	ENSMUSG00000062981	67270	-0.576371	6.89011	2.86672e-05
aNSC2_10X	Bub3	Kalamakis et al., 2019	ENSMUSG00000066979	12237	-0.036108	7.23776	0.793146
aNSC2_10X	Snrpb2	Kalamakis et al., 2019	ENSMUSG00000008333	20639	-0.216853	8.11248	0.0284204
aNSC2_10X	Eif5b	Kalamakis et al., 2019	ENSMUSG00000026083	226982	0.196562	8.81881	0.0578995
aNSC2_10X	Ube2j2	Kalamakis et al., 2019	ENSMUSG00000023286	140499	-0.251563	5.93349	0.423616
aNSC2_10X	Sf3b5	Kalamakis et al., 2019	ENSMUSG00000078348	66125	-0.444219	6.21674	0.0128118
aNSC2_10X	Pa2g4	Kalamakis et al., 2019	ENSMUSG00000025364	18813	-0.515634	9.73789	6.3605e-05
aNSC2_10X	Trp53	Kalamakis et al., 2019	ENSMUSG00000059552	22059	-0.173464	4.35705	0.502576
aNSC2_10X	Tmem167	Kalamakis et al., 2019	ENSMUSG00000012422	66074	-0.402488	6.43612	0.000225954
aNSC2_10X	Pou3f2	Kalamakis et al., 2019	ENSMUSG00000095139	18992	-0.143641	6.06316	0.258602
aNSC2_10X	Dhx15	Kalamakis et al., 2019	ENSMUSG00000029169	13204	-0.191564	7.54971	0.101892
aNSC2_10X	Eif2s2	Kalamakis et al., 2019	ENSMUSG00000074656	67204	-0.100576	10.3581	0.365948
aNSC2_10X	Srsf6	Kalamakis et al., 2019	ENSMUSG00000016921	67996	-0.104993	6.88771	0.359914
aNSC2_10X	Minos1	Kalamakis et al., 2019	ENSMUSG00000050608	433771	-0.374782	6.99108	0.257048
aNSC2_10X	Anapc13	Kalamakis et al., 2019	ENSMUSG00000035048	69010	-0.133688	6.52548	0.271168
aNSC2_10X	Erdr1	Kalamakis et al., 2019	ENSMUSG00000096768	170942	0.026585	8.2849	0.926524
aNSC2_10X	Pkn2	Kalamakis et al., 2019	ENSMUSG00000004591	109333	-0.193004	7.35258	0.0571427
aNSC2_10X	Tpr	Kalamakis et al., 2019	ENSMUSG00000006005	108989	0.112907	9.34458	0.229542
aNSC2_10X	Hes5	Kalamakis et al., 2019	ENSMUSG00000048001	15208	-0.202348	6.4768	0.727458
aNSC2_10X	Phip	Kalamakis et al., 2019	ENSMUSG00000032253	83946	-0.241554	6.88118	0.03924
aNSC2_10X	Polr2f	Kalamakis et al., 2019	ENSMUSG00000033020	69833	0.0949309	7.20143	0.407999
aNSC2_10X	Nfia	Kalamakis et al., 2019	ENSMUSG00000028565	18027	-0.343151	9.9103	0.000214961
aNSC2_10X	H1f0	Kalamakis et al., 2019	ENSMUSG00000096210	14958	-0.129625	6.56905	0.549219
aNSC2_10X	Eif4ebp1	Kalamakis et al., 2019	ENSMUSG00000031490	13685	-0.0307038	5.3603	0.9252
TAP_10X	Stmn1	Kalamakis et al., 2019	ENSMUSG00000028832	16765	0.55236	8.11934	0.0013959
TAP_10X	Tmsb10	Kalamakis et al., 2019	ENSMUSG00000079523	19240	-0.344723	7.01677	0.00548294
TAP_10X	Dcx	Kalamakis et al., 2019	ENSMUSG00000031285	13193	0.165005	2.09793	0.903928
TAP_10X	Hmgn2	Kalamakis et al., 2019	ENSMUSG00000003038	15331	0.097338	4.5994	0.782138
TAP_10X	Igfbpl1	Kalamakis et al., 2019	ENSMUSG00000035551	75426	-0.89747	2.06098	0.256238
TAP_10X	Sox11	Kalamakis et al., 2019	ENSMUSG00000063632	20666	-0.405999	9.72459	0.00241966
TAP_10X	H3f3a	Kalamakis et al., 2019	ENSMUSG00000060743	15078	-0.162913	4.6989	0.460097
TAP_10X	Cd24a	Kalamakis et al., 2019	ENSMUSG00000047139	12484	-0.165668	7.59554	0.261701
TAP_10X	Sp9	Kalamakis et al., 2019	ENSMUSG00000068859	381373	-0.392427	3.63719	0.245335
TAP_10X	Basp1	Kalamakis et al., 2019	ENSMUSG00000045763	70350	-3.14192	8.47436	1.89211e-14
TAP_10X	Tubb3	Kalamakis et al., 2019	ENSMUSG00000062380	22152	0.0350876	4.11876	0.922101
TAP_10X	Abracl	Kalamakis et al., 2019	ENSMUSG00000078453	73112	0.439176	2.06854	0.739182
TAP_10X	Hmgb3	Kalamakis et al., 2019	ENSMUSG00000015217	15354	-0.675778	7.45656	0.000467214
TAP_10X	Dlx1	Kalamakis et al., 2019	ENSMUSG00000041911	13390	-0.995573	3.59544	0.00146474
TAP_10X	Arx	Kalamakis et al., 2019	ENSMUSG00000035277	11878	-0.56455	3.99586	0.0204066
TAP_10X	H2afv	Kalamakis et al., 2019	ENSMUSG00000041126	77605	-0.511434	8.45298	4.9168e-05
TAP_10X	Elavl4	Kalamakis et al., 2019	ENSMUSG00000028546	15572	-0.877728	2.64132	0.05113
TAP_10X	Nrxn3	Kalamakis et al., 2019	ENSMUSG00000066392	18191	-0.401266	4.98202	0.300817
TAP_10X	Pfn2	Kalamakis et al., 2019	ENSMUSG00000027805	18645	0.596747	6.69738	0.000331809
TAP_10X	Ttc9b	Kalamakis et al., 2019	ENSMUSG00000007944	73032	-0.605705	2.04488	0.387126
TAP_10X	Dlx2	Kalamakis et al., 2019	ENSMUSG00000023391	13392	-1.42513	2.82312	0.00190549
TAP_10X	H2afz	Kalamakis et al., 2019	ENSMUSG00000037894	51788	-0.299729	7.35147	0.0127385
TAP_10X	Cdca7	Kalamakis et al., 2019	ENSMUSG00000055612	66953	-0.567902	5.14845	0.010749
TAP_10X	Tubb5	Kalamakis et al., 2019	ENSMUSG00000001525	22154	-0.0125911	10.7373	0.937567
TAP_10X	Gm10282	Kalamakis et al., 2019	ENSMUSG00000070713		-0.674306	1.53971	0.521663
TAP_10X	Ftl1	Kalamakis et al., 2019	ENSMUSG00000050708	14325	-0.214324	7.75848	0.0999827
TAP_10X	Ccnd2	Kalamakis et al., 2019	ENSMUSG00000000184	12444	0.323265	11.7849	0.0126078
TAP_10X	Hmgb2	Kalamakis et al., 2019	ENSMUSG00000054717	97165	-0.60508	8.36204	0.000185974
TAP_10X	Hmgn1	Kalamakis et al., 2019	ENSMUSG00000040681	15312	-0.0920363	9.15311	0.311014
TAP_10X	Eif4g2	Kalamakis et al., 2019	ENSMUSG00000005610	13690	-0.163479	9.72912	0.0650262
TAP_10X	Map1b	Kalamakis et al., 2019	ENSMUSG00000052727	17755	0.205558	5.75439	0.430278
TAP_10X	Ptma	Kalamakis et al., 2019	ENSMUSG00000026238	19231	0.0688731	10.1281	0.687917
TAP_10X	Elavl3	Kalamakis et al., 2019	ENSMUSG00000003410	15571	0.908077	5.63908	3.40423e-05
TAP_10X	Hmgb1	Kalamakis et al., 2019	ENSMUSG00000066551	15289	-0.116419	8.50129	0.336488
TAP_10X	Sumo2	Kalamakis et al., 2019	ENSMUSG00000020738	170930	0.154659	1.91636	0.868447
TAP_10X	Tuba1a	Kalamakis et al., 2019	ENSMUSG00000072235	22142	-0.0409495	10.4955	0.750329
TAP_10X	Ube2s	Kalamakis et al., 2019	ENSMUSG00000060860	77891	-0.686896	3.91832	0.0167816
TAP_10X	Rbm3	Kalamakis et al., 2019	ENSMUSG00000031167	19652	-0.25273	4.52295	0.292527
TAP_10X	Marcks	Kalamakis et al., 2019	ENSMUSG00000069662	17118	-0.732426	9.85935	3.06605e-07
TAP_10X	Marcksl1	Kalamakis et al., 2019	ENSMUSG00000047945	17357	-0.0927276	7.75457	0.475102
TAP_10X	Bcl11b	Kalamakis et al., 2019	ENSMUSG00000048251	58208	1.21075	2.93526	0.00128803
TAP_10X	Lmo3	Kalamakis et al., 2019	ENSMUSG00000030226	109593	0.138781	4.8681	0.631776
TAP_10X	H3f3b	Kalamakis et al., 2019	ENSMUSG00000016559	15081	0.0565412	8.61321	0.799395
TAP_10X	Mpped2	Kalamakis et al., 2019	ENSMUSG00000016386	77015	-1.96806	4.08579	3.11977e-08
TAP_10X	Insm1	Kalamakis et al., 2019	ENSMUSG00000068154	53626	-2.44907	1.92066	0.000444335
TAP_10X	Atpif1	Kalamakis et al., 2019	ENSMUSG00000054428	11983	0.0203799	8.7029	0.88493
TAP_10X	Calm2	Kalamakis et al., 2019	ENSMUSG00000036438	12314	0.17253	9.67611	0.0734457
TAP_10X	Hnrnpa1	Kalamakis et al., 2019	ENSMUSG00000046434	15382	-0.46023	5.71105	0.00221578
TAP_10X	Nnat	Kalamakis et al., 2019	ENSMUSG00000067786	18111	-0.801093	7.75975	0.0438209
TAP_10X	Celf4	Kalamakis et al., 2019	ENSMUSG00000024268	108013	2.64363	3.64877	4.6752e-09
TAP_10X	Hnrnpab	Kalamakis et al., 2019	ENSMUSG00000020358	15384	-0.30493	9.35022	0.000815808
TAP_10X	H2afy2	Kalamakis et al., 2019	ENSMUSG00000020086	404634	-0.919142	4.16765	0.000280721
TAP_10X	Nudt4	Kalamakis et al., 2019	ENSMUSG00000020029	71207	0.122244	8.20043	0.386717
TAP_10X	Ptms	Kalamakis et al., 2019	ENSMUSG00000030122	69202	-0.102862	8.41945	0.417098
TAP_10X	Lockd	Kalamakis et al., 2019	ENSMUSG00000098318	381822	0.283638	5.44837	0.0975572
TAP_10X	Nol4	Kalamakis et al., 2019	ENSMUSG00000041923	319211	-0.822828	3.25171	0.0124917
TAP_10X	Csnk1e	Kalamakis et al., 2019	ENSMUSG00000022433	27373	-0.200749	7.80565	0.0611271
TAP_10X	Ddah2	Kalamakis et al., 2019	ENSMUSG00000007039	51793	-0.190666	7.69451	0.110706
TAP_10X	Cks1b	Kalamakis et al., 2019	ENSMUSG00000028044	54124	-0.401483	6.93952	0.0230097
TAP_10X	Tmsb4x	Kalamakis et al., 2019	ENSMUSG00000049775	19241	-0.123549	10.9121	0.640113
TAP_10X	Nrep	Kalamakis et al., 2019	ENSMUSG00000042834	27528	-0.817319	5.37662	1.63832e-06
TAP_10X	Crmp1	Kalamakis et al., 2019	ENSMUSG00000029121	12933	-0.597366	3.80366	0.0585086
TAP_10X	Nfib	Kalamakis et al., 2019	ENSMUSG00000008575	18028	-0.00920196	9.85909	0.931954
TAP_10X	Tpt1	Kalamakis et al., 2019	ENSMUSG00000060126	22070	-0.328665	7.85325	0.0273479
TAP_10X	Nusap1	Kalamakis et al., 2019	ENSMUSG00000027306	108907	-0.240872	7.39857	0.101339
TAP_10X	Bcl11a	Kalamakis et al., 2019	ENSMUSG00000000861	14025	1.87033	1.40881	0.0805979
TAP_10X	Tmpo	Kalamakis et al., 2019	ENSMUSG00000019961	21917	-1.10784	7.5381	3.90178e-07
TAP_10X	Anp32e	Kalamakis et al., 2019	ENSMUSG00000015749	66471	-0.370552	8.22725	0.0021333
TAP_10X	Elavl2	Kalamakis et al., 2019	ENSMUSG00000008489	15569	-0.121908	5.09546	0.651411
TAP_10X	Nfix	Kalamakis et al., 2019	ENSMUSG00000001911	18032	0.604502	8.97639	2.09182e-06
TAP_10X	H1fx	Kalamakis et al., 2019	ENSMUSG00000044927	243529	-0.152045	6.3241	0.560319
TAP_10X	Sp8	Kalamakis et al., 2019	ENSMUSG00000048562	320145	-1.68621	1.58465	0.0603209
TAP_10X	Ube2ql1	Kalamakis et al., 2019	ENSMUSG00000052981	76980	1.32291	3.58286	0.00130578
TAP_10X	Top2a	Kalamakis et al., 2019	ENSMUSG00000020914	21973	-0.217087	10.2177	0.200485
TAP_10X	Tcf4	Kalamakis et al., 2019	ENSMUSG00000053477	21413	-0.246727	10.7389	0.00483328
TAP_10X	Ncam1	Kalamakis et al., 2019	ENSMUSG00000039542	17967	-0.515247	9.59764	1.74392e-06
TAP_10X	Mdk	Kalamakis et al., 2019	ENSMUSG00000027239	17242	0.597703	1.78918	0.485646
TAP_10X	Fnbp1l	Kalamakis et al., 2019	ENSMUSG00000039735	214459	-0.379308	6.89664	0.0154638
TAP_10X	Gm1673	Kalamakis et al., 2019	ENSMUSG00000070858	381633	-0.111441	6.2969	0.495826
TAP_10X	Ube2c	Kalamakis et al., 2019	ENSMUSG00000001403	68612	-0.158819	7.37867	0.294186
TAP_10X	Fscn1	Kalamakis et al., 2019	ENSMUSG00000029581	14086	-1.08002	7.99073	1.8853e-05
TAP_10X	Mllt11	Kalamakis et al., 2019	ENSMUSG00000053192	56772	0.191209	5.51599	0.316041
TAP_10X	Nucks1	Kalamakis et al., 2019	ENSMUSG00000026434	98415	0.0874934	10.4495	0.487607
TAP_10X	Lmnb1	Kalamakis et al., 2019	ENSMUSG00000024590	16906	-0.47733	8.64717	0.00423921
TAP_10X	Birc5	Kalamakis et al., 2019	ENSMUSG00000017716	11799	0.366238	7.53446	0.0456759
TAP_10X	Dclk2	Kalamakis et al., 2019	ENSMUSG00000028078	70762	-0.0917499	6.78208	0.487234
TAP_10X	Ybx1	Kalamakis et al., 2019	ENSMUSG00000028639	22608	-0.121607	10.5707	0.208209
TAP_10X	Smc2	Kalamakis et al., 2019	ENSMUSG00000028312	14211	-0.180604	8.47102	0.213875
TAP_10X	Nsg2	Kalamakis et al., 2019	ENSMUSG00000020297	18197	-0.0787409	4.50193	0.862049
TAP_10X	Tuba1b	Kalamakis et al., 2019	ENSMUSG00000023004	22143	0.129032	10.158	0.392352
TAP_10X	Tpm4	Kalamakis et al., 2019	ENSMUSG00000031799	326618	-0.526578	7.88301	0.000430222
TAP_10X	Stmn3	Kalamakis et al., 2019	ENSMUSG00000027581	20262	-1.54619	5.37041	2.93392e-06
TAP_10X	Snrpg	Kalamakis et al., 2019	ENSMUSG00000057278	68011	-0.270761	6.7893	0.0612407
TAP_10X	Ckap2l	Kalamakis et al., 2019	ENSMUSG00000048327	70466	-0.199625	7.03756	0.230434
TAP_10X	Lsm3	Kalamakis et al., 2019	ENSMUSG00000034192	67678	-0.190572	7.10318	0.159836
TAP_10X	Csrp2	Kalamakis et al., 2019	ENSMUSG00000020186	13008	-1.12892	4.53332	7.18251e-05
TAP_10X	Gng2	Kalamakis et al., 2019	ENSMUSG00000043004	14702	-0.509891	5.27735	0.0916424
TAP_10X	Cenpa	Kalamakis et al., 2019	ENSMUSG00000029177	12615	-0.464021	5.87928	0.0164323
TAP_10X	Ctxn1	Kalamakis et al., 2019	ENSMUSG00000048644	330695	0.606939	6.95541	0.000145662
TAP_10X	Ska2	Kalamakis et al., 2019	ENSMUSG00000020492	66140	-0.391621	5.18294	0.0107373
TAP_10X	Chd3	Kalamakis et al., 2019	ENSMUSG00000018474	216848	-0.0427654	5.58066	0.881278
TAP_10X	Gm11808	Kalamakis et al., 2019	ENSMUSG00000068240	22186	0.136637	4.17618	0.641518
TAP_10X	Spc25	Kalamakis et al., 2019	ENSMUSG00000005233	66442	0.0595468	7.24309	0.779195
TAP_10X	Hist1h2ap	Kalamakis et al., 2019	ENSMUSG00000094777	319171	-0.868424	1.8788	0.248585
TAP_10X	Gm13889	Kalamakis et al., 2019	ENSMUSG00000087006	620695	-2.2249	6.0903	7.00576e-12
TAP_10X	Cenpf	Kalamakis et al., 2019	ENSMUSG00000026605	108000	0.0180307	8.6588	0.933814
TAP_10X	Smarce1	Kalamakis et al., 2019	ENSMUSG00000037935	57376	-0.250936	6.42621	0.0444823
TAP_10X	H2afx	Kalamakis et al., 2019	ENSMUSG00000049932	15270	-0.167764	7.07116	0.335608
TAP_10X	Uba52	Kalamakis et al., 2019	ENSMUSG00000090137	22186	-0.147927	10.018	0.163666
TAP_10X	Dut	Kalamakis et al., 2019	ENSMUSG00000027203	110074	-0.468241	6.5706	0.00301568
TAP_10X	Parp6	Kalamakis et al., 2019	ENSMUSG00000025237	67287	0.0995347	3.6055	0.800404
TAP_10X	Dstn	Kalamakis et al., 2019	ENSMUSG00000015932	56431	-0.122514	8.31093	0.365979
TAP_10X	Cks2	Kalamakis et al., 2019	ENSMUSG00000062248	66197	-0.440892	3.33923	0.20581
TAP_10X	Mex3a	Kalamakis et al., 2019	ENSMUSG00000074480	72640	-0.246845	7.0491	0.105748
TAP_10X	Rps26	Kalamakis et al., 2019	ENSMUSG00000025362	27370	-0.396479	11.7978	0.000285171
TAP_10X	Hnrnpa3	Kalamakis et al., 2019	ENSMUSG00000059005	229279	-0.202859	7.83696	0.116786
TAP_10X	Samd14	Kalamakis et al., 2019	ENSMUSG00000047181	217125	0.199754	4.38722	0.434922
TAP_10X	Bex2	Kalamakis et al., 2019	ENSMUSG00000042750	12069	-1.12453	8.26188	1.71555e-06
TAP_10X	Cdca8	Kalamakis et al., 2019	ENSMUSG00000028873	52276	-0.253814	7.56632	0.086967
TAP_10X	Mki67	Kalamakis et al., 2019	ENSMUSG00000031004	17345	-0.125842	8.62111	0.403809
TAP_10X	Arhgap11a	Kalamakis et al., 2019	ENSMUSG00000041219	228482	-0.174682	6.34029	0.376355
TAP_10X	Nlk	Kalamakis et al., 2019	ENSMUSG00000017376	18099	-0.0674754	6.79312	0.568826
TAP_10X	Dlx1as	Kalamakis et al., 2019	ENSMUSG00000084946		-0.174608	1.3085	0.913012
TAP_10X	Trp53i11	Kalamakis et al., 2019	ENSMUSG00000068735	277414	-1.0697	8.69935	2.13022e-06
TAP_10X	Prc1	Kalamakis et al., 2019	ENSMUSG00000038943	233406	-0.0413579	7.96062	0.855035
TAP_10X	Dek	Kalamakis et al., 2019	ENSMUSG00000021377	110052	-0.164945	9.20861	0.166847
TAP_10X	Cdca3	Kalamakis et al., 2019	ENSMUSG00000023505	14793	-0.208565	6.48322	0.183286
TAP_10X	Smc4	Kalamakis et al., 2019	ENSMUSG00000034349	70099	-0.548864	8.59113	2.86529e-05
TAP_10X	Ncapd2	Kalamakis et al., 2019	ENSMUSG00000038252	68298	-0.175866	8.02309	0.268314
TAP_10X	Kif5c	Kalamakis et al., 2019	ENSMUSG00000026764	16574	1.25696	3.28006	0.000303337
TAP_10X	Aes	Kalamakis et al., 2019	ENSMUSG00000054452	14797	-0.226076	9.20748	0.0451115
TAP_10X	Tma7	Kalamakis et al., 2019	ENSMUSG00000091537	66167	-0.127013	4.83936	0.567377
TAP_10X	Ubald2	Kalamakis et al., 2019	ENSMUSG00000050628	319370	0.0990625	5.20198	0.646803
TAP_10X	Snrpe	Kalamakis et al., 2019	ENSMUSG00000090553	20643	-0.0219205	7.02646	0.923659
TAP_10X	Dbn1	Kalamakis et al., 2019	ENSMUSG00000034675	56320	0.311663	4.94234	0.165315
TAP_10X	Ube2i	Kalamakis et al., 2019	ENSMUSG00000015120	22196	-0.0879182	5.19084	0.757211
TAP_10X	Ywhaz	Kalamakis et al., 2019	ENSMUSG00000022285	22631	-0.0472214	8.75574	0.688525
TAP_10X	Dpysl2	Kalamakis et al., 2019	ENSMUSG00000022048	12934	-0.413223	6.28659	0.00472368
TAP_10X	Cbx3	Kalamakis et al., 2019	ENSMUSG00000029836	12417	-0.137672	8.56263	0.186242
TAP_10X	Racgap1	Kalamakis et al., 2019	ENSMUSG00000023015	26934	-0.187643	7.10295	0.348254
TAP_10X	Ube2e3	Kalamakis et al., 2019	ENSMUSG00000027011	22193	-0.275259	7.12748	0.0117044
TAP_10X	Mzt1	Kalamakis et al., 2019	ENSMUSG00000033186	76789	-0.20732	3.43676	0.593895
TAP_10X	Trim2	Kalamakis et al., 2019	ENSMUSG00000027993	80890	-0.633743	5.37904	0.000566138
TAP_10X	Myef2	Kalamakis et al., 2019	ENSMUSG00000027201	17876	-0.401824	6.25802	0.00179753
TAP_10X	Fxyd6	Kalamakis et al., 2019	ENSMUSG00000066705	59095	0.0665109	4.37922	0.835048
TAP_10X	Mxd3	Kalamakis et al., 2019	ENSMUSG00000021485	17121	-0.0838097	4.4875	0.788437
TAP_10X	Gsk3b	Kalamakis et al., 2019	ENSMUSG00000022812	56637	-0.114437	8.85859	0.193386
TAP_10X	Psrc1	Kalamakis et al., 2019	ENSMUSG00000068744	56742	0.259262	6.34005	0.0594538
TAP_10X	Ccng2	Kalamakis et al., 2019	ENSMUSG00000029385	12452	-0.175626	2.87241	0.73708
TAP_10X	Rps24	Kalamakis et al., 2019	ENSMUSG00000025290	20088	-0.219569	10.4984	0.159739
TAP_10X	Gdap1	Kalamakis et al., 2019	ENSMUSG00000025777	14545	-0.37523	2.16469	0.630984
TAP_10X	Rps29	Kalamakis et al., 2019	ENSMUSG00000034892	20090	-0.284082	10.476	0.0017213
TAP_10X	Dpysl5	Kalamakis et al., 2019	ENSMUSG00000029168	65254	-0.711815	3.37161	0.0548536
TAP_10X	Hdgf	Kalamakis et al., 2019	ENSMUSG00000004897	15191	-0.0776679	8.55113	0.555004
TAP_10X	Ptprs	Kalamakis et al., 2019	ENSMUSG00000013236	19280	0.0663302	7.70328	0.648134
TAP_10X	Erh	Kalamakis et al., 2019	ENSMUSG00000021131	13877	-0.17453	4.68503	0.433752
TAP_10X	Sh3bgrl	Kalamakis et al., 2019	ENSMUSG00000031246	56726	-0.399395	7.49946	0.000271097
TAP_10X	Sub1	Kalamakis et al., 2019	ENSMUSG00000022205	20024	-0.268553	9.96166	0.0678321
TAP_10X	Rrm2	Kalamakis et al., 2019	ENSMUSG00000020649	20135	-0.318836	5.87052	0.108478
TAP_10X	Lsm4	Kalamakis et al., 2019	ENSMUSG00000031848	50783	-0.324364	7.29015	0.00346844
TAP_10X	Tpx2	Kalamakis et al., 2019	ENSMUSG00000027469	72119	-0.228758	7.86057	0.129231
TAP_10X	Gm8186	Kalamakis et al., 2019	ENSMUSG00000049124		0.0435905	2.49557	0.951453
TAP_10X	Fbxo5	Kalamakis et al., 2019	ENSMUSG00000019773	67141	-0.647336	5.26427	0.00423332
TAP_10X	Bok	Kalamakis et al., 2019	ENSMUSG00000026278	51800	0.34889	4.68366	0.0908169
TAP_10X	Hist3h2ba	Kalamakis et al., 2019	ENSMUSG00000056895	78303	0.891293	3.77269	0.00401049
TAP_10X	Cox7a2	Kalamakis et al., 2019	ENSMUSG00000032330	12866	-0.0141358	9.07919	0.899193
TAP_10X	Carhsp1	Kalamakis et al., 2019	ENSMUSG00000008393	52502	0.632936	6.20426	0.00101179
TAP_10X	Dazap1	Kalamakis et al., 2019	ENSMUSG00000069565	70248	-0.709338	7.75093	0.000198754
TAP_10X	Hmmr	Kalamakis et al., 2019	ENSMUSG00000020330	15366	-0.0768105	6.81279	0.692514
TAP_10X	Pbk	Kalamakis et al., 2019	ENSMUSG00000022033	52033	-0.380716	6.08689	0.0408717
TAP_10X	Cdca2	Kalamakis et al., 2019	ENSMUSG00000048922	108912	-0.32589	5.92553	0.121488
TAP_10X	Dynlt1f	Kalamakis et al., 2019	ENSMUSG00000095677	100040531	-0.409392	2.47721	0.470875
TAP_10X	Rad21	Kalamakis et al., 2019	ENSMUSG00000022314	19357	-0.178429	8.8233	0.134858
TAP_10X	Sec61g	Kalamakis et al., 2019	ENSMUSG00000078974	20335	-0.0506589	4.41335	0.865943
TAP_10X	Hnrnph1	Kalamakis et al., 2019	ENSMUSG00000007850	59013	-0.324428	6.00826	0.0418695
TAP_10X	Lsm8	Kalamakis et al., 2019	ENSMUSG00000044155	76522	-0.234214	6.01749	0.207707
TAP_10X	Mis18a	Kalamakis et al., 2019	ENSMUSG00000022978	66578	-0.143265	3.98028	0.722631
TAP_10X	Pdap1	Kalamakis et al., 2019	ENSMUSG00000029623	231887	0.0603587	9.47152	0.635131
TAP_10X	Cenpe	Kalamakis et al., 2019	ENSMUSG00000045328	229841	-0.198256	7.87466	0.14496
TAP_10X	Hp1bp3	Kalamakis et al., 2019	ENSMUSG00000028759	15441	-0.0206971	7.78667	0.952878
TAP_10X	Mis18bp1	Kalamakis et al., 2019	ENSMUSG00000047534	217653	-0.185647	6.64958	0.217096
TAP_10X	Mir124-2hg	Kalamakis et al., 2019	ENSMUSG00000100252	70441	-1.57112	3.29042	1.0092e-05
TAP_10X	Rpl35	Kalamakis et al., 2019	ENSMUSG00000062997	66489	-0.166403	8.12496	0.17167
TAP_10X	Zeb2	Kalamakis et al., 2019	ENSMUSG00000026872	24136	-0.485277	6.75321	0.00615477
TAP_10X	Cbx1	Kalamakis et al., 2019	ENSMUSG00000018666	12412	-0.216101	8.17868	0.0141302
TAP_10X	Kifc1	Kalamakis et al., 2019	ENSMUSG00000079553	100502766	0.236696	3.76348	0.45876
TAP_10X	Dda1	Kalamakis et al., 2019	ENSMUSG00000074247	66498	-0.308213	5.90636	0.00850903
TAP_10X	Nasp	Kalamakis et al., 2019	ENSMUSG00000028693	50927	-0.349744	8.22287	0.0148355
TAP_10X	Tulp4	Kalamakis et al., 2019	ENSMUSG00000034377	68842	0.312706	6.80016	0.0132405
TAP_10X	Morf4l2	Kalamakis et al., 2019	ENSMUSG00000031422	56397	-0.298801	4.78124	0.111879
TAP_10X	D030056L22Rik	Kalamakis et al., 2019	ENSMUSG00000047044	225995	-0.217877	4.61043	0.323987
TAP_10X	Sumo1	Kalamakis et al., 2019	ENSMUSG00000026021	22218	-0.0406371	5.1984	0.850375
TAP_10X	Sox4	Kalamakis et al., 2019	ENSMUSG00000076431	20677	-0.158077	9.80211	0.456387
TAP_10X	Dynlt1a	Kalamakis et al., 2019	ENSMUSG00000092074	100310872	-0.622598	2.18865	0.322992
TAP_10X	Kif11	Kalamakis et al., 2019	ENSMUSG00000012443	16551	-0.322433	6.06084	0.0334875
TAP_10X	Hnrnpul1	Kalamakis et al., 2019	ENSMUSG00000040725	232989	-0.24419	7.46701	0.0251054
TAP_10X	Rtn1	Kalamakis et al., 2019	ENSMUSG00000021087	104001	-0.459993	8.89388	0.000440174
TAP_10X	Maz	Kalamakis et al., 2019	ENSMUSG00000030678	17188	-0.64344	5.89171	0.00155321
TAP_10X	Cenpm	Kalamakis et al., 2019	ENSMUSG00000068101	66570	0.0839722	6.18213	0.705509
TAP_10X	Eef1a1	Kalamakis et al., 2019	ENSMUSG00000037742	13627	-0.277513	10.2858	0.00465102
TAP_10X	Dpysl3	Kalamakis et al., 2019	ENSMUSG00000024501	22240	-1.3587	7.84007	6.53402e-05
TAP_10X	Gmnn	Kalamakis et al., 2019	ENSMUSG00000006715	57441	-0.317239	4.22459	0.206467
TAP_10X	Cdk1	Kalamakis et al., 2019	ENSMUSG00000019942	12534	-0.564137	7.18734	0.00846125
TAP_10X	Limd2	Kalamakis et al., 2019	ENSMUSG00000040699	67803	-0.262264	5.3488	0.1022
TAP_10X	Snrpb2	Kalamakis et al., 2019	ENSMUSG00000008333	20639	-0.216853	8.11248	0.0284204
TAP_10X	Lsm5	Kalamakis et al., 2019	ENSMUSG00000091625	66373	-0.248508	3.81468	0.420063
TAP_10X	Rbfox2	Kalamakis et al., 2019	ENSMUSG00000033565	93686	0.368112	5.96479	0.011699
TAP_10X	Sept11	Kalamakis et al., 2019	ENSMUSG00000058013	52398	-0.863958	8.73814	1.84501e-06
TAP_10X	Vezf1	Kalamakis et al., 2019	ENSMUSG00000018377	22344	-0.0690499	7.75745	0.605819
TAP_10X	Cdk4	Kalamakis et al., 2019	ENSMUSG00000006728	12567	-0.821738	7.84801	2.3839e-06
TAP_10X	Srsf3	Kalamakis et al., 2019	ENSMUSG00000071172	20383	-0.355468	8.08518	0.000645525
TAP_10X	Cited2	Kalamakis et al., 2019	ENSMUSG00000039910	17684	-0.391425	3.97936	0.245584
TAP_10X	2700060E02Rik	Kalamakis et al., 2019	ENSMUSG00000021807	68045	-0.168919	6.82296	0.159534
TAP_10X	Pcbp2	Kalamakis et al., 2019	ENSMUSG00000056851	18521	-0.407598	8.19465	7.00878e-05
TAP_10X	Nfia	Kalamakis et al., 2019	ENSMUSG00000028565	18027	-0.343151	9.9103	0.000214961
TAP_10X	Ccdc34	Kalamakis et al., 2019	ENSMUSG00000027160	68201	-0.233525	8.11165	0.0566167
TAP_10X	Dynll2	Kalamakis et al., 2019	ENSMUSG00000020483	68097	0.129209	7.96127	0.357576
TAP_10X	Pfdn4	Kalamakis et al., 2019	ENSMUSG00000052033	109054	-0.193281	5.78228	0.152204
TAP_10X	Spc24	Kalamakis et al., 2019	ENSMUSG00000074476	67629	-0.201003	5.55887	0.361347
TAP_10X	Rnd3	Kalamakis et al., 2019	ENSMUSG00000017144	74194	-0.118457	4.01704	0.70986
TAP_10X	Prox1	Kalamakis et al., 2019	ENSMUSG00000010175	19130	-0.316707	6.85163	0.0173772
TAP_10X	Hjurp	Kalamakis et al., 2019	ENSMUSG00000044783	212427	-0.0446568	7.44614	0.829952
TAP_10X	Rpl23a	Kalamakis et al., 2019	ENSMUSG00000058546	268449	-0.206988	10.7829	0.0109652
TAP_10X	Ttc3	Kalamakis et al., 2019	ENSMUSG00000040785	22129	-0.0321605	10.1156	0.776411
TAP_10X	Knstrn	Kalamakis et al., 2019	ENSMUSG00000027331	51944	-0.276383	5.87862	0.152217
TAP_10X	Hint1	Kalamakis et al., 2019	ENSMUSG00000020267	15254	0.132221	9.24895	0.197021
TAP_10X	Epha4	Kalamakis et al., 2019	ENSMUSG00000026235	13838	0.370421	4.04882	0.230877
TAP_10X	Sbk1	Kalamakis et al., 2019	ENSMUSG00000042978	104175	-0.247126	5.74819	0.278414
TAP_10X	Psip1	Kalamakis et al., 2019	ENSMUSG00000028484	101739	-0.204483	9.13476	0.0373137
TAP_10X	Chic2	Kalamakis et al., 2019	ENSMUSG00000029229	74277	-0.5539	5.6766	0.000421564
TAP_10X	Celf2	Kalamakis et al., 2019	ENSMUSG00000002107	14007	-0.907612	8.58155	3.103e-07
TAP_10X	Wbp1	Kalamakis et al., 2019	ENSMUSG00000030035	22377	0.340912	5.86022	0.00979114
TAP_10X	Cox6a1	Kalamakis et al., 2019	ENSMUSG00000041697	12861	0.116021	9.54925	0.279221
TAP_10X	Fubp1	Kalamakis et al., 2019	ENSMUSG00000028034	51886	0.077612	8.68625	0.501429
TAP_10X	G2e3	Kalamakis et al., 2019	ENSMUSG00000035293	217558	-0.159425	6.86584	0.220169
TAP_10X	Foxg1	Kalamakis et al., 2019	ENSMUSG00000020950	15228	-3.87198	3.60837	9.82515e-11
TAP_10X	Ezh2	Kalamakis et al., 2019	ENSMUSG00000029687	14056	-0.210113	8.41808	0.0806099
TAP_10X	Ctbp1	Kalamakis et al., 2019	ENSMUSG00000037373	13016	-0.260448	6.9871	0.0750385
TAP_10X	Serf1	Kalamakis et al., 2019	ENSMUSG00000021643	20365	0.108852	5.43428	0.546146
TAP_10X	Tbpl1	Kalamakis et al., 2019	ENSMUSG00000071359	237336	-0.937028	4.73717	0.000380115
TAP_10X	Dbf4	Kalamakis et al., 2019	ENSMUSG00000002297	27214	-0.186476	6.70223	0.234546
TAP_10X	Fam60a	Kalamakis et al., 2019	ENSMUSG00000039985	56306	-1.21844	1.36917	0.291154
TAP_10X	Rpl29	Kalamakis et al., 2019	ENSMUSG00000048758	19944	-0.105828	6.64493	0.549826
TAP_10X	Bmi1	Kalamakis et al., 2019	ENSMUSG00000026739	12151	-0.362541	6.12064	0.00250289
TAP_10X	Cdc42se2	Kalamakis et al., 2019	ENSMUSG00000052298	72729	-0.371856	6.80487	0.00793635
TAP_10X	Yeats4	Kalamakis et al., 2019	ENSMUSG00000020171	64050	-0.539434	7.91241	3.07472e-05
TAP_10X	Rps11	Kalamakis et al., 2019	ENSMUSG00000003429	27207	-0.274071	6.99267	0.0716248
TAP_10X	Csde1	Kalamakis et al., 2019	ENSMUSG00000068823	229663	-0.0939036	9.00252	0.302178
TAP_10X	H1f0	Kalamakis et al., 2019	ENSMUSG00000096210	14958	-0.129625	6.56905	0.549219
TAP_10X	Aurka	Kalamakis et al., 2019	ENSMUSG00000027496	20878	-0.408239	5.17274	0.0401361
TAP_10X	Mad2l1	Kalamakis et al., 2019	ENSMUSG00000029910	56150	-0.533786	4.93013	0.0356057
TAP_10X	Ccni	Kalamakis et al., 2019	ENSMUSG00000063015	12453	0.0339643	7.42048	0.787665
TAP_10X	Pole3	Kalamakis et al., 2019	ENSMUSG00000028394	59001	0.0152594	7.02378	0.920794
TAP_10X	Anp32b	Kalamakis et al., 2019	ENSMUSG00000028333	67628	-0.0653989	9.21684	0.66277
TAP_10X	Brd8	Kalamakis et al., 2019	ENSMUSG00000003778	78656	-0.0390985	7.35673	0.8013
TAP_10X	Sms	Kalamakis et al., 2019	ENSMUSG00000071708	20603	-0.556747	7.12803	0.000883963
TAP_10X	Cdkn2c	Kalamakis et al., 2019	ENSMUSG00000028551	12580	-0.26017	5.77697	0.0748025
TAP_10X	Cdk5r1	Kalamakis et al., 2019	ENSMUSG00000048895	12569	-0.247044	4.86712	0.291269
TAP_10X	Srsf2	Kalamakis et al., 2019	ENSMUSG00000034120	20382	-0.162723	8.5153	0.171212
TAP_10X	Ccnb1	Kalamakis et al., 2019	ENSMUSG00000041431	268697	-0.329685	6.6265	0.0160393
TAP_10X	Map4k4	Kalamakis et al., 2019	ENSMUSG00000026074	26921	-0.16073	9.98455	0.0651818
TAP_10X	Tdg	Kalamakis et al., 2019	ENSMUSG00000034674	21665	-0.921022	4.67056	0.000385714
TAP_10X	Cep55	Kalamakis et al., 2019	ENSMUSG00000024989	74107	-0.290387	3.89339	0.313248
TAP_10X	Ccdc88a	Kalamakis et al., 2019	ENSMUSG00000032740	108686	-0.163424	8.8987	0.150681
TAP_10X	Pbrm1	Kalamakis et al., 2019	ENSMUSG00000042323	66923	-0.290624	8.03069	0.00242521
TAP_10X	Tmem57	Kalamakis et al., 2019	ENSMUSG00000028826	66146	0.371057	6.59967	0.0284204
TAP_10X	Pkia	Kalamakis et al., 2019	ENSMUSG00000027499	18767	0.100929	6.33591	0.655196
TAP_10X	Kif20b	Kalamakis et al., 2019	ENSMUSG00000024795	240641	-0.031093	7.09334	0.873233
TAP_10X	Rufy3	Kalamakis et al., 2019	ENSMUSG00000029291	52822	0.124449	7.12801	0.24882
TAP_10X	Akirin2	Kalamakis et al., 2019	ENSMUSG00000028291	433693	-0.235444	6.44721	0.0265962
TAP_10X	Ccna2	Kalamakis et al., 2019	ENSMUSG00000027715	12428	-0.62288	6.04594	0.00483193
TAP_10X	Mbd3	Kalamakis et al., 2019	ENSMUSG00000035478	17192	-0.626992	7.12439	5.28192e-05
TAP_10X	Tagln3	Kalamakis et al., 2019	ENSMUSG00000022658	56370	-0.350867	2.77077	0.477327
TAP_10X	Banf1	Kalamakis et al., 2019	ENSMUSG00000024844	23825	-0.236395	7.9683	0.1477
TAP_10X	Gas2l3	Kalamakis et al., 2019	ENSMUSG00000074802	237436	-0.729654	5.61073	0.000668538
TAP_10X	Cenpw	Kalamakis et al., 2019	ENSMUSG00000075266	66311	-0.183774	6.18631	0.329311
TAP_10X	Phf6	Kalamakis et al., 2019	ENSMUSG00000025626	70998	-0.436292	5.46846	0.00119357
TAP_10X	Rbmx	Kalamakis et al., 2019	ENSMUSG00000031134	19655	-0.141753	5.82917	0.327919
TAP_10X	Nono	Kalamakis et al., 2019	ENSMUSG00000031311	53610	-0.187318	7.04766	0.12798
TAP_10X	Khdrbs1	Kalamakis et al., 2019	ENSMUSG00000028790	20218	-0.274374	7.22125	0.00737349
TAP_10X	Rbx1	Kalamakis et al., 2019	ENSMUSG00000022400	56438	-0.235236	7.47392	0.0202365
TAP_10X	Lsm6	Kalamakis et al., 2019	ENSMUSG00000031683	78651	-0.149563	8.44781	0.186324
TAP_10X	Hdac2	Kalamakis et al., 2019	ENSMUSG00000019777	15182	-0.591995	7.75193	7.59002e-05
TAP_10X	Brd3	Kalamakis et al., 2019	ENSMUSG00000026918	67382	-0.311772	8.09411	0.00290767
TAP_10X	1110004F10Rik	Kalamakis et al., 2019	ENSMUSG00000030663	56372	0.0592579	7.86439	0.677388
TAP_10X	Arpp19	Kalamakis et al., 2019	ENSMUSG00000007656	59046	0.0612928	7.53837	0.584318
TAP_10X	Nsg1	Kalamakis et al., 2019	ENSMUSG00000029126	18196	0.105208	6.24976	0.518402
TAP_10X	Polr3k	Kalamakis et al., 2019	ENSMUSG00000038628	67005	-0.174866	5.87448	0.311014
TAP_10X	Tmem183a	Kalamakis et al., 2019	ENSMUSG00000042305	57439	-0.0198929	6.88435	0.902812
TAP_10X	Snn	Kalamakis et al., 2019	ENSMUSG00000037972	20621	-0.0598549	6.87953	0.828629
TAP_10X	Snrpf	Kalamakis et al., 2019	ENSMUSG00000020018	69878	-1.13704	5.93716	1.00267e-07
TAP_10X	Uhrf1	Kalamakis et al., 2019	ENSMUSG00000001228	18140	-0.459993	5.50882	0.0453841
TAP_10X	Ube2d3	Kalamakis et al., 2019	ENSMUSG00000078578	66105	-0.131095	8.05001	0.146257
TAP_10X	Tacc3	Kalamakis et al., 2019	ENSMUSG00000037313	21335	-0.147484	7.01351	0.441771
TAP_10X	Trim59	Kalamakis et al., 2019	ENSMUSG00000034317	66949	-0.360465	5.51526	0.0421893
TAP_10X	Tox3	Kalamakis et al., 2019	ENSMUSG00000043668	244579	-1.12569	5.59465	6.65576e-08
TAP_10X	C130071C03Rik	Kalamakis et al., 2019	ENSMUSG00000050334	320203	-0.998766	6.76306	4.35199e-08
TAP_10X	Hmgn5	Kalamakis et al., 2019	ENSMUSG00000031245	50887	-0.137419	7.78334	0.30603
TAP_10X	Uchl1	Kalamakis et al., 2019	ENSMUSG00000029223	22223	0.664752	7.33162	0.000199899
TAP_10X	Cdc20	Kalamakis et al., 2019	ENSMUSG00000006398	107995	-0.166925	6.75194	0.401755
TAP_10X	Celf1	Kalamakis et al., 2019	ENSMUSG00000005506	13046	-0.0816711	7.94491	0.445796
TAP_10X	Kif22	Kalamakis et al., 2019	ENSMUSG00000030677	110033	-0.400138	6.48911	0.0260017
TAP_10X	Gpbp1	Kalamakis et al., 2019	ENSMUSG00000032745	73274	-0.149457	6.57701	0.260964
TAP_10X	Arid1a	Kalamakis et al., 2019	ENSMUSG00000007880	93760	-0.167087	6.80657	0.153905
TAP_10X	Hnrnpa0	Kalamakis et al., 2019	ENSMUSG00000007836	77134	-0.291707	8.79414	0.00226401
TAP_10X	Shcbp1	Kalamakis et al., 2019	ENSMUSG00000022322	20419	-0.232763	4.60727	0.304111
TAP_10X	Med10	Kalamakis et al., 2019	ENSMUSG00000021598	28077	0.354093	5.40007	0.0575839
TAP_10X	Anapc5	Kalamakis et al., 2019	ENSMUSG00000029472	59008	-0.166945	8.20733	0.219591
TAP_10X	Cnot7	Kalamakis et al., 2019	ENSMUSG00000031601	18983	-0.260488	4.97841	0.192122
TAP_10X	Zfp422	Kalamakis et al., 2019	ENSMUSG00000059878	67255	-0.0657698	4.08532	0.898289
TAP_10X	Clic4	Kalamakis et al., 2019	ENSMUSG00000037242	29876	0.292319	7.97757	0.111424
TAP_10X	Nav1	Kalamakis et al., 2019	ENSMUSG00000009418	215690	0.41998	7.50568	0.0292394
TAP_10X	Tipin	Kalamakis et al., 2019	ENSMUSG00000032397	66131	-0.316044	5.96791	0.0302307
TAP_10X	Pafah1b2	Kalamakis et al., 2019	ENSMUSG00000003131	18475	0.21982	6.85063	0.0282271
TAP_10X	Zcrb1	Kalamakis et al., 2019	ENSMUSG00000022635	67197	-0.0285375	7.56029	0.808326
TAP_10X	Sept3	Kalamakis et al., 2019	ENSMUSG00000022456	24050	0.302728	7.02958	0.0228034
TAP_10X	Thoc7	Kalamakis et al., 2019	ENSMUSG00000053453	66231	-0.178736	7.87815	0.0936542
TAP_10X	Cdkn2d	Kalamakis et al., 2019	ENSMUSG00000096472	12581	-0.194233	5.54257	0.241973
TAP_10X	Cyth2	Kalamakis et al., 2019	ENSMUSG00000003269	19158	-0.181115	6.16607	0.154878
TAP_10X	Nap1l1	Kalamakis et al., 2019	ENSMUSG00000058799	53605	-0.403456	10.1208	0.000307151
TAP_10X	Ppp1cc	Kalamakis et al., 2019	ENSMUSG00000004455	19047	0.247528	3.60735	0.469522
TAP_10X	Tbca	Kalamakis et al., 2019	ENSMUSG00000042043	21371	-0.0356178	8.08654	0.76605
TAP_10X	Tomm22	Kalamakis et al., 2019	ENSMUSG00000022427	223696	-0.0395634	6.02959	0.870467
TAP_10X	Dck	Kalamakis et al., 2019	ENSMUSG00000029366	13178	-0.280498	4.76428	0.221112
TAP_10X	Aurkb	Kalamakis et al., 2019	ENSMUSG00000020897	20877	-0.607519	3.81005	0.0361456
TAP_10X	Cmpk1	Kalamakis et al., 2019	ENSMUSG00000028719	66588	-0.539457	5.13293	0.0011944
TAP_10X	Rbm4b	Kalamakis et al., 2019	ENSMUSG00000033760	66704	0.0377179	4.78675	0.881237
TAP_10X	Top2b	Kalamakis et al., 2019	ENSMUSG00000017485	21974	-0.125705	8.42143	0.234546
TAP_10X	Pik3ca	Kalamakis et al., 2019	ENSMUSG00000027665	18706	-0.141125	6.26808	0.376542
TAP_10X	Chd3os	Kalamakis et al., 2019	ENSMUSG00000043419	80515	-0.533996	3.95231	0.032559
TAP_10X	C330027C09Rik	Kalamakis et al., 2019	ENSMUSG00000033031	224171	-0.305956	6.15961	0.0492402
TAP_10X	Kif23	Kalamakis et al., 2019	ENSMUSG00000032254	71819	-0.158164	6.1403	0.298389
TAP_10X	S100a10	Kalamakis et al., 2019	ENSMUSG00000041959	20194	-0.063162	6.41509	0.920794
TAP_10X	Peli1	Kalamakis et al., 2019	ENSMUSG00000020134	67245	-0.743916	6.68735	3.82594e-07
TAP_10X	Incenp	Kalamakis et al., 2019	ENSMUSG00000024660	16319	-0.0734263	7.63998	0.731342
TAP_10X	Tyms	Kalamakis et al., 2019	ENSMUSG00000025747	22171	-0.151756	5.298	0.391734
TAP_10X	Txnrd1	Kalamakis et al., 2019	ENSMUSG00000020250	50493	-0.387303	8.20218	0.00789999
TAP_10X	Nup62	Kalamakis et al., 2019	ENSMUSG00000109511	18226	-0.19045	6.37536	0.186518
TAP_10X	Stag1	Kalamakis et al., 2019	ENSMUSG00000037286	20842	0.019365	6.02545	0.91768
TAP_10X	Hist1h2ae	Kalamakis et al., 2019	ENSMUSG00000069272	319166	-0.361257	5.20782	0.0460538
TAP_10X	Bcl7a	Kalamakis et al., 2019	ENSMUSG00000029438	77045	-0.356501	6.37526	0.0512639
TAP_10X	Ckap2	Kalamakis et al., 2019	ENSMUSG00000037725	80986	0.260172	6.81126	0.0689471
TAP_10X	Actb	Kalamakis et al., 2019	ENSMUSG00000029580	11461	-0.256383	13.3291	0.0782369
TAP_10X	Cript	Kalamakis et al., 2019	ENSMUSG00000024146	56724	-0.111532	5.72381	0.469923
TAP_10X	Kif5b	Kalamakis et al., 2019	ENSMUSG00000006740	16573	0.126727	9.60294	0.26637
TAP_10X	Klf7	Kalamakis et al., 2019	ENSMUSG00000025959	93691	0.0851646	7.77537	0.454307
TAP_10X	Arpc5	Kalamakis et al., 2019	ENSMUSG00000008475	67771	-0.0904973	6.10881	0.54038
TAP_10X	Rfc3	Kalamakis et al., 2019	ENSMUSG00000033970	69263	-0.293551	6.15099	0.0704597
TAP_10X	Rnps1	Kalamakis et al., 2019	ENSMUSG00000034681	19826	-0.105733	5.33113	0.668309
TAP_10X	Orc6	Kalamakis et al., 2019	ENSMUSG00000031697	56452	-0.486647	5.24228	0.00444204
TAP_10X	Gnb1	Kalamakis et al., 2019	ENSMUSG00000029064	14688	-0.298968	7.94558	0.265169
TAP_10X	Bzw1	Kalamakis et al., 2019	ENSMUSG00000051223	66882	-0.102087	8.4976	0.322275
TAP_10X	Rnf26	Kalamakis et al., 2019	ENSMUSG00000053128	213211	-0.157446	4.23369	0.568306
TAP_10X	Atrx	Kalamakis et al., 2019	ENSMUSG00000031229	22589	0.00284448	9.35566	0.983777
TAP_10X	Mms22l	Kalamakis et al., 2019	ENSMUSG00000045751	212377	0.00145951	4.79965	0.99625
TAP_10X	Esco2	Kalamakis et al., 2019	ENSMUSG00000022034	71988	-0.315062	4.58889	0.29621
TAP_10X	Actl6a	Kalamakis et al., 2019	ENSMUSG00000027671	56456	-0.367371	6.89977	0.00543401
TAP_10X	Cox20	Kalamakis et al., 2019	ENSMUSG00000026500	66359	0.258176	6.69445	0.0673477
TAP_10X	Sarnp	Kalamakis et al., 2019	ENSMUSG00000078427	66118	-0.619777	6.14847	0.00056378
TAP_10X	Pum2	Kalamakis et al., 2019	ENSMUSG00000020594	80913	-0.237009	6.68046	0.0481207
TAP_10X	Smc6	Kalamakis et al., 2019	ENSMUSG00000020608	67241	-0.0496723	8.16837	0.723438
TAP_10X	Mrpl18	Kalamakis et al., 2019	ENSMUSG00000057388	67681	-0.161989	7.17956	0.119939
TAP_10X	Sumo3	Kalamakis et al., 2019	ENSMUSG00000020265	20610	-0.267087	9.57531	0.0201831
TAP_10X	Luc7l2	Kalamakis et al., 2019	ENSMUSG00000029823	192196	-0.220939	7.84916	0.022742
TAP_10X	Med22	Kalamakis et al., 2019	ENSMUSG00000015776	20933	-0.328893	5.01237	0.0585651
TAP_10X	Csnk2a1	Kalamakis et al., 2019	ENSMUSG00000074698	12995	-0.159664	8.16658	0.0560091
TAP_10X	Rad51ap1	Kalamakis et al., 2019	ENSMUSG00000030346	19362	-0.474575	5.43332	0.00682358
TAP_10X	H2afy	Kalamakis et al., 2019	ENSMUSG00000015937	26914	-0.366759	8.63109	0.000598581
TAP_10X	Dnajc9	Kalamakis et al., 2019	ENSMUSG00000021811	108671	0.0381521	7.04572	0.797735
TAP_10X	Rtf1	Kalamakis et al., 2019	ENSMUSG00000027304	76246	-0.0124388	7.12923	0.936585
TAP_10X	Pcna	Kalamakis et al., 2019	ENSMUSG00000027342	18538	-0.108008	6.7565	0.497617
TAP_10X	Hist1h1b	Kalamakis et al., 2019	ENSMUSG00000058773	56702	-0.643003	5.38306	0.00323411
TAP_10X	Hypk	Kalamakis et al., 2019	ENSMUSG00000027245	67693	-0.00339048	4.38654	0.991352
TAP_10X	Usp1	Kalamakis et al., 2019	ENSMUSG00000028560	230484	-0.299417	7.88324	0.0583872
TAP_10X	Rangap1	Kalamakis et al., 2019	ENSMUSG00000022391	19387	0.181454	8.26672	0.0976909
TAP_10X	Kpna2	Kalamakis et al., 2019	ENSMUSG00000018362	16647	-0.196317	3.37213	0.625478
TAP_10X	Pou3f2	Kalamakis et al., 2019	ENSMUSG00000095139	18992	-0.143641	6.06316	0.258602
TAP_10X	Pax6	Kalamakis et al., 2019	ENSMUSG00000027168	18508	-0.740847	5.18295	3.68629e-05
TAP_10X	E130114P18Rik	Kalamakis et al., 2019	ENSMUSG00000048747		-0.368377	4.84681	0.0536665
TAP_10X	Nr2f1	Kalamakis et al., 2019	ENSMUSG00000069171	13865	-0.996079	7.28955	7.14066e-09
TAP_10X	Cdkn1b	Kalamakis et al., 2019	ENSMUSG00000003031	12576	-0.42879	6.93878	0.00123343
L1	Top2a	Xie et al., 2020	ENSMUSG00000020914	21973	-0.217087	10.2177	0.200485
L1	Mki67	Xie et al., 2020	ENSMUSG00000031004	17345	-0.125842	8.62111	0.403809
L1	Smc4	Xie et al., 2020	ENSMUSG00000034349	70099	-0.548864	8.59113	2.86529e-05
L1	Prc1	Xie et al., 2020	ENSMUSG00000038943	233406	-0.0413579	7.96062	0.855035
L1	Ube2c	Xie et al., 2020	ENSMUSG00000001403	68612	-0.158819	7.37867	0.294186
L1	Nusap1	Xie et al., 2020	ENSMUSG00000027306	108907	-0.240872	7.39857	0.101339
L1	Cenpf	Xie et al., 2020	ENSMUSG00000026605	108000	0.0180307	8.6588	0.933814
L1	Birc5	Xie et al., 2020	ENSMUSG00000017716	11799	0.366238	7.53446	0.0456759
L1	Tpx2	Xie et al., 2020	ENSMUSG00000027469	72119	-0.228758	7.86057	0.129231
L1	Spc25	Xie et al., 2020	ENSMUSG00000005233	66442	0.0595468	7.24309	0.779195
L1	Cenpe	Xie et al., 2020	ENSMUSG00000045328	229841	-0.198256	7.87466	0.14496
L1	Ckap2l	Xie et al., 2020	ENSMUSG00000048327	70466	-0.199625	7.03756	0.230434
L1	Kif11	Xie et al., 2020	ENSMUSG00000012443	16551	-0.322433	6.06084	0.0334875
L1	Ccna2	Xie et al., 2020	ENSMUSG00000027715	12428	-0.62288	6.04594	0.00483193
L1	Cdk1	Xie et al., 2020	ENSMUSG00000019942	12534	-0.564137	7.18734	0.00846125
L1	Cdca3	Xie et al., 2020	ENSMUSG00000023505	14793	-0.208565	6.48322	0.183286
L1	Racgap1	Xie et al., 2020	ENSMUSG00000023015	26934	-0.187643	7.10295	0.348254
L1	Hmmr	Xie et al., 2020	ENSMUSG00000020330	15366	-0.0768105	6.81279	0.692514
L1	Cenpa	Xie et al., 2020	ENSMUSG00000029177	12615	-0.464021	5.87928	0.0164323
L1	Aspm	Xie et al., 2020	ENSMUSG00000033952	12316	0.0436878	7.45625	0.837321
L1	Ccnb1	Xie et al., 2020	ENSMUSG00000041431	268697	-0.329685	6.6265	0.0160393
L1	Cks2	Xie et al., 2020	ENSMUSG00000062248	66197	-0.440892	3.33923	0.20581
L1	Cdc20	Xie et al., 2020	ENSMUSG00000006398	107995	-0.166925	6.75194	0.401755
L1	Kif23	Xie et al., 2020	ENSMUSG00000032254	71819	-0.158164	6.1403	0.298389
L1	Tacc3	Xie et al., 2020	ENSMUSG00000037313	21335	-0.147484	7.01351	0.441771
L1	Kif15	Xie et al., 2020	ENSMUSG00000036768	209737	-0.343527	6.69445	0.0360306
L1	Arhgap11a	Xie et al., 2020	ENSMUSG00000041219	228482	-0.174682	6.34029	0.376355
L1	Knstrn	Xie et al., 2020	ENSMUSG00000027331	51944	-0.276383	5.87862	0.152217
L1	Mis18bp1	Xie et al., 2020	ENSMUSG00000047534	217653	-0.185647	6.64958	0.217096
L1	Ncapg	Xie et al., 2020	ENSMUSG00000015880	54392	-0.304386	5.63828	0.0750385
L1	Ckap2	Xie et al., 2020	ENSMUSG00000037725	80986	0.260172	6.81126	0.0689471
L1	Esco2	Xie et al., 2020	ENSMUSG00000022034	71988	-0.315062	4.58889	0.29621
L1	Hjurp	Xie et al., 2020	ENSMUSG00000044783	212427	-0.0446568	7.44614	0.829952
L1	Psrc1	Xie et al., 2020	ENSMUSG00000068744	56742	0.259262	6.34005	0.0594538
L1	Kif20b	Xie et al., 2020	ENSMUSG00000024795	240641	-0.031093	7.09334	0.873233
L1	Mxd3	Xie et al., 2020	ENSMUSG00000021485	17121	-0.0838097	4.4875	0.788437
L1	Kifc1	Xie et al., 2020	ENSMUSG00000079553	100502766	0.236696	3.76348	0.45876
L1	Ska2	Xie et al., 2020	ENSMUSG00000020492	66140	-0.391621	5.18294	0.0107373
L1	Ncapd2	Xie et al., 2020	ENSMUSG00000038252	68298	-0.175866	8.02309	0.268314
L1	Aurkb	Xie et al., 2020	ENSMUSG00000020897	20877	-0.607519	3.81005	0.0361456
L1	Ccnb2	Xie et al., 2020	ENSMUSG00000032218	12442	-0.251368	5.08808	0.402957
L1	Rangap1	Xie et al., 2020	ENSMUSG00000022391	19387	0.181454	8.26672	0.0976909
L1	Rad21	Xie et al., 2020	ENSMUSG00000022314	19357	-0.178429	8.8233	0.134858
L1	Cdca2	Xie et al., 2020	ENSMUSG00000048922	108912	-0.32589	5.92553	0.121488
L1	Ndc80	Xie et al., 2020	ENSMUSG00000024056	67052	-0.190651	5.86143	0.280546
L1	Kif22	Xie et al., 2020	ENSMUSG00000030677	110033	-0.400138	6.48911	0.0260017
L1	Fbxo5	Xie et al., 2020	ENSMUSG00000019773	67141	-0.647336	5.26427	0.00423332
L1	Ttk	Xie et al., 2020	ENSMUSG00000038379	22137	-0.241654	6.50714	0.170022
L1	Kif4	Xie et al., 2020	ENSMUSG00000034311	16571	-0.359226	5.73546	0.0961964
L1	Brd8	Xie et al., 2020	ENSMUSG00000003778	78656	-0.0390985	7.35673	0.8013
L1	Smc1a	Xie et al., 2020	ENSMUSG00000041133	24061	-0.12817	9.55177	0.199266
L1	Bub1	Xie et al., 2020	ENSMUSG00000027379	12235	-0.601144	4.81322	0.00357146
L1	C330027C09Rik	Xie et al., 2020	ENSMUSG00000033031	224171	-0.305956	6.15961	0.0492402
L1	Aurka	Xie et al., 2020	ENSMUSG00000027496	20878	-0.408239	5.17274	0.0401361
L1	Kif2c	Xie et al., 2020	ENSMUSG00000028678	73804	-0.469813	4.89408	0.0518372
L1	Pmf1	Xie et al., 2020	ENSMUSG00000028066	67037	-0.276585	7.11165	0.094881
L1	H1fx	Xie et al., 2020	ENSMUSG00000044927	243529	-0.152045	6.3241	0.560319
L1	Kif20a	Xie et al., 2020	ENSMUSG00000003779	19348	-0.0449572	4.89791	0.896093
L1	Insm1	Xie et al., 2020	ENSMUSG00000068154	53626	-2.44907	1.92066	0.000444335
L1	Ect2	Xie et al., 2020	ENSMUSG00000027699	13605	-0.284462	4.75139	0.182145
L1	Plk1	Xie et al., 2020	ENSMUSG00000030867	18817	-0.0383792	7.31307	0.85942
L1	Baz1b	Xie et al., 2020	ENSMUSG00000002748	22385	-0.00738677	8.3912	0.960094
L1	Cep55	Xie et al., 2020	ENSMUSG00000024989	74107	-0.290387	3.89339	0.313248
L1	Ckap5	Xie et al., 2020	ENSMUSG00000040549	75786	-0.174627	7.37347	0.159111
L1	Mad2l1	Xie et al., 2020	ENSMUSG00000029910	56150	-0.533786	4.93013	0.0356057
L1	Neil3	Xie et al., 2020	ENSMUSG00000039396	234258	-0.735126	3.01246	0.05113
L1	Ska1	Xie et al., 2020	ENSMUSG00000036223	66468	-0.099756	5.42611	0.649239
L1	Ubald2	Xie et al., 2020	ENSMUSG00000050628	319370	0.0990625	5.20198	0.646803
L1	Cdkn2d	Xie et al., 2020	ENSMUSG00000096472	12581	-0.194233	5.54257	0.241973
L1	Dlgap5	Xie et al., 2020	ENSMUSG00000037544	218977	-0.0238861	4.43963	0.945638
L1	Dbf4	Xie et al., 2020	ENSMUSG00000002297	27214	-0.186476	6.70223	0.234546
L1	Melk	Xie et al., 2020	ENSMUSG00000035683	17279	-0.207673	4.58247	0.354401
L1	Shcbp1	Xie et al., 2020	ENSMUSG00000022322	20419	-0.232763	4.60727	0.304111
L1	Cenpq	Xie et al., 2020	ENSMUSG00000023919	83815	-0.263418	5.64017	0.207439
L1	Mapre1	Xie et al., 2020	ENSMUSG00000027479	13589	-0.133208	9.18527	0.109111
L1	Bub1b	Xie et al., 2020	ENSMUSG00000040084	12236	-0.3426	4.74211	0.137366
L1	Mettl9	Xie et al., 2020	ENSMUSG00000030876	59052	-0.428211	5.68427	0.0151416
L1	Ccdc18	Xie et al., 2020	ENSMUSG00000056531	73254	-0.224757	5.05512	0.198184
L1	Ankle1	Xie et al., 2020	ENSMUSG00000046295	234396	0.374862	3.33567	0.296516
L1	Cdc25c	Xie et al., 2020	ENSMUSG00000044201	12532	0.201406	4.02694	0.491355
L1	Spdl1	Xie et al., 2020	ENSMUSG00000069910	70385	-0.331166	4.10298	0.211796
L1	Nars	Xie et al., 2020	ENSMUSG00000024587	70223	-0.014767	8.00375	0.9271
L1	Minos1	Xie et al., 2020	ENSMUSG00000050608	433771	-0.374782	6.99108	0.257048
L1	Srrt	Xie et al., 2020	ENSMUSG00000037364	83701	0.0312967	7.7858	0.828455
L1	Kif5b	Xie et al., 2020	ENSMUSG00000006740	16573	0.126727	9.60294	0.26637
L1	Smc3	Xie et al., 2020	ENSMUSG00000024974	13006	-0.280062	8.70042	0.00395156
L1	Xpo1	Xie et al., 2020	ENSMUSG00000020290	103573	-0.0483651	7.44679	0.682894
L1	Ctcf	Xie et al., 2020	ENSMUSG00000005698	13018	-0.0495597	8.38699	0.689876
L1	Atp5o	Xie et al., 2020	ENSMUSG00000022956	28080	0.0624965	9.12223	0.582193
L1	Psmb6	Xie et al., 2020	ENSMUSG00000018286	19175	-0.0645762	8.27228	0.554207
L1	Spag5	Xie et al., 2020	ENSMUSG00000002055	54141	0.0088307	5.93917	0.971628
L1	G2e3	Xie et al., 2020	ENSMUSG00000035293	217558	-0.159425	6.86584	0.220169
L1	Cdkn2c	Xie et al., 2020	ENSMUSG00000028551	12580	-0.26017	5.77697	0.0748025
L1	Hnrnpl	Xie et al., 2020	ENSMUSG00000015165	15388	-0.419865	7.26932	0.00188072
L1	Nol7	Xie et al., 2020	ENSMUSG00000063200	70078	-0.334232	7.26925	0.00345809
L1	Cdk11b	Xie et al., 2020	ENSMUSG00000029062	12537	-0.0696359	7.56214	0.809472
L1	Prr11	Xie et al., 2020	ENSMUSG00000020493	270906	-0.510718	4.40897	0.0127905
L1	Psma4	Xie et al., 2020	ENSMUSG00000032301	26441	0.0435664	7.66908	0.712437
L1	Cep295	Xie et al., 2020	ENSMUSG00000046111	319675	-0.0816854	5.77976	0.681257
L1	U2surp	Xie et al., 2020	ENSMUSG00000032407	67958	-0.0559124	7.95858	0.59833
L1	Bub3	Xie et al., 2020	ENSMUSG00000066979	12237	-0.036108	7.23776	0.793146
L1	Smc6	Xie et al., 2020	ENSMUSG00000020608	67241	-0.0496723	8.16837	0.723438
L1	Ube2e3	Xie et al., 2020	ENSMUSG00000027011	22193	-0.275259	7.12748	0.0117044
L1	Sapcd2	Xie et al., 2020	ENSMUSG00000026955	72080	-0.0184578	4.0036	0.962651
L1	Cenpp	Xie et al., 2020	ENSMUSG00000021391	66336	-0.286756	4.07625	0.278222
L1	Ncapg2	Xie et al., 2020	ENSMUSG00000042029	76044	0.0456977	5.46091	0.854824
L1	Cenpc1	Xie et al., 2020	ENSMUSG00000029253	12617	0.01286	5.65411	0.953456
L1	Ncapd3	Xie et al., 2020	ENSMUSG00000035024	78658	-0.295766	5.33825	0.0606811
L1	Ddx39	Xie et al., 2020	ENSMUSG00000005481	68278	-0.140418	6.16925	0.468094
L1	Kif18a	Xie et al., 2020	ENSMUSG00000027115	228421	-0.250787	5.5076	0.155649
L1	Lbr	Xie et al., 2020	ENSMUSG00000004880	98386	-0.406033	5.99763	0.0206323
L1	Gm9833	Xie et al., 2020	ENSMUSG00000049230	100041480	-0.3622	4.41668	0.11562
L1	Troap	Xie et al., 2020	ENSMUSG00000032783	78733	-0.10942	5.47186	0.536934
L1	Sarnp	Xie et al., 2020	ENSMUSG00000078427	66118	-0.619777	6.14847	0.00056378
L1	Sf3b6	Xie et al., 2020	ENSMUSG00000037361	66055	-0.0468712	6.48107	0.826556
L1	Pola1	Xie et al., 2020	ENSMUSG00000006678	18968	-0.220631	6.55512	0.273839
L1	Cdca4	Xie et al., 2020	ENSMUSG00000047832	71963	-0.360583	4.85949	0.0428392
L1	Gas2l3	Xie et al., 2020	ENSMUSG00000074802	237436	-0.729654	5.61073	0.000668538
L1	Psma2	Xie et al., 2020	ENSMUSG00000015671	19166	-0.030894	7.7409	0.837321
L1	Actl6a	Xie et al., 2020	ENSMUSG00000027671	56456	-0.367371	6.89977	0.00543401
L1	Papola	Xie et al., 2020	ENSMUSG00000021111	18789	-0.134563	7.72363	0.109369
L1	Hnrnpul1	Xie et al., 2020	ENSMUSG00000040725	232989	-0.24419	7.46701	0.0251054
L1	Uqcrb	Xie et al., 2020	ENSMUSG00000021520	67530	0.0761216	7.10035	0.706963
L1	Fam111a	Xie et al., 2020	ENSMUSG00000024691	107373	-0.26732	6.64601	0.109474
L1	Tuba1c	Xie et al., 2020	ENSMUSG00000043091	22146	-4.10838	2.74123	4.52057e-06
L1	Foxm1	Xie et al., 2020	ENSMUSG00000001517	14235	-0.197644	5.72056	0.306668
L1	Ube2t	Xie et al., 2020	ENSMUSG00000026429	67196	-0.148672	3.2539	0.736768
L1	Vrk1	Xie et al., 2020	ENSMUSG00000021115	22367	-0.327282	6.11303	0.0292394
L1	Atf4	Xie et al., 2020	ENSMUSG00000042406	11911	-0.0561508	8.89257	0.723478
L1	Oaz1	Xie et al., 2020	ENSMUSG00000035242	18245	-0.830295	7.40678	3.56188e-07
L1	Cox6a1	Xie et al., 2020	ENSMUSG00000041697	12861	0.116021	9.54925	0.279221
L1	Exosc8	Xie et al., 2020	ENSMUSG00000027752	69639	-0.315748	6.18854	0.0299051
L1	Dazap1	Xie et al., 2020	ENSMUSG00000069565	70248	-0.709338	7.75093	0.000198754
L1	Phf6	Xie et al., 2020	ENSMUSG00000025626	70998	-0.436292	5.46846	0.00119357
L1	Cenpj	Xie et al., 2020	ENSMUSG00000064128	219103	-0.281826	4.67057	0.183327
L1	Metap2	Xie et al., 2020	ENSMUSG00000036112	56307	-0.52688	9.67537	1.34116e-05
L1	Cmc2	Xie et al., 2020	ENSMUSG00000014633	66531	-0.206404	5.6918	0.196386
L1	Nek2	Xie et al., 2020	ENSMUSG00000026622	18005	-0.229086	3.8123	0.477901
L1	Med28	Xie et al., 2020	ENSMUSG00000015804	66999	-0.11956	6.53559	0.424019
L1	Suz12	Xie et al., 2020	ENSMUSG00000017548	52615	-0.303919	7.28094	0.0202441
L1	Sap30	Xie et al., 2020	ENSMUSG00000031609	60406	-0.502528	3.71926	0.135674
L1	Rbm3	Xie et al., 2020	ENSMUSG00000031167	19652	-0.25273	4.52295	0.292527
L1	Cox6c	Xie et al., 2020	ENSMUSG00000014313	12864	-0.0623683	9.64389	0.526749
L1	Cdc5l	Xie et al., 2020	ENSMUSG00000023932	71702	-0.145088	7.08023	0.156297
L1	Rad51	Xie et al., 2020	ENSMUSG00000027323	19361	-0.223888	4.8721	0.334342
L1	Cep70	Xie et al., 2020	ENSMUSG00000056267	68121	0.19388	4.04083	0.505286
L1	Nfyb	Xie et al., 2020	ENSMUSG00000020248	18045	-0.452289	6.68394	0.00191455
L1	Acat1	Xie et al., 2020	ENSMUSG00000032047	110446	-0.298729	6.5152	0.114263
L1	Cenpn	Xie et al., 2020	ENSMUSG00000031756	72155	-0.469753	4.55242	0.0453211
L1	Cep57	Xie et al., 2020	ENSMUSG00000031922	74360	-0.147708	6.87683	0.348681
L1	Ppig	Xie et al., 2020	ENSMUSG00000042133	228005	-0.0999588	8.90495	0.31091
L1	Stag1	Xie et al., 2020	ENSMUSG00000037286	20842	0.019365	6.02545	0.91768
L1	Kpnb1	Xie et al., 2020	ENSMUSG00000001440	16211	-0.243751	7.46801	0.0183534
L1	Mrpl13	Xie et al., 2020	ENSMUSG00000022370	68537	-0.261388	5.9937	0.0390855
L1	Cenpl	Xie et al., 2020	ENSMUSG00000026708	70454	-0.0754743	4.79384	0.786292
L1	Psma1	Xie et al., 2020	ENSMUSG00000030751	26440	-0.108831	6.34121	0.359518
L1	Plk4	Xie et al., 2020	ENSMUSG00000025758	20873	-0.503286	5.02296	0.00538722
L1	Rheb	Xie et al., 2020	ENSMUSG00000028945	19744	-0.111967	5.51187	0.518228
L1	Arhgef39	Xie et al., 2020	ENSMUSG00000051517	230098	-0.415928	4.23627	0.133962
L1	Psma5	Xie et al., 2020	ENSMUSG00000068749	26442	-0.47455	5.16826	0.0375498
L1	Bcas2	Xie et al., 2020	ENSMUSG00000005687	68183	-0.0256008	5.79869	0.894537
L1	Hnrnpul2	Xie et al., 2020	ENSMUSG00000071659	68693	-0.226112	6.42263	0.111194
L1	Zfp207	Xie et al., 2020	ENSMUSG00000017421	22680	-0.214701	7.53511	0.0313
L1	Yars	Xie et al., 2020	ENSMUSG00000028811	107271	-0.318661	5.99894	0.0555884
L1	Emg1	Xie et al., 2020	ENSMUSG00000004268	14791	-0.339069	6.0209	0.0613351
L1	Cdca5	Xie et al., 2020	ENSMUSG00000024791	67849	-0.252805	4.52887	0.321178
L1	Ilkap	Xie et al., 2020	ENSMUSG00000026309	67444	-0.0470981	6.15833	0.807377
L1	Taf15	Xie et al., 2020	ENSMUSG00000020680	70439	-0.135158	6.08395	0.364583
L1	Trip13	Xie et al., 2020	ENSMUSG00000021569	69716	-0.393769	4.84624	0.104381
L1	Stub1	Xie et al., 2020	ENSMUSG00000039615	56424	0.0295316	8.09563	0.854594
L1	Ndufs4	Xie et al., 2020	ENSMUSG00000021764	17993	-0.0751492	7.27146	0.590275
L1	Pfdn2	Xie et al., 2020	ENSMUSG00000006412	18637	0.0895678	6.30509	0.610946
L1	Tcf19	Xie et al., 2020	ENSMUSG00000050410	106795	0.307022	4.67776	0.266265
L1	Akirin2	Xie et al., 2020	ENSMUSG00000028291	433693	-0.235444	6.44721	0.0265962
L1	Ubqln2	Xie et al., 2020	ENSMUSG00000050148	54609	-0.386942	5.97964	0.0113636
L1	Bora	Xie et al., 2020	ENSMUSG00000022070	77744	-0.518221	3.95302	0.0621748
L1	Hdac1	Xie et al., 2020	ENSMUSG00000028800	433759	-0.163427	5.83032	0.372127
L1	Odf2	Xie et al., 2020	ENSMUSG00000026790	18286	-0.116329	6.46186	0.519469
L1	Atad5	Xie et al., 2020	ENSMUSG00000017550	237877	-0.651819	5.56455	4.48604e-05
L1	Med30	Xie et al., 2020	ENSMUSG00000038622	69790	0.233864	2.57378	0.691072
L1	Ncaph	Xie et al., 2020	ENSMUSG00000034906	215387	-0.234947	4.64041	0.362794
L1	Lsm5	Xie et al., 2020	ENSMUSG00000091625	66373	-0.248508	3.81468	0.420063
L1	Cntrob	Xie et al., 2020	ENSMUSG00000032782	216846	-0.084174	3.00932	0.874874
L1	Pkmyt1	Xie et al., 2020	ENSMUSG00000023908	268930	-0.368824	6.1707	0.0402152
L1	Rtkn2	Xie et al., 2020	ENSMUSG00000037846	170799	-0.927517	5.30066	5.71778e-06
L1	Rif1	Xie et al., 2020	ENSMUSG00000036202	51869	-0.271279	7.54751	0.0523887
L1	Psmc1	Xie et al., 2020	ENSMUSG00000021178	19179	0.00552144	9.42324	0.975203
L1	Mis18a	Xie et al., 2020	ENSMUSG00000022978	66578	-0.143265	3.98028	0.722631
L1	Neurl1b	Xie et al., 2020	ENSMUSG00000034413	240055	1.1592	7.16577	0.000221881
L1	Mtf2	Xie et al., 2020	ENSMUSG00000029267	17765	-0.176239	5.76184	0.20629
L1	D030056L22Rik	Xie et al., 2020	ENSMUSG00000047044	225995	-0.217877	4.61043	0.323987
L1	Aars	Xie et al., 2020	ENSMUSG00000031960	234734	-0.160516	6.87678	0.237296
L1	Tmem183a	Xie et al., 2020	ENSMUSG00000042305	57439	-0.0198929	6.88435	0.902812
L1	Fmr1	Xie et al., 2020	ENSMUSG00000000838	14265	-0.411965	6.18934	0.0014695
L1	Psmc6	Xie et al., 2020	ENSMUSG00000021832	67089	-0.122809	7.01066	0.297976
L1	Pcnt	Xie et al., 2020	ENSMUSG00000001151	18541	-0.395779	6.27649	0.0236702
L1	Terf1	Xie et al., 2020	ENSMUSG00000025925	21749	-0.300513	4.18473	0.238045
L1	Hnrnpa3	Xie et al., 2020	ENSMUSG00000059005	229279	-0.202859	7.83696	0.116786
L1	Upf3b	Xie et al., 2020	ENSMUSG00000036572	68134	0.266135	7.45825	0.0194416
L1	Cpsf6	Xie et al., 2020	ENSMUSG00000055531	432508	-0.556463	6.54286	0.000127253
L1	Hist1h1e	Xie et al., 2020	ENSMUSG00000051627	50709	-0.623245	7.84412	0.00401615
L1	Rnps1	Xie et al., 2020	ENSMUSG00000034681	19826	-0.105733	5.33113	0.668309
L1	Zwilch	Xie et al., 2020	ENSMUSG00000032400	68014	-0.370948	4.78452	0.0784125
L1	Pcm1	Xie et al., 2020	ENSMUSG00000031592	18536	-0.110276	7.95762	0.323539
L1	Pif1	Xie et al., 2020	ENSMUSG00000041064	208084	-0.466407	4.4071	0.063829
L1	Mzt1	Xie et al., 2020	ENSMUSG00000033186	76789	-0.20732	3.43676	0.593895
L1	Pqbp1	Xie et al., 2020	ENSMUSG00000031157	54633	-0.123408	6.41331	0.374758
L1	Ttc9c	Xie et al., 2020	ENSMUSG00000071660	70387	0.210487	6.14512	0.10972
L1	Pim1	Xie et al., 2020	ENSMUSG00000024014	18712	-0.0127774	3.63276	0.977416
L1	Mrpl51	Xie et al., 2020	ENSMUSG00000030335	66493	0.0560847	6.41447	0.687539
L1	Tle1	Xie et al., 2020	ENSMUSG00000008305	21885	0.0132675	4.76823	0.965628
L1	Ccnf	Xie et al., 2020	ENSMUSG00000072082	12449	0.0261792	4.89942	0.924698
L1	Usmg5	Xie et al., 2020	ENSMUSG00000071528	66477	-0.215184	7.5368	0.366157
L1	E2f7	Xie et al., 2020	ENSMUSG00000020185	52679	-0.888048	4.4027	0.00633592
L1	Eprs	Xie et al., 2020	ENSMUSG00000026615	107508	-0.050452	8.6246	0.731295
L1	Polr2c	Xie et al., 2020	ENSMUSG00000031783	20021	-0.0598714	6.55137	0.621593
L1	Pnrc2	Xie et al., 2020	ENSMUSG00000028675	52830	0.440588	5.76781	0.0205731
L1	Gtf3c6	Xie et al., 2020	ENSMUSG00000019837	67371	-0.206459	7.1525	0.258602
L1	Rbmx2	Xie et al., 2020	ENSMUSG00000031107	209003	-0.408427	4.76879	0.0483027
L1	Naa35	Xie et al., 2020	ENSMUSG00000021555	78689	0.133355	7.11083	0.182151
L1	Lmnb2	Xie et al., 2020	ENSMUSG00000062075	16907	-1.07795	5.10446	5.69376e-06
L1	Cyth2	Xie et al., 2020	ENSMUSG00000003269	19158	-0.181115	6.16607	0.154878
L1	Maz	Xie et al., 2020	ENSMUSG00000030678	17188	-0.64344	5.89171	0.00155321
L1	Kntc1	Xie et al., 2020	ENSMUSG00000029414	208628	-0.246307	3.57248	0.480228
L1	Srek1	Xie et al., 2020	ENSMUSG00000032621	218543	0.18443	8.00388	0.0771575
L1	Cux1	Xie et al., 2020	ENSMUSG00000029705	13047	-0.135257	6.81035	0.191569
L1	Mthfd2	Xie et al., 2020	ENSMUSG00000005667	17768	-0.413542	6.63781	0.0333093
L1	Ppil1	Xie et al., 2020	ENSMUSG00000024007	68816	0.0375689	5.71207	0.837699
L1	Atxn2l	Xie et al., 2020	ENSMUSG00000032637	233871	-0.173117	5.07014	0.359228
L1	Mis12	Xie et al., 2020	ENSMUSG00000040599	67139	-0.436635	5.30976	0.00450549
L1	Glrx5	Xie et al., 2020	ENSMUSG00000021102	73046	0.0776096	7.40001	0.452957
L1	Pknox1	Xie et al., 2020	ENSMUSG00000006705	18771	0.0593392	5.71086	0.744623
L1	Tnpo3	Xie et al., 2020	ENSMUSG00000012535	320938	-0.21211	7.7465	0.0255038
L1	Ddb1	Xie et al., 2020	ENSMUSG00000024740	13194	0.0171487	8.52536	0.892472
L1	Elf2	Xie et al., 2020	ENSMUSG00000037174	69257	-0.232646	5.26937	0.150542
L1	Tcf12	Xie et al., 2020	ENSMUSG00000032228	21406	-0.53764	8.33999	0.000303337
L1	Nt5dc2	Xie et al., 2020	ENSMUSG00000071547	70021	-0.017035	7.54591	0.933499
L1	Cdc45	Xie et al., 2020	ENSMUSG00000000028	12544	-0.659107	4.3366	0.0059843
L1	Commd1	Xie et al., 2020	ENSMUSG00000051355	17846	-0.21526	4.51446	0.409425
L1	Dnaja2	Xie et al., 2020	ENSMUSG00000031701	56445	-0.101975	7.37981	0.457205
L1	Mrpl20	Xie et al., 2020	ENSMUSG00000029066	66448	-0.15558	6.26538	0.636217
L1	Rcc1	Xie et al., 2020	ENSMUSG00000028896	100088	-0.447375	5.31848	0.0507255
L1	Mms22l	Xie et al., 2020	ENSMUSG00000045751	212377	0.00145951	4.79965	0.99625
L1	Lrr1	Xie et al., 2020	ENSMUSG00000034883	69706	0.0203805	2.45564	0.978317
L1	Itgb3bp	Xie et al., 2020	ENSMUSG00000028549	67733	0.00640105	4.41661	0.986213
L1	Ska3	Xie et al., 2020	ENSMUSG00000021965	219114	-0.383707	3.56754	0.256436
L1	Sp3	Xie et al., 2020	ENSMUSG00000027109	20687	0.0635209	6.0463	0.668543
L1	Polr2j	Xie et al., 2020	ENSMUSG00000039771	20022	-0.0511205	6.29482	0.718857
L1	Yy1	Xie et al., 2020	ENSMUSG00000021264	22632	-0.118971	7.52895	0.336756
L1	Cggbp1	Xie et al., 2020	ENSMUSG00000054604	106143	-0.20154	7.08701	0.096373
L1	Knop1	Xie et al., 2020	ENSMUSG00000030980	66356	0.0468611	8.11396	0.651959
L1	Stil	Xie et al., 2020	ENSMUSG00000028718	20460	-0.18203	4.90643	0.362679
L1	Pdcd5	Xie et al., 2020	ENSMUSG00000030417	56330	0.00364192	6.77128	0.981448
L1	Srsf4	Xie et al., 2020	ENSMUSG00000028911	57317	-0.362919	5.42927	0.0152015
L1	Cntln	Xie et al., 2020	ENSMUSG00000038070	338349	-0.522688	6.23018	0.0106915
L1	Stk11	Xie et al., 2020	ENSMUSG00000003068	20869	-0.350113	6.7837	0.00453321
L1	Gtse1	Xie et al., 2020	ENSMUSG00000022385	29870	0.0830298	4.75435	0.838872
L1	Ccdc124	Xie et al., 2020	ENSMUSG00000007721	234388	-0.0697176	5.98889	0.62124
L1	Pfdn4	Xie et al., 2020	ENSMUSG00000052033	109054	-0.193281	5.78228	0.152204
L1	Arid2	Xie et al., 2020	ENSMUSG00000033237	77044	-0.407263	5.5066	0.00353112
L1	Cmpk1	Xie et al., 2020	ENSMUSG00000028719	66588	-0.539457	5.13293	0.0011944
L1	Uhrf2	Xie et al., 2020	ENSMUSG00000024817	109113	-0.423638	4.9139	0.0285679
L1	Pum2	Xie et al., 2020	ENSMUSG00000020594	80913	-0.237009	6.68046	0.0481207
L1	Brca2	Xie et al., 2020	ENSMUSG00000041147	12190	-0.263125	5.23706	0.144498
L1	Lsm12	Xie et al., 2020	ENSMUSG00000020922	268490	-0.136079	5.66148	0.438472
L1	Nde1	Xie et al., 2020	ENSMUSG00000022678	67203	-0.0501996	5.85369	0.800459
L1	Kif18b	Xie et al., 2020	ENSMUSG00000051378	70218	-0.16524	3.57355	0.658815
[truncated: 199 more rows]
